# Supplementary material for: Molecular causes of an evolutionary shift along the parasitism–mutualism continuum in a bacterial symbiont
Source: Proc Natl Acad Sci U S A. 2020 Aug 19;117(35):21658–66. doi: 10.1073/pnas.2005536117 (PMC7474615; doi:10.1073/pnas.2005536117)
Supplement: Supplementary File [file pnas.2005536117.sd01.xlsx]

## Sheet: Fig. 2A
Dataset S1. All values of host and symbiont fitness for individual replicates.
		Figure	Host		Net growth rate / day	Mean	Standard deviation
			Type	Number
			HT symbionts	1	0.0933161	0.0826412	0.0152248
				2	0.0840388
				3	0.0998529
				4	0.0897698
				5	0.0584411
				6	0.0598756
				7	0.0879177
				8	0.0879177
			Uninfected	1	0.161015	0.143514	0.0174126
		2A		2	0.15365
				3	0.139018
				4	0.135627
				5	0.166123
				6	0.144691
				7	0.137346
				8	0.110645
			VT symbionts	1	0.139018	0.141325	0.0110242
				2	0.149611
				3	0.139675
				4	0.161015
				5	0.13204
				6	0.143781
				7	0.124176
				8	0.141286

## Sheet: Fig. 2B
		Figure	Host		Relative infectivity at 6 hpi	Mean	Standard deviation
			Type	Number
		2B	HT symbionts	1	2.637	2.166	0.712965
				2	2.655
				3	2.596
				4	1.93
				5	1.012
			VT symbionts	1	0.995	0.894	0.124228
				2	0.926
				3	1.022
				4	0.769
				5	0.758

## Sheet: Fig. 2C
		Figure	Host		Relative infectivity at 48 hpi	Mean	Standard deviation
			Type	Number
		2C	HT symbionts	1	1.472	1.3922	0.300946
				2	1.421
				3	1.777
				4	1.352
				5	0.939
			VT symbionts	1	0.535	0.6708	0.11816
				2	0.64
				3	0.693
				4	0.856
				5	0.63

## Sheet: Fig. 2D
		Figure	Host		Symbionts released/ amoeba at 48 hpi	Mean	Standard deviation
			Type	Number
		2D	HT symbionts	1	60.5766	57.1631	6.75475
				2	61.5298
				3	49.3828
			VT symbionts	1	19.0143	19.2409	6.91978
				2	26.2712
				3	12.4372
