# Supplementary material for: Molecular causes of an evolutionary shift along the parasitism–mutualism continuum in a bacterial symbiont
Source: Proc Natl Acad Sci U S A. 2020 Aug 19;117(35):21658–66. doi: 10.1073/pnas.2005536117 (PMC7474615; doi:10.1073/pnas.2005536117)
Supplement: Supplementary File [file pnas.2005536117.sd02.xlsx]

## Sheet: Sheet1
Dataset S2. Summary of all standing genetic variants and novel variants identified in the HT and VT populations.
Position	Ref	Alt	Structural variant type	Variant effect	NCBI locus tag	Gene ID	Gene name/ comments	Novel?	Freq HT (%)	Freq VT (%)	RefSeq	Pfam domains, families, repeats (bit score >=25)
31215	T	C	SNP	synonymous	PUV_RS00135	gene26		N	95.1	26.4	hypothetical protein	Glyco_transf_6
31227	A	G	SNP	synonymous	PUV_RS00135	gene26		N	95.1	26.9	hypothetical protein	Glyco_transf_6
31257	T	C	SNP	synonymous	PUV_RS00135	gene26		N	94.8	26.4	hypothetical protein	Glyco_transf_6
36049	T	C	SNP	synonymous	PUV_RS00160	gene31		N	0	71	hypothetical protein	Hist_deacetyl
67108	T	C	SNP	intergenic	PUV_RS00315-PUV_RS00320			N	0	3.3
67152	A	G	SNP	nonsynonymous	PUV_RS00320	gene63		N	0	7.5	Putative transposase of IS4/5 family	DUF4096
67174	A	G	SNP	synonymous	PUV_RS00320	gene63		N	25	11.2	Putative transposase of IS4/5 family	DUF4096
67237	G	A	SNP	synonymous	PUV_RS00320	gene63		N	29.2	15.5	Putative transposase of IS4/5 family	DUF4096
67251	C	T	SNP	nonsynonymous	PUV_RS00320	gene63		N	24.4	14.3	Putative transposase of IS4/5 family	DUF4096
67303	G	A	SNP	synonymous	PUV_RS00320	gene63		N	0	9.6	Putative transposase of IS4/5 family	DUF4096
186639	C	T	SNP	synonymous	PUV_RS00815	gene162		Y	28.2	0	NA	NA
186668	A	G	SNP	nonsynonymous	PUV_RS00815	gene162		Y	22.5	0	NA	NA
272787	T	C	SNP	nonsynonymous	PUV_RS01160	gene233		N	98.2	26.3	hypothetical protein	Ank_2
273468	A	G	SNP	pot promoter	PUV_RS01170	gene235		N	94.9	25.6	hypothetical protein	NA
273491	G	GA	INS	pot promoter	PUV_RS01170	gene235		N	78	22.8	hypothetical protein	NA
273830	C	T	SNP	pot promoter	PUV_RS01175	gene236	bkdB-A	N	97.7	27.3	2-oxo acid dehydrogenase subunit E2	E3_binding
273917	T	A	SNP	synonymous	PUV_RS01175	gene236	bkdB-A	N	96.7	27.3	2-oxo acid dehydrogenase subunit E2	E3_binding
305782	T	A	SNP	synonymous	PUV_RS01275	gene256		N	95.6	28.1	hypothetical protein	NA
323701	G	A	SNP	nonsynonymous	PUV_RS01350	gene271		N	95.8	28	transcription-repair coupling factor	Helicase_C
324384	T	G	SNP	nonsynonymous	PUV_RS01350	gene271		N	96	25.4	transcription-repair coupling factor	Helicase_C
325773	C	G	SNP	nonsynonymous	PUV_RS01355	gene272		N	95	25.8	alanyl-tRNA synthetase	tRNA_SAD
326144	T	C	SNP	synonymous	PUV_RS01355	gene272		N	95.7	27.8	alanyl-tRNA synthetase	tRNA_SAD
329643	G	A	SNP	pot promoter	PUV_RS01365	gene274		N	97	26.8	6-phosphogluconate dehydrogenase	NAD_binding_11
330006	G	A	SNP	synonymous	PUV_RS01365	gene274		N	95.6	24.9	6-phosphogluconate dehydrogenase	NAD_binding_11
330061	A	G	SNP	nonsynonymous	PUV_RS01365	gene274		N	95.6	25	6-phosphogluconate dehydrogenase	NAD_binding_11
330120	T	C	SNP	synonymous	PUV_RS01365	gene274		N	95.9	26.1	6-phosphogluconate dehydrogenase	NAD_binding_11
330131	C	T	SNP	nonsynonymous	PUV_RS01365	gene274		N	95.7	25.9	6-phosphogluconate dehydrogenase	NAD_binding_11
331779	A	G	SNP	nonsynonymous	PUV_RS01375	gene276		N	96.6	29.1	hypothetical protein	DUF818
331842	G	A	SNP	nonsynonymous	PUV_RS01375	gene276		N	96.7	27.8	hypothetical protein	DUF818
332892	GT	G	DEL	pot promoter	PUV_RS01380	gene277		N	75.3	18.1	hypothetical protein	NA
333923	G	A	SNP	synonymous	PUV_RS01385	gene278		N	95.2	28.2	hypothetical protein	NA
400534	A	G	SNP	synonymous	PUV_RS01635	gene328		N	88.9	25.6	molecular chaperone DnaK	HSP70
400623	A	G	SNP	nonsynonymous	PUV_RS01635	gene328		N	88.3	25.1	molecular chaperone DnaK	HSP70
400636	T	C	SNP	synonymous	PUV_RS01635	gene328		N	88.1	26.2	molecular chaperone DnaK	HSP70
400873	G	A	SNP	synonymous	PUV_RS01640	gene329		N	89	27.8	CDP-diacylglycerol--glycerol-3-phosphate 3-phosphatidyltransferase	CDP-OH_P_transf
401828	A	T	SNP	synonymous	PUV_RS01645	gene330		N	89.5	22.9	ATPase	Hydrolase
402203	A	G	SNP	synonymous	PUV_RS01645	gene330		N	91.1	26.2	ATPase	Hydrolase
403294	T	C	SNP	pot promoter	PUV_RS01650	gene331		N	0	74.8	membrane protein	SNARE_assoc
404235	T	C	SNP	nonsynonymous	PUV_RS01655	gene332		N	90.4	25.5	glutamyl-tRNA synthetase	tRNA-synt_1c
404479	A	G	SNP	synonymous	PUV_RS01655	gene332		N	91.1	28.2	glutamyl-tRNA synthetase	tRNA-synt_1c
407657	G	A	SNP	pot promoter	PUV_RS01665	gene334		N	0	70.5	hypothetical protein	NA
408161	A	G	SNP	nonsynonymous	PUV_RS01665	gene334		N	0	71.8	hypothetical protein	NA
409357	T	A	SNP	nonsynonymous	PUV_RS01675	gene336		N	91.4	26.9	hypothetical protein	NA
409741	T	A	SNP	intergenic	PUV_RS01675-PUV_RS01680			N	88.1	29.3
409850	G	A	SNP	intergenic	PUV_RS01675-PUV_RS01680			N	87	28.6
411565	T	C	SNP	nonsynonymous	PUV_RS01690	gene339		N	88.4	24.1	hypothetical protein	Competence
411837	A	G	SNP	nonsynonymous	PUV_RS01690	gene339		N	88	27.2	hypothetical protein	Competence
411974	A	G	SNP	synonymous	PUV_RS01690	gene339		N	88.5	25.5	hypothetical protein	Competence
412033	C	T	SNP	nonsynonymous	PUV_RS01690	gene339		N	89.1	26.2	hypothetical protein	Competence
412058	T	C	SNP	synonymous	PUV_RS01690	gene339		N	88	27.5	hypothetical protein	Competence
413579	T	C	SNP	synonymous	PUV_RS01695	gene340		N	91.3	28	histidine kinase	HAMP
415130	A	G	SNP	synonymous	PUV_RS01700	gene341		N	88.2	28.2	Xaa-Pro aminopeptidase	Creatinase_N
415944	C	T	SNP	synonymous	PUV_RS01705	gene342		N	90	27.4	DNA mismatch repair protein MutL	HATPase_c_3
416528	G	T	SNP	nonsynonymous	PUV_RS01705	gene342		N	90.8	26.3	DNA mismatch repair protein MutL	HATPase_c_3
416571	T	G	SNP	nonsynonymous	PUV_RS01705	gene342		N	90.4	25.8	DNA mismatch repair protein MutL	HATPase_c_3
416642	T	C	SNP	nonsynonymous	PUV_RS01705	gene342		N	88.2	25.1	DNA mismatch repair protein MutL	HATPase_c_3
416979	T	C	SNP	synonymous	PUV_RS01705	gene342		N	88.2	29.6	DNA mismatch repair protein MutL	HATPase_c_3
419688	G	A	SNP	synonymous	PUV_RS01710	gene343		N	88.2	28.2	hypothetical protein	Acyltransferase
419690	T	C	SNP	nonsynonymous	PUV_RS01710	gene343		N	88.3	28.4	hypothetical protein	Acyltransferase
419748	A	G	SNP	synonymous	PUV_RS01710	gene343		N	88.1	25.9	hypothetical protein	Acyltransferase
419771	A	G	SNP	nonsynonymous	PUV_RS01710	gene343		N	86.2	25.5	hypothetical protein	Acyltransferase
419788	T	A	SNP	nonsynonymous	PUV_RS01710	gene343		N	86.5	24.9	hypothetical protein	Acyltransferase
419855	G	A	SNP	nonsynonymous	PUV_RS01715	gene344		N	89.5	28.7	protein-L-isoaspartate O-methyltransferase	PCMT
419891	A	G	SNP	synonymous	PUV_RS01715	gene344		N	90.8	27.2	protein-L-isoaspartate O-methyltransferase	PCMT
419895	T	A	SNP	synonymous	PUV_RS01715	gene344		N	90.8	27.3	protein-L-isoaspartate O-methyltransferase	PCMT
420164	C	T	SNP	nonsynonymous	PUV_RS01715	gene344		N	89.5	30.3	protein-L-isoaspartate O-methyltransferase	PCMT
421301	C	T	SNP	synonymous	PUV_RS01720	gene345		N	88.7	27.5	hypothetical protein	Glyco_trans_1_2
423029	T	G	SNP	nonsynonymous	PUV_RS01730	gene347		N	90.4	28.2	hypothetical protein	NA
423181	T	C	SNP	synonymous	PUV_RS01730	gene347		N	89	27.5	hypothetical protein	NA
425102	A	G	SNP	synonymous	PUV_RS01735	gene348		N	89.4	27.6	transcript cleavage factor	GreA_GreB_N
425294	G	T	SNP	synonymous	PUV_RS01735	gene348		N	90.4	26.4	transcript cleavage factor	GreA_GreB_N
425423	C	A	SNP	nonsynonymous	PUV_RS01735	gene348		N	90.2	29.2	transcript cleavage factor	GreA_GreB_N
425510	C	T	SNP	synonymous	PUV_RS01735	gene348		N	90	26.8	transcript cleavage factor	GreA_GreB_N
425888	G	A	SNP	synonymous	PUV_RS01735	gene348		N	89.2	30.6	transcript cleavage factor	GreA_GreB_N
425945	G	A	SNP	synonymous	PUV_RS01735	gene348		N	88.6	30.3	transcript cleavage factor	GreA_GreB_N
426008	T	C	SNP	synonymous	PUV_RS01735	gene348		N	90.6	28.9	transcript cleavage factor	GreA_GreB_N
426110	A	G	SNP	pot promoter	PUV_RS01740	gene349		N	89.5	26.5	non-canonical purine NTP pyrophosphatase	Ham1p_like
426144	G	A	SNP	pot promoter	PUV_RS01740	gene349		N	89.3	28	non-canonical purine NTP pyrophosphatase	Ham1p_like
426178	T	C	SNP	pot promoter	PUV_RS01740	gene349		N	90.8	27.1	non-canonical purine NTP pyrophosphatase	Ham1p_like
426268	G	A	SNP	synonymous	PUV_RS01740	gene349		N	90.3	26.3	non-canonical purine NTP pyrophosphatase	Ham1p_like
426541	A	T	SNP	synonymous	PUV_RS01740	gene349		N	90	25.8	non-canonical purine NTP pyrophosphatase	Ham1p_like
426607	T	C	SNP	synonymous	PUV_RS01740	gene349		N	89.7	24.7	non-canonical purine NTP pyrophosphatase	Ham1p_like
426897	A	C	SNP	synonymous	PUV_RS01745	gene350		N	87.6	29.8	hypothetical protein	NYN_YacP
426943	T	C	SNP	synonymous	PUV_RS01745	gene350		N	89.4	29.8	hypothetical protein	NYN_YacP
427339	T	C	SNP	nonsynonymous	PUV_RS01745	gene350		N	89.4	24.8	hypothetical protein	NYN_YacP
427393	A	G	SNP	nonsynonymous	PUV_RS01745	gene350		N	90.5	25.1	hypothetical protein	NYN_YacP
427636	G	A	SNP	pot promoter	PUV_RS01755	gene352		N	91.1	25.6	hypothetical protein	NA
427666	G	A	SNP	pot promoter	PUV_RS01755	gene352		N	90.7	24.8	hypothetical protein	NA
427865	A	G	SNP	nonsynonymous	PUV_RS01755	gene352		N	92.2	29.7	hypothetical protein	NA
427884	C	A	SNP	nonsynonymous	PUV_RS01755	gene352		N	92.5	30.7	hypothetical protein	NA
427902	C	G	SNP	nonsynonymous	PUV_RS01755	gene352		N	91.2	30	hypothetical protein	NA
427972	A	G	SNP	synonymous	PUV_RS01755	gene352		N	92.1	31.7	hypothetical protein	NA
428040	A	G	SNP	nonsynonymous	PUV_RS01755	gene352		N	90.3	29.3	hypothetical protein	NA
428048	C	A	SNP	nonsynonymous	PUV_RS01755	gene352		N	90	29.7	hypothetical protein	NA
428145	C	T	SNP	nonsynonymous	PUV_RS01755	gene352		N	89.1	29.2	hypothetical protein	NA
428177	C	CT	INS	frameshift	PUV_RS01755	gene352		N	30.7	10.5	hypothetical protein	NA
428233	CG	C	DEL	frameshift	PUV_RS01755	gene352		N	31.1	8.9	hypothetical protein	NA
428352	GA	G	DEL	frameshift	PUV_RS01755	gene352		N	51.8	15.1	hypothetical protein	NA
428402	T	C	SNP	nonsynonymous	PUV_RS01755	gene352		N	87.9	25.8	hypothetical protein	NA
428418	A	G	SNP	nonsynonymous	PUV_RS01760	gene353		N	87.3	26.5	hypothetical protein	NAGPA
428461	T	C	SNP	nonsynonymous	PUV_RS01760	gene353		N	89.8	26.1	hypothetical protein	NAGPA
429180	A	G	SNP	nonsynonymous	PUV_RS01760	gene353		N	89	25.4	hypothetical protein	NAGPA
429191	C	A	SNP	synonymous	PUV_RS01760	gene353		N	88.3	26.4	hypothetical protein	NAGPA
429230	C	T	SNP	synonymous	PUV_RS01760	gene353		N	89.1	26.2	hypothetical protein	NAGPA
429335	G	A	SNP	synonymous	PUV_RS01760	gene353		N	88.5	25.8	hypothetical protein	NAGPA
429590	C	T	SNP	pot promoter	PUV_RS01765	gene354		N	88.1	27.5	hypothetical protein	NA
429693	A	G	SNP	pot promoter	PUV_RS01765	gene354		N	87.7	28.7	hypothetical protein	NA
429790	A	G	SNP	nonsynonymous	PUV_RS01765	gene354		N	87	27.7	hypothetical protein	NA
430007	T	C	SNP	synonymous	PUV_RS01765	gene354		N	90.6	26.5	hypothetical protein	NA
430304	T	C	SNP	synonymous	PUV_RS01765	gene354		N	88.6	27.1	hypothetical protein	NA
430337	G	T	SNP	synonymous	PUV_RS01765	gene354		N	89.5	27.6	hypothetical protein	NA
430361	T	C	SNP	synonymous	PUV_RS01765	gene354		N	91	26.2	hypothetical protein	NA
430365	A	G	SNP	nonsynonymous	PUV_RS01765	gene354		N	90.3	26.3	hypothetical protein	NA
430586	T	C	SNP	synonymous	PUV_RS01765	gene354		N	90.4	25.3	hypothetical protein	NA
430638	G	T	SNP	nonsynonymous	PUV_RS01765	gene354		N	88.7	24.5	hypothetical protein	NA
430640	G	A	SNP	synonymous	PUV_RS01765	gene354		N	88.8	24.3	hypothetical protein	NA
431048	T	C	SNP	synonymous	PUV_RS01765	gene354		N	88.3	25.9	hypothetical protein	NA
431151	C	T	SNP	pot promoter	PUV_RS01770	gene355		N	87.6	24.8	hypothetical protein	NA
431152	C	T	SNP	pot promoter	PUV_RS01770	gene355		N	87.6	24.7	hypothetical protein	NA
431189	C	T	SNP	nonsynonymous	PUV_RS01770	gene355		N	88.1	25.4	hypothetical protein	NA
431798	T	A	SNP	nonsynonymous	PUV_RS01770	gene355		N	90.6	26.7	hypothetical protein	NA
431910	G	A	SNP	pot promoter	PUV_RS01775	gene356		N	89.5	27.5	hypothetical protein	NA
431928	A	AT	INS	pot promoter	PUV_RS01775	gene356		N	41.5	13.4	hypothetical protein	NA
432249	A	G	SNP	synonymous	PUV_RS01775	gene356		N	90.3	24.5	hypothetical protein	NA
432423	G	A	SNP	synonymous	PUV_RS01775	gene356		N	89.3	24.9	hypothetical protein	NA
432486	T	C	SNP	nonsynonymous	PUV_RS01775	gene356		N	89.9	25.4	hypothetical protein	NA
432534	A	G	SNP	synonymous	PUV_RS01775	gene356		N	90.1	24.4	hypothetical protein	NA
432605	A	G	SNP	nonsynonymous	PUV_RS01775	gene356		N	88.4	24.7	hypothetical protein	NA
432735	T	C	SNP	synonymous	PUV_RS01775	gene356		N	89.7	28	hypothetical protein	NA
433171	A	G	SNP	synonymous	PUV_RS01780	gene357		N	87.2	23.7	hypothetical protein	NA
433609	CT	C	DEL	pot promoter	PUV_RS01785	gene358		N	68.4	22	hypothetical protein	Pyr_redox_3
434032	T	C	SNP	synonymous	PUV_RS01785	gene358		N	90	26.7	hypothetical protein	Pyr_redox_3
434191	G	A	SNP	synonymous	PUV_RS01785	gene358		N	90.1	26.5	hypothetical protein	Pyr_redox_3
434404	A	T	SNP	synonymous	PUV_RS01785	gene358		N	89	24.5	hypothetical protein	Pyr_redox_3
434470	A	G	SNP	synonymous	PUV_RS01785	gene358		N	89	24.6	hypothetical protein	Pyr_redox_3
434472	A	G	SNP	nonsynonymous	PUV_RS01785	gene358		N	88.7	24.2	hypothetical protein	Pyr_redox_3
434501	C	T	SNP	nonsynonymous	PUV_RS01785	gene358		N	88.3	24.8	hypothetical protein	Pyr_redox_3
435217	G	C	SNP	synonymous	PUV_RS01790	gene359		N	88.2	28.1	glycerol-3-phosphate acyltransferase	Acyltransferase
440079	T	G	SNP	nonsynonymous	PUV_RS01810	gene363		N	90.6	30.1	hypothetical protein	NA
441584	T	C	SNP	synonymous	PUV_RS01815	gene364		N	0	5.7	phosphate acyltransferase PlsX	FA_synthesis
443431	C	T	SNP	nonsynonymous	PUV_RS01825	gene366		N	78.7	24	hypothetical protein	NA
444403	C	T	SNP	intergenic	PUV_RS01835-PUV_RS01840			N	0	41.6
444425	C	T	SNP	intergenic	PUV_RS01835-PUV_RS01840			N	0	41.5
444478	G	A	SNP	nonsynonymous	PUV_RS01840	gene369		N	0	39.6	transposase	DDE_Tnp_IS1
444531	C	T	SNP	nonsynonymous	PUV_RS01840	gene369		N	0	39.8	transposase	DDE_Tnp_IS1
444552	A	T	SNP	nonsynonymous	PUV_RS01840	gene369		N	0	40.1	transposase	DDE_Tnp_IS1
444576	G	A	SNP	nonsynonymous	PUV_RS01840	gene369		N	0	40.4	transposase	DDE_Tnp_IS1
444652	T	C	SNP	intergenic	PUV_RS01840-PUV_RS01845			Y	0	32.3
444786	A	G	SNP	intergenic	PUV_RS01840-PUV_RS01845			N	89.4	25.1
445589	A	G	SNP	nonsynonymous	PUV_RS13110	gene371		N	78.4	16.4	hypothetical protein	FA_synthesis
445621	C	T	SNP	synonymous	PUV_RS13110	gene371		N	0	18.3	hypothetical protein	FA_synthesis
445625	C	A	SNP	nonsynonymous	PUV_RS13110	gene371		N	78.3	17.8	hypothetical protein	FA_synthesis
445629	T	C	SNP	nonsynonymous	PUV_RS13110	gene371		N	79.2	18.6	hypothetical protein	FA_synthesis
445646	C	T	SNP	nonsynonymous	PUV_RS13110	gene371		N	81.8	22.1	hypothetical protein	FA_synthesis
450552	G	A	SNP	synonymous	PUV_RS01875	gene377		N	89.1	27.3	lipid-A-disaccharide synthase	LpxB
452838	C	T	SNP	synonymous	PUV_RS01890	gene380		N	88.3	26.1	hypothetical protein	NA
453136	A	G	SNP	synonymous	PUV_RS01895	gene381		N	90.3	27.7	poly(A) polymerase	PolyA_pol_RNAbd
454911	A	G	SNP	nonsynonymous	PUV_RS01900	gene382	tyrP-3	N	0	75.2	tyrosine transporter	Trp_Tyr_perm
455284	T	C	SNP	synonymous	PUV_RS01900	gene382	tyrP-3	N	92	25.5	tyrosine transporter	Trp_Tyr_perm
456213	A	G	SNP	synonymous	PUV_RS01905	gene383		N	89.9	24.3	hypothetical protein	Helicase_C
456443	G	T	SNP	nonsynonymous	PUV_RS01905	gene383		N	88.2	25	hypothetical protein	Helicase_C
459249	C	T	SNP	synonymous	PUV_RS01905	gene383		N	0	75.2	hypothetical protein	Helicase_C
459897	T	TA	INS	intergenic	PUV_RS01905-PUV_RS01910			N	9.5	58.1
460340	T	G	SNP	pot promoter	PUV_RS01915	gene385		N	0	8.9	hypothetical protein	NA
460366	CT	C	DEL	pot promoter	PUV_RS01915	gene385		N	25.6	6.1	hypothetical protein	NA
460448	G	A	SNP	synonymous	PUV_RS01915	gene385		N	89.4	26.8	hypothetical protein	NA
460586	A	T	SNP	nonsynonymous	PUV_RS01915	gene385		N	90.5	27.5	hypothetical protein	NA
460625	T	G	SNP	nonsynonymous	PUV_RS01915	gene385		N	89.6	28.1	hypothetical protein	NA
460845	G	T	SNP	intergenic	PUV_RS01915-PUV_RS01920			N	91.2	25.9
460994	AT	A	DEL	intergenic	PUV_RS01915-PUV_RS01920			N	67.6	18.8
461039	A	G	SNP	intergenic	PUV_RS01915-PUV_RS01920			N	88.2	26.5
461049	C	T	SNP	intergenic	PUV_RS01915-PUV_RS01920			N	88.2	26
461061	T	C	SNP	intergenic	PUV_RS01915-PUV_RS01920			N	87.5	25.9
461233	A	AT	INS	pot promoter	PUV_RS01920	gene386		N	70.4	20.3	ribosome-associated GTPase EngA	MMR_HSR1
461354	A	C	SNP	pot promoter	PUV_RS01920	gene386		N	89.3	26.7	ribosome-associated GTPase EngA	MMR_HSR1
461360	T	C	SNP	pot promoter	PUV_RS01920	gene386		N	89.5	27.4	ribosome-associated GTPase EngA	MMR_HSR1
461417	G	A	SNP	pot promoter	PUV_RS01920	gene386		N	88.6	27.6	ribosome-associated GTPase EngA	MMR_HSR1
461530	G	A	SNP	synonymous	PUV_RS01920	gene386		N	88.5	28.3	ribosome-associated GTPase EngA	MMR_HSR1
461734	A	T	SNP	synonymous	PUV_RS01920	gene386		N	89.1	28.9	ribosome-associated GTPase EngA	MMR_HSR1
461875	T	C	SNP	synonymous	PUV_RS01920	gene386		N	88.3	27.5	ribosome-associated GTPase EngA	MMR_HSR1
461899	C	T	SNP	synonymous	PUV_RS01920	gene386		N	88.4	26.7	ribosome-associated GTPase EngA	MMR_HSR1
462352	A	G	SNP	synonymous	PUV_RS01920	gene386		N	88.4	26.9	ribosome-associated GTPase EngA	MMR_HSR1
462529	G	A	SNP	synonymous	PUV_RS01920	gene386		N	88.5	24.8	ribosome-associated GTPase EngA	MMR_HSR1
504332	CT	C	DEL	frameshift	PUV_RS02110	gene424		N	81.2	23.3	hypothetical protein	APH
510678	GA	G	DEL	frameshift	PUV_RS02145	gene431		N	4	56.8	transpeptidase	YkuD
519158	G	A	SNP	synonymous	PUV_RS02190	gene440		N	97.5	23.8	acetyl-CoA carboxylase subunit beta	Carboxyl_trans
519272	A	G	SNP	synonymous	PUV_RS02190	gene440		N	96.3	27.7	acetyl-CoA carboxylase subunit beta	Carboxyl_trans
519425	A	G	SNP	synonymous	PUV_RS02195	gene441		N	97.3	25	deoxyuridine 5'-triphosphate nucleotidohydrolase	dUTPase
519609	C	T	SNP	nonsynonymous	PUV_RS02195	gene441		N	96.5	29.1	deoxyuridine 5'-triphosphate nucleotidohydrolase	dUTPase
519900	C	T	SNP	synonymous	PUV_RS02200	gene442		N	95.3	28	PTS sugar transporter subunit IIA	PTS_EIIA_2
520036	G	A	SNP	nonsynonymous	PUV_RS02200	gene442		N	96.1	28.8	PTS sugar transporter subunit IIA	PTS_EIIA_2
520050	G	C	SNP	synonymous	PUV_RS02200	gene442		N	96	25.7	PTS sugar transporter subunit IIA	PTS_EIIA_2
520173	A	G	SNP	synonymous	PUV_RS02200	gene442		N	95.3	25.8	PTS sugar transporter subunit IIA	PTS_EIIA_2
520233	G	T	SNP	nonsynonymous	PUV_RS02200	gene442		N	96	25.5	PTS sugar transporter subunit IIA	PTS_EIIA_2
520428	A	G	SNP	nonsynonymous	PUV_RS02205	gene443		N	97.4	27.7	PTS sugar transporter subunit IIA	HTH_17
520470	G	A	SNP	nonsynonymous	PUV_RS02205	gene443		N	97.2	30.5	PTS sugar transporter subunit IIA	HTH_17
520531	T	C	SNP	synonymous	PUV_RS02205	gene443		N	96.6	29.6	PTS sugar transporter subunit IIA	HTH_17
520732	C	G	SNP	synonymous	PUV_RS02205	gene443		N	94.5	24.2	PTS sugar transporter subunit IIA	HTH_17
520738	G	A	SNP	synonymous	PUV_RS02205	gene443		N	95.2	25.4	PTS sugar transporter subunit IIA	HTH_17
521093	T	TA	INS	pot promoter	PUV_RS02210	gene444		N	74.6	20.4	hypothetical protein	Elongin_A
524671	G	A	SNP	nonsynonymous	PUV_RS02220	gene446		N	95.7	25.3	tRNA threonylcarbamoyladenosine biosynthesis protein YwlC	SUA5
526176	T	C	SNP	synonymous	PUV_RS02225	gene447		N	96.1	25.1	cysteine desulfurase	Aminotran_5
526504	G	A	SNP	nonsynonymous	PUV_RS02230	gene448		N	96	28.3	Fe-S cluster assembly protein SufD	UPF0051
527087	T	C	SNP	nonsynonymous	PUV_RS02230	gene448		N	96.3	29.1	Fe-S cluster assembly protein SufD	UPF0051
527330	C	T	SNP	nonsynonymous	PUV_RS02230	gene448		N	96.7	26	Fe-S cluster assembly protein SufD	UPF0051
527522	A	G	SNP	synonymous	PUV_RS02230	gene448		N	94.2	27.4	Fe-S cluster assembly protein SufD	UPF0051
529800	G	A	SNP	synonymous	PUV_RS02240	gene450		N	97.1	28.4	cysteine desulfurase activator complex subunit SufB	UPF0051
530777	T	G	SNP	synonymous	PUV_RS02245	gene451		N	96.2	27.8	ribosomal large subunit pseudouridine synthase A	S4
532252	G	A	SNP	synonymous	PUV_RS02255	gene453		N	96.1	27.3	hypothetical protein	NA
543773	G	GC	INS	intergenic	PUV_RS02290-PUV_RS02295			N	5.5	6.1
543859	A	T	SNP	nonsynonymous	PUV_RS02295	gene461		N	0	7	transposase	Transposase_mut
544441	T	C	SNP	synonymous	PUV_RS02300	gene462		N	0	4.9	transposase	Transposase_mut
576058	C	T	SNP	pot promoter	PUV_RS02435	gene489	put. T3S protein (locus 3)	Y	93.2	0	hypothetical protein	NA
582652	T	G	SNP	pot promoter	PUV_RS02460	gene494		N	96.6	24.3	hypothetical protein	NA
585673	A	T	SNP	nonsynonymous	PUV_RS02485	gene499		N	97.6	27	hypothetical protein	NA
590313	C	CT	INS	frameshift	PUV_RS02495	gene501		N	71.4	19.2	hypothetical protein	NA
590561	T	C	SNP	synonymous	PUV_RS02495	gene501		N	96.2	26.4	hypothetical protein	NA
591623	T	C	SNP	nonsynonymous	PUV_RS02500	gene502		N	95.9	27.5	hypothetical protein	NA
592404	T	C	SNP	nonsynonymous	PUV_RS02500	gene502		N	97	27.5	hypothetical protein	NA
594609	C	T	SNP	synonymous	PUV_RS02505	gene503		N	95.3	26.5	hypothetical protein	Ank_2
594620	G	A	SNP	nonsynonymous	PUV_RS02505	gene503		N	95.5	25.1	hypothetical protein	Ank_2
594719	C	T	SNP	nonsynonymous	PUV_RS02505	gene503		N	95.6	25.7	hypothetical protein	Ank_2
594720	G	A	SNP	synonymous	PUV_RS02505	gene503		N	95.7	26	hypothetical protein	Ank_2
628891	C	A	SNP	nonsynonymous	PUV_RS02660	gene534		N	95.8	27	hypothetical protein	NA
629148	G	A	SNP	synonymous	PUV_RS02665	gene535		N	95.9	27.4	hypothetical protein	NA
629638	T	G	SNP	nonsynonymous	PUV_RS02665	gene535		N	96.8	26	hypothetical protein	NA
636784	A	C	SNP	intergenic	PUV_RS02695-PUV_RS02700			N	96	28
637824	A	G	SNP	synonymous	PUV_RS02700	gene542		Y	0	5.4	hypothetical protein	NA
637842	G	T	SNP	synonymous	PUV_RS02700	gene542		Y	0	8.2	hypothetical protein	NA
637908	T	A	SNP	synonymous	PUV_RS02700	gene542		N	96.9	31.6	hypothetical protein	NA
637968	G	T	SNP	synonymous	PUV_RS02700	gene542		N	90.6	13	hypothetical protein	NA
638037	T	G	SNP	synonymous	PUV_RS02700	gene542		N	60.4	9.4	hypothetical protein	NA
638061	G	A	SNP	synonymous	PUV_RS02700	gene542		N	0	14.8	hypothetical protein	NA
638094	A	C	SNP	synonymous	PUV_RS02700	gene542		N	94	23.3	hypothetical protein	NA
638097	A	C	SNP	synonymous	PUV_RS02700	gene542		N	94.1	23.7	hypothetical protein	NA
638161	T	G	SNP	intergenic	PUV_RS02700-PUV_RS02705			N	95.6	29.7
638223	A	G	SNP	intergenic	PUV_RS02700-PUV_RS02705			N	96	28.6
638225	T	C	SNP	intergenic	PUV_RS02700-PUV_RS02705			N	96.1	28.6
638544	T	C	SNP	pot promoter	PUV_RS02705	gene543		N	96.5	26.1	hypothetical protein	NA
638593	T	C	SNP	synonymous	PUV_RS02705	gene543		N	97	26.1	hypothetical protein	NA
638607	T	C	SNP	nonsynonymous	PUV_RS02705	gene543		N	96.7	26.1	hypothetical protein	NA
638649	C	A	SNP	nonsynonymous	PUV_RS02705	gene543		N	96.7	25.8	hypothetical protein	NA
638693	A	T	SNP	nonsynonymous	PUV_RS02705	gene543		N	97.5	28.4	hypothetical protein	NA
638824	A	G	SNP	synonymous	PUV_RS02705	gene543		N	95.8	27.4	hypothetical protein	NA
638850	T	TA	INS	frameshift	PUV_RS02705	gene543		N	73.5	19.6	hypothetical protein	NA
638991	T	C	SNP	intergenic	PUV_RS02705-PUV_RS02710			Y	0	27.9
638992	GT	G	DEL	intergenic	PUV_RS02705-PUV_RS02710			N	87.2	25.5
643944	T	G	SNP	intergenic	PUV_RS02725-PUV_RS02730			N	0	4.7
644379	T	G	SNP	synonymous	PUV_RS02730	gene549		N	0	4.3	hypothetical protein	NA
644388	C	T	SNP	synonymous	PUV_RS02730	gene549		N	43.5	5.9	hypothetical protein	NA
644398	C	T	SNP	nonsynonymous	PUV_RS02730	gene549		N	0	6.2	hypothetical protein	NA
649653	T	C	SNP	synonymous	PUV_RS02735	gene550		N	96.7	28.2	protoporphyrinogen oxidase	Amino_oxidase
649687	G	A	SNP	nonsynonymous	PUV_RS02735	gene550		N	96.7	26.5	protoporphyrinogen oxidase	Amino_oxidase
654456	G	A	SNP	synonymous	PUV_RS02750	gene553		N	96.7	27.9	hypothetical protein	NA
662316	T	A	SNP	synonymous	PUV_RS02785	gene560		N	96.3	24.3	hypothetical protein	NA
690439	C	T	SNP	synonymous	PUV_RS02900	gene583		N	96.1	24.5	hypothetical protein	NA
690652	G	C	SNP	synonymous	PUV_RS02900	gene583		N	96.5	24.3	hypothetical protein	NA
691716	C	T	SNP	nonsynonymous	PUV_RS02900	gene583		N	94.9	26	hypothetical protein	NA
692104	A	G	SNP	synonymous	PUV_RS02900	gene583		N	95.8	23.7	hypothetical protein	NA
693316	G	A	SNP	nonsynonymous	PUV_RS02920	gene587		N	95.6	24.4	hypothetical protein	NA
694513	C	CA	INS	intergenic	PUV_RS02925-PUV_RS02930			N	56.5	15.6
694588	CT	C	DEL	pot promoter	PUV_RS02930	gene589		N	52.7	12	hypothetical protein	NA
695008	T	C	SNP	nonsynonymous	PUV_RS02930	gene589		N	97	25.6	hypothetical protein	NA
695737	C	A	SNP	synonymous	PUV_RS02935	gene590		N	97.5	23.3	hypothetical protein	Na_H_Exchanger
695836	C	G	SNP	synonymous	PUV_RS02935	gene590		N	96.3	25.8	hypothetical protein	Na_H_Exchanger
696754	A	G	SNP	pot promoter	PUV_RS02940	gene591	alsT-3	N	96.7	25.5	sodium/alanine symporter protein	Na_Ala_symp
696813	T	C	SNP	pot promoter	PUV_RS02940	gene591	alsT-3	N	96.2	24.6	sodium/alanine symporter protein	Na_Ala_symp
696836	C	T	SNP	pot promoter	PUV_RS02940	gene591	alsT-3	N	96.4	25.2	sodium/alanine symporter protein	Na_Ala_symp
697949	G	A	SNP	synonymous	PUV_RS02940	gene591	alsT-3	N	96.4	23.6	sodium/alanine symporter protein	Na_Ala_symp
698677	C	T	SNP	nonsynonymous	PUV_RS02945	gene592		N	95.8	24.1	hypothetical protein	Inositol_P
698681	G	A	SNP	synonymous	PUV_RS02945	gene592		N	95.5	23.8	hypothetical protein	Inositol_P
699557	G	A	SNP	synonymous	PUV_RS02950	gene593		N	96.2	24.6	DNA polymerase II	Acyl-CoA_dh_N
700258	A	T	SNP	nonsynonymous	PUV_RS02950	gene593		N	96.5	24.9	DNA polymerase II	Acyl-CoA_dh_N
700313	T	C	SNP	synonymous	PUV_RS02950	gene593		N	97.1	25.2	DNA polymerase II	Acyl-CoA_dh_N
700779	T	G	SNP	nonsynonymous	PUV_RS02950	gene593		N	95.9	25.9	DNA polymerase II	Acyl-CoA_dh_N
703892	A	T	SNP	nonsynonymous	PUV_RS02965	gene596		N	97	28.4	hypothetical protein	NA
707633	T	C	SNP	nonsynonymous	PUV_RS02985	gene600		N	94.2	25.5	hypothetical protein	NA
707875	C	T	SNP	synonymous	PUV_RS02985	gene600		N	95.2	24.8	hypothetical protein	NA
708207	A	G	SNP	pot promoter	PUV_RS02990	gene601		N	96	22.5	hypothetical protein	NA
708261	TA	T	DEL	pot promoter	PUV_RS02990	gene601		N	76.5	18	hypothetical protein	NA
708817	T	C	SNP	pot promoter	PUV_RS13375			N	0	75.4	hypothetical protein	NA
709162	C	T	SNP	synonymous	PUV_RS02995	gene602		N	95.8	26	hypothetical protein	NA
709687	T	C	SNP	synonymous	PUV_RS02995	gene602		N	96.9	26.4	hypothetical protein	NA
710501	A	G	SNP	nonsynonymous	PUV_RS03000	gene603		N	96	23.8	hypothetical protein	Ank
710590	C	T	SNP	nonsynonymous	PUV_RS03000	gene603		N	96.3	25.1	hypothetical protein	Ank
710618	G	A	SNP	nonsynonymous	PUV_RS03000	gene603		N	96.8	24.5	hypothetical protein	Ank
711049	G	A	SNP	nonsynonymous	PUV_RS03000	gene603		N	96.7	25.4	hypothetical protein	Ank
711651	A	G	SNP	pot promoter	PUV_RS03005	gene604		N	96	23.8	30S ribosomal protein S12	Ribosom_S12_S23
712393	C	T	SNP	synonymous	PUV_RS03010	gene605		N	95.8	25.7	30S ribosomal protein S7	Ribosomal_S7
718516	T	C	SNP	nonsynonymous	PUV_RS03040	gene611		N	95.9	22	biotin--[acetyl-CoA-carboxylase] synthetase	BPL_C
718762	A	C	SNP	synonymous	PUV_RS03045	gene612	ppdK	N	96	25.1	pyruvate phosphate dikinase	PPDK_N
720085	C	T	SNP	synonymous	PUV_RS03045	gene612	ppdK	N	0	73.7	pyruvate phosphate dikinase	PPDK_N
720112	A	T	SNP	synonymous	PUV_RS03045	gene612	ppdK	N	0	74.5	pyruvate phosphate dikinase	PPDK_N
720139	A	G	SNP	synonymous	PUV_RS03045	gene612	ppdK	N	0	75.6	pyruvate phosphate dikinase	PPDK_N
720499	C	T	SNP	synonymous	PUV_RS03045	gene612	ppdK	N	0	73.2	pyruvate phosphate dikinase	PPDK_N
723165	T	A	SNP	pot promoter	PUV_RS03060	gene615		N	0	72.2	hypothetical protein	DUF4143
724539	T	C	SNP	synonymous	PUV_RS03060	gene615		N	96.4	25	hypothetical protein	DUF4143
725855	C	T	SNP	nonsynonymous	PUV_RS03075	gene618		N	95.7	28.9	hypothetical protein	NA
725938	T	C	SNP	nonsynonymous	PUV_RS03075	gene618		N	95.3	29.5	hypothetical protein	NA
725939	T	C	SNP	nonsynonymous	PUV_RS03075	gene618		N	95.3	29.5	hypothetical protein	NA
726417	A	G	SNP	synonymous	PUV_RS03075	gene618		N	96.5	26.3	hypothetical protein	NA
726566	T	C	SNP	pot promoter	PUV_RS03080	gene619		N	96.5	29.6	peptidase	Peptidase_S49
783908	G	A	SNP	pot promoter	PUV_RS03335	gene670		Y	0	65.4	23S RNA pseudouridylate synthase	S4
784480	C	T	SNP	synonymous	PUV_RS03335	gene670		N	95.2	26.5	23S RNA pseudouridylate synthase	S4
797732	C	T	SNP	nonsynonymous	PUV_RS03390	gene681		N	96.5	26.2	hypothetical protein	NA
797762	G	C	SNP	nonsynonymous	PUV_RS03390	gene681		N	96.4	26.3	hypothetical protein	NA
798025	A	T	SNP	nonsynonymous	PUV_RS03390	gene681		N	96.8	27.7	hypothetical protein	NA
798232	T	C	SNP	nonsynonymous	PUV_RS03390	gene681		N	96.9	28.9	hypothetical protein	NA
798360	T	C	SNP	pot promoter	PUV_RS03395	gene682		N	96.6	24.3	hypothetical protein	NA
798387	T	TA	INS	pot promoter	PUV_RS03395	gene682		N	37.3	10.9	hypothetical protein	NA
798441	C	T	SNP	pot promoter	PUV_RS03395	gene682		N	96.3	23.3	hypothetical protein	NA
798480	T	TA	INS	pot promoter	PUV_RS03395	gene682		N	53.2	14.6	hypothetical protein	NA
798727	T	A	SNP	nonsynonymous	PUV_RS03395	gene682		N	92.4	0	hypothetical protein	NA
798740	T	A	SNP	nonsynonymous	PUV_RS03395	gene682		N	93.5	19.8	hypothetical protein	NA
798899	T	TA	INS	pot promoter	PUV_RS03400	gene683		N	75.1	21.3	hypothetical protein	Endonuclease_NS
799011	G	T	SNP	pot promoter	PUV_RS03400	gene683		N	95	22.5	hypothetical protein	Endonuclease_NS
799411	C	A	SNP	nonsynonymous	PUV_RS03400	gene683		N	96.5	26.3	hypothetical protein	Endonuclease_NS
799498	C	T	SNP	synonymous	PUV_RS03400	gene683		N	96.9	25	hypothetical protein	Endonuclease_NS
799756	G	A	SNP	synonymous	PUV_RS03400	gene683		N	96.3	27.2	hypothetical protein	Endonuclease_NS
799906	A	G	SNP	nonsynonymous	PUV_RS03400	gene683		N	95.7	26.9	hypothetical protein	Endonuclease_NS
799927	C	G	SNP	synonymous	PUV_RS03400	gene683		N	95.3	26.7	hypothetical protein	Endonuclease_NS
799930	G	T	SNP	synonymous	PUV_RS03400	gene683		N	0	26.4	hypothetical protein	Endonuclease_NS
800038	T	C	SNP	synonymous	PUV_RS03405	gene684		N	96.8	29.2	hypothetical protein	NA
800119	T	A	SNP	synonymous	PUV_RS03405	gene684		N	97.1	29.1	hypothetical protein	NA
801301	G	A	SNP	synonymous	PUV_RS03405	gene684		N	96	25	hypothetical protein	NA
806152	T	G	SNP	nonsynonymous	PUV_RS03405	gene684		N	95.5	25.8	hypothetical protein	NA
806295	T	C	SNP	nonsynonymous	PUV_RS03405	gene684		N	0	24.1	hypothetical protein	NA
806299	T	G	SNP	nonsynonymous	PUV_RS03405	gene684		N	0	24.2	hypothetical protein	NA
806302	C	T	SNP	synonymous	PUV_RS03405	gene684		N	0	24.5	hypothetical protein	NA
806308	G	A	SNP	synonymous	PUV_RS03405	gene684		N	0	25.5	hypothetical protein	NA
806314	A	G	SNP	synonymous	PUV_RS03405	gene684		N	0	26.3	hypothetical protein	NA
806376	C	T	SNP	nonsynonymous	PUV_RS03405	gene684		N	92.9	27.4	hypothetical protein	NA
806513	T	C	SNP	nonsynonymous	PUV_RS03405	gene684		N	96.5	27	hypothetical protein	NA
806755	C	T	SNP	synonymous	PUV_RS03405	gene684		N	96.1	26.5	hypothetical protein	NA
806773	A	G	SNP	synonymous	PUV_RS03405	gene684		N	95.7	25	hypothetical protein	NA
806831	C	G	SNP	nonsynonymous	PUV_RS03405	gene684		N	95.7	25.2	hypothetical protein	NA
806881	A	G	SNP	synonymous	PUV_RS03405	gene684		N	95.3	24.8	hypothetical protein	NA
806898	C	T	SNP	nonsynonymous	PUV_RS03405	gene684		N	95.9	25	hypothetical protein	NA
807121	C	T	SNP	synonymous	PUV_RS03405	gene684		N	0	26.7	hypothetical protein	NA
807139	A	G	SNP	synonymous	PUV_RS03405	gene684		N	87.3	26	hypothetical protein	NA
858783	A	G	SNP	synonymous	PUV_RS03595	gene722		N	96.1	28.5	hypothetical protein	DnaJ
860617	C	T	SNP	synonymous	PUV_RS03600	gene723		N	95.5	26.8	hypothetical protein	DUF2172
862816	A	G	SNP	synonymous	PUV_RS03610	gene725		N	96.8	26.3	hypothetical protein	adh_short_C2
863027	G	T	SNP	nonsynonymous	PUV_RS03615	gene726		N	96.6	26	hypothetical protein	AMP-binding_C
863069	T	A	SNP	synonymous	PUV_RS03615	gene726		N	96.7	24.2	hypothetical protein	AMP-binding_C
864285	A	G	SNP	synonymous	PUV_RS03620	gene727		N	96	23.7	hypothetical protein	NA
866345	C	T	SNP	synonymous	PUV_RS03635	gene730	sctV	N	97.3	26.6	Low calcium response locus protein D	FHIPEP
867470	A	T	SNP	synonymous	PUV_RS03635	gene730	sctV	N	96.9	28.9	Low calcium response locus protein D	FHIPEP
867578	C	T	SNP	synonymous	PUV_RS03635	gene730	sctV	N	97	28.7	Low calcium response locus protein D	FHIPEP
868509	T	C	SNP	synonymous	PUV_RS03640	gene731	sctU	N	97.2	28.7	type III secretion system protein	Bac_export_2
869358	A	G	SNP	synonymous	PUV_RS03640	gene731	sctU	N	97.2	30.3	type III secretion system protein	Bac_export_2
869523	A	G	SNP	pot promoter	PUV_RS03645	gene732		N	97	34.1	GTP-binding protein	MMR_HSR1
869772	C	A	SNP	synonymous	PUV_RS03645	gene732		N	97	28.6	GTP-binding protein	MMR_HSR1
869938	T	C	SNP	synonymous	PUV_RS03645	gene732		N	97.1	26.7	GTP-binding protein	MMR_HSR1
870449	C	T	SNP	nonsynonymous	PUV_RS03645	gene732		N	97.2	27.8	GTP-binding protein	MMR_HSR1
870771	G	A	SNP	synonymous	PUV_RS03645	gene732		N	97.1	25.9	GTP-binding protein	MMR_HSR1
870801	C	T	SNP	synonymous	PUV_RS03645	gene732		N	96.3	25.8	GTP-binding protein	MMR_HSR1
870904	G	A	SNP	nonsynonymous	PUV_RS03650	gene733		N	94.8	27.5	50S rRNA methyltransferase	THUMP
871141	A	G	SNP	nonsynonymous	PUV_RS03650	gene733		N	96.7	27.5	50S rRNA methyltransferase	THUMP
871149	T	C	SNP	synonymous	PUV_RS03650	gene733		N	96.7	26.3	50S rRNA methyltransferase	THUMP
872621	T	C	SNP	nonsynonymous	PUV_RS03655	gene734		N	96.4	27.3	hypothetical protein	NA
873777	T	C	SNP	pot promoter	PUV_RS03665	gene736		N	97.4	28.3	hypothetical protein	NA
873810	A	AT	INS	pot promoter	PUV_RS03665	gene736		N	69.2	19.6	hypothetical protein	NA
874230	A	G	SNP	synonymous	PUV_RS03665	gene736		N	97.4	25.6	hypothetical protein	NA
874674	T	C	SNP	synonymous	PUV_RS03665	gene736		N	97.1	25	hypothetical protein	NA
874787	T	C	SNP	intergenic	PUV_RS03665-PUV_RS03670			N	97	27.5
874792	A	G	SNP	intergenic	PUV_RS03665-PUV_RS03670			N	96.7	26.5
874799	G	T	SNP	intergenic	PUV_RS03665-PUV_RS03670			N	0	26
874800	T	G	SNP	intergenic	PUV_RS03665-PUV_RS03670			N	0	26.1
874897	G	A	SNP	pot promoter	PUV_RS03670	gene737		N	88.1	29.3	hypothetical protein	NA
874917	A	G	SNP	pot promoter	PUV_RS03670	gene737		N	0	25.9	hypothetical protein	NA
874919	C	T	SNP	pot promoter	PUV_RS03670	gene737		N	0	25.7	hypothetical protein	NA
874930	C	T	SNP	pot promoter	PUV_RS03670	gene737		N	92.3	27.4	hypothetical protein	NA
874970	T	G	SNP	pot promoter	PUV_RS03670	gene737		N	95.9	26.9	hypothetical protein	NA
875050	T	TA	INS	pot promoter	PUV_RS03670	gene737		N	30.6	8.5	hypothetical protein	NA
875367	A	G	SNP	synonymous	PUV_RS03670	gene737		N	97.3	25.3	hypothetical protein	NA
875438	A	C	SNP	nonsynonymous	PUV_RS03670	gene737		N	97	25.8	hypothetical protein	NA
878705	T	A	SNP	intergenic	PUV_RS03695-PUV_RS03700			N	96.6	28.9
879623	C	T	SNP	nonsynonymous	PUV_RS03700	gene743		N	96.2	23.5	hypothetical protein	NA
879995	T	C	SNP	nonsynonymous	PUV_RS03700	gene743		N	97.7	24.7	hypothetical protein	NA
881422	T	C	SNP	pot promoter	PUV_RS03710	gene745		N	96.5	25.1	hypothetical protein	NA
882778	T	C	SNP	synonymous	PUV_RS03715	gene746		N	95.7	24.7	chromosome partitioning protein	ParBc
883872	G	A	SNP	synonymous	PUV_RS03720	gene747		N	95.9	25.6	hypothetical protein	NA
884547	G	A	SNP	synonymous	PUV_RS03725	gene748		N	97.6	24.4	hypothetical protein	VWA
885896	T	G	SNP	nonsynonymous	PUV_RS03730	gene749		N	95.9	26.6	hypothetical protein	VWA_2
886083	C	A	SNP	nonsynonymous	PUV_RS03730	gene749		N	96.2	24.5	hypothetical protein	VWA_2
886280	C	T	SNP	synonymous	PUV_RS03735	gene750		N	96.3	27.6	hypothetical protein	NA
886297	C	G	SNP	synonymous	PUV_RS03735	gene750		N	95.6	26.9	hypothetical protein	NA
886412	A	G	SNP	nonsynonymous	PUV_RS03735	gene750		N	95.2	24.7	hypothetical protein	NA
886424	G	C	SNP	nonsynonymous	PUV_RS03735	gene750		N	95.4	24.8	hypothetical protein	NA
886633	A	T	SNP	nonsynonymous	PUV_RS03735	gene750		N	95.8	28.2	hypothetical protein	NA
887068	T	A	SNP	nonsynonymous	PUV_RS03735	gene750		N	95.6	23.5	hypothetical protein	NA
888760	T	C	SNP	nonsynonymous	PUV_RS03740	gene751		N	96.3	26.2	hypothetical protein	BatD
889011	T	C	SNP	synonymous	PUV_RS03740	gene751		N	96.4	29.1	hypothetical protein	BatD
889257	C	T	SNP	synonymous	PUV_RS03740	gene751		N	96.9	27.1	hypothetical protein	BatD
889435	T	C	SNP	nonsynonymous	PUV_RS03740	gene751		N	96.3	25.7	hypothetical protein	BatD
890422	G	A	SNP	nonsynonymous	PUV_RS03745	gene752		N	0	76.6	hypothetical protein	TPR_1
890444	G	A	SNP	nonsynonymous	PUV_RS03745	gene752		N	0	75	hypothetical protein	TPR_1
890475	C	T	SNP	synonymous	PUV_RS03745	gene752		N	0	74.9	hypothetical protein	TPR_1
890494	G	T	SNP	nonsynonymous	PUV_RS03745	gene752		N	0	74.3	hypothetical protein	TPR_1
891715	T	C	SNP	nonsynonymous	PUV_RS03755	gene754		N	96.3	27.9	hypothetical protein	NA
891719	T	C	SNP	nonsynonymous	PUV_RS03755	gene754		N	96.2	27.6	hypothetical protein	NA
891736	G	A	SNP	nonsynonymous	PUV_RS03755	gene754		N	95.8	27	hypothetical protein	NA
892828	C	T	SNP	nonsynonymous	PUV_RS03760	gene755		N	95.8	28.5	hypothetical protein	NA
892989	G	C	SNP	synonymous	PUV_RS03760	gene755		N	95.6	29.8	hypothetical protein	NA
893002	T	C	SNP	nonsynonymous	PUV_RS03760	gene755		N	97	29.5	hypothetical protein	NA
893136	G	A	SNP	synonymous	PUV_RS03760	gene755		N	97.1	30.8	hypothetical protein	NA
893901	G	T	SNP	synonymous	PUV_RS03760	gene755		N	96.4	29.3	hypothetical protein	NA
894536	T	C	SNP	pot promoter	PUV_RS03765	gene756		N	95.2	27.3	hypothetical protein	NA
894600	A	C	SNP	pot promoter	PUV_RS03765	gene756		N	95.7	25.5	hypothetical protein	NA
894623	G	A	SNP	pot promoter	PUV_RS03765	gene756		N	95.5	25.1	hypothetical protein	NA
894773	C	T	SNP	synonymous	PUV_RS03765	gene756		N	95.2	25.6	hypothetical protein	NA
894784	T	G	SNP	nonsynonymous	PUV_RS03765	gene756		N	95.4	26.2	hypothetical protein	NA
894820	A	T	SNP	nonsynonymous	PUV_RS03765	gene756		N	95.8	25.4	hypothetical protein	NA
894941	T	C	SNP	synonymous	PUV_RS03765	gene756		N	95.1	24.9	hypothetical protein	NA
895131	T	A	SNP	pot promoter	PUV_RS03770	gene757		N	95.8	27.7	ribonucleoside-triphosphate reductase%2C adenosylcobalamin-dependent	Ribonuc_red_lgC
896044	A	G	SNP	synonymous	PUV_RS03770	gene757		N	97.2	24.3	ribonucleoside-triphosphate reductase%2C adenosylcobalamin-dependent	Ribonuc_red_lgC
900058	C	T	SNP	synonymous	PUV_RS03785	gene760		N	96.2	26.2	dimethylallyladenosine tRNA methylthiotransferase	TRAM
902118	C	T	SNP	synonymous	PUV_RS03800	gene763		N	97.1	26.6	hypothetical protein	NA
902918	T	C	SNP	nonsynonymous	PUV_RS03800	gene763		N	95.4	27.5	hypothetical protein	NA
903089	G	A	SNP	nonsynonymous	PUV_RS03800	gene763		N	96.1	24.7	hypothetical protein	NA
903493	G	A	SNP	nonsynonymous	PUV_RS03800	gene763		N	97	24.6	hypothetical protein	NA
904897	G	C	SNP	nonsynonymous	PUV_RS03800	gene763		N	0	71.1	hypothetical protein	NA
905594	A	AG	INS	frameshift	PUV_RS03800	gene763		N	79.5	23.7	hypothetical protein	NA
914020	T	C	SNP	nonsynonymous	PUV_RS03810	gene765		N	0	72.8	hypothetical protein	NA
914438	T	C	SNP	synonymous	PUV_RS03815	gene766		N	0	72.2	FAD-dependent oxidoreductase	NAD_binding_8
914522	T	G	SNP	synonymous	PUV_RS03815	gene766		N	0	70	FAD-dependent oxidoreductase	NAD_binding_8
914695	T	C	SNP	nonsynonymous	PUV_RS03815	gene766		N	0	72.6	FAD-dependent oxidoreductase	NAD_binding_8
914823	G	T	SNP	nonsynonymous	PUV_RS03815	gene766		N	0	68.1	FAD-dependent oxidoreductase	NAD_binding_8
914966	A	G	SNP	synonymous	PUV_RS03815	gene766		N	0	71.9	FAD-dependent oxidoreductase	NAD_binding_8
915119	A	G	SNP	synonymous	PUV_RS03815	gene766		N	0	75.2	FAD-dependent oxidoreductase	NAD_binding_8
915230	A	G	SNP	synonymous	PUV_RS03815	gene766		N	0	68.6	FAD-dependent oxidoreductase	NAD_binding_8
915253	C	T	SNP	nonsynonymous	PUV_RS03815	gene766		N	0	69	FAD-dependent oxidoreductase	NAD_binding_8
915423	G	A	SNP	nonsynonymous	PUV_RS03815	gene766		N	0	69.5	FAD-dependent oxidoreductase	NAD_binding_8
915674	A	G	SNP	synonymous	PUV_RS03815	gene766		N	0	66.4	FAD-dependent oxidoreductase	NAD_binding_8
915785	A	G	SNP	pot promoter	PUV_RS03820	gene767		N	0	4.5	hypothetical protein	NA
915827	T	C	SNP	pot promoter	PUV_RS03820	gene767		N	0	47.9	hypothetical protein	NA
915933	C	T	SNP	pot promoter	PUV_RS03820	gene767		N	0	67.1	hypothetical protein	NA
918248	A	C	SNP	nonsynonymous	PUV_RS03830	gene769	transcription factor Wcw_1223 in Waddlia (de Barsy et al. 2016)	N	96.2	29	hypothetical protein	DUF179
918794	A	G	SNP	synonymous	PUV_RS03835	gene770		N	97.3	28.4	hypothetical protein	MlaD
919016	T	C	SNP	synonymous	PUV_RS03835	gene770		N	96	30.4	hypothetical protein	MlaD
919151	T	G	SNP	synonymous	PUV_RS03835	gene770		N	95.7	25.6	hypothetical protein	MlaD
919469	A	T	SNP	synonymous	PUV_RS03835	gene770		N	97.3	28.8	hypothetical protein	MlaD
919841	A	G	SNP	synonymous	PUV_RS03840	gene771		N	95.9	27.6	ABC transporter ATPase	ABC_tran
920330	T	C	SNP	synonymous	PUV_RS03840	gene771		N	96.7	28.1	ABC transporter ATPase	ABC_tran
967503	A	G	SNP	pot promoter	PUV_RS04065	gene816		N	95.1	28.3	hypothetical protein	NA
967968	CA	C	DEL	pot promoter	PUV_RS04070	gene817		N	69	21.6	hypothetical protein	Toluene_X
968268	C	T	SNP	synonymous	PUV_RS04070	gene817		N	94.3	25.9	hypothetical protein	Toluene_X
968402	C	T	SNP	nonsynonymous	PUV_RS04070	gene817		N	95.3	27.6	hypothetical protein	Toluene_X
968550	T	C	SNP	synonymous	PUV_RS04070	gene817		N	93.4	23.8	hypothetical protein	Toluene_X
968574	T	C	SNP	synonymous	PUV_RS04070	gene817		N	93.2	23.6	hypothetical protein	Toluene_X
968735	C	T	SNP	nonsynonymous	PUV_RS04070	gene817		N	93.9	27.1	hypothetical protein	Toluene_X
968820	A	T	SNP	synonymous	PUV_RS04070	gene817		N	95.6	25.1	hypothetical protein	Toluene_X
968838	C	T	SNP	synonymous	PUV_RS04070	gene817		N	96	25.3	hypothetical protein	Toluene_X
968914	C	T	SNP	nonsynonymous	PUV_RS04070	gene817		N	95.4	27.2	hypothetical protein	Toluene_X
969374	A	C	SNP	pot promoter	PUV_RS04075	gene818	glgC	N	94.6	25.3	glucose-1-phosphate adenylyltransferase	NTP_transferase
969492	G	GA	INS	pot promoter	PUV_RS04075	gene818	glgC	N	69.7	17.2	glucose-1-phosphate adenylyltransferase	NTP_transferase
970291	A	G	SNP	nonsynonymous	PUV_RS04075	gene818	glgC	N	94.7	25.5	glucose-1-phosphate adenylyltransferase	NTP_transferase
970326	C	T	SNP	synonymous	PUV_RS04075	gene818	glgC	N	95.3	26.6	glucose-1-phosphate adenylyltransferase	NTP_transferase
970374	G	A	SNP	synonymous	PUV_RS04075	gene818	glgC	N	94.5	28	glucose-1-phosphate adenylyltransferase	NTP_transferase
970533	A	C	SNP	nonsynonymous	PUV_RS04075	gene818	glgC	N	96.8	28	glucose-1-phosphate adenylyltransferase	NTP_transferase
970593	G	A	SNP	synonymous	PUV_RS04075	gene818	glgC	N	96	27.2	glucose-1-phosphate adenylyltransferase	NTP_transferase
970650	T	C	SNP	synonymous	PUV_RS04075	gene818	glgC	N	96.2	25.7	glucose-1-phosphate adenylyltransferase	NTP_transferase
971003	A	G	SNP	nonsynonymous	PUV_RS04080	gene819		N	96.4	29.4	phosphoesterase	Metallophos
971058	A	G	SNP	synonymous	PUV_RS04080	gene819		N	95.3	29.8	phosphoesterase	Metallophos
971067	C	T	SNP	synonymous	PUV_RS04080	gene819		N	95.6	30	phosphoesterase	Metallophos
971283	T	C	SNP	synonymous	PUV_RS04080	gene819		N	95.1	29.3	phosphoesterase	Metallophos
971322	A	G	SNP	nonsynonymous	PUV_RS04080	gene819		N	94.7	28.7	phosphoesterase	Metallophos
971664	A	G	SNP	synonymous	PUV_RS04085	gene820		N	95.1	25.7	oxidoreductase	adh_short
972086	T	C	SNP	nonsynonymous	PUV_RS04085	gene820		N	95.8	26.6	oxidoreductase	adh_short
972291	G	A	SNP	synonymous	PUV_RS04085	gene820		N	94.6	28.6	oxidoreductase	adh_short
972299	T	G	SNP	nonsynonymous	PUV_RS04085	gene820		N	94.1	28.7	oxidoreductase	adh_short
972388	A	AT	INS	intergenic	PUV_RS04085-PUV_RS04090			N	9.7	2.9
972418	A	G	SNP	intergenic	PUV_RS04085-PUV_RS04090			N	95.5	30.9
972497	T	G	SNP	intergenic	PUV_RS04085-PUV_RS04090			N	96	28.8
972626	AC	A	DEL	pot promoter	PUV_RS04090	gene821		N	78	22	hypothetical protein	NA
972717	C	T	SNP	pot promoter	PUV_RS04090	gene821		N	97.1	23.6	hypothetical protein	NA
972819	T	C	SNP	pot promoter	PUV_RS04090	gene821		N	96.9	24.9	hypothetical protein	NA
974338	A	G	SNP	nonsynonymous	PUV_RS04095	gene822		N	96.3	25.3	protein smf	DNA_processg_A
975126	C	T	SNP	synonymous	PUV_RS04100	gene823		N	97.3	28	DNA topoisomerase I	zf-C4_Topoisom
976941	T	C	SNP	synonymous	PUV_RS04100	gene823		N	96.9	24.3	DNA topoisomerase I	zf-C4_Topoisom
976944	C	T	SNP	synonymous	PUV_RS04100	gene823		N	96.9	23.9	DNA topoisomerase I	zf-C4_Topoisom
977557	G	A	SNP	pot promoter	PUV_RS04105	gene824		N	96.8	26.5	hypothetical protein	NA
977730	C	T	SNP	nonsynonymous	PUV_RS04105	gene824		N	97.6	29.7	hypothetical protein	NA
977806	C	T	SNP	nonsynonymous	PUV_RS04105	gene824		N	97.5	29.6	hypothetical protein	NA
978069	T	G	SNP	nonsynonymous	PUV_RS04105	gene824		N	96.6	23.5	hypothetical protein	NA
978245	G	A	SNP	synonymous	PUV_RS04105	gene824		N	95.7	26	hypothetical protein	NA
978284	T	G	SNP	synonymous	PUV_RS04105	gene824		N	95.4	25.2	hypothetical protein	NA
978425	T	C	SNP	synonymous	PUV_RS04105	gene824		N	98.1	28.5	hypothetical protein	NA
978430	C	A	SNP	nonsynonymous	PUV_RS04105	gene824		N	97.7	29.4	hypothetical protein	NA
978453	T	C	SNP	nonsynonymous	PUV_RS04105	gene824		N	97.9	28.1	hypothetical protein	NA
978514	C	T	SNP	nonsynonymous	PUV_RS04105	gene824		N	96.7	27.7	hypothetical protein	NA
978574	T	C	SNP	nonsynonymous	PUV_RS04105	gene824		N	96.3	26.3	hypothetical protein	NA
978908	T	A	SNP	pot promoter	PUV_RS04110	gene825		N	93.4	24.7	hypothetical protein	DUF2263
978932	A	T	SNP	pot promoter	PUV_RS04110	gene825		N	92.6	23	hypothetical protein	DUF2263
978942	C	T	SNP	pot promoter	PUV_RS04110	gene825		N	94.1	24.7	hypothetical protein	DUF2263
978948	C	T	SNP	pot promoter	PUV_RS04110	gene825		N	93.2	25.2	hypothetical protein	DUF2263
979009	C	T	SNP	pot promoter	PUV_RS04110	gene825		N	95.3	26.9	hypothetical protein	DUF2263
980194	T	C	SNP	nonsynonymous	PUV_RS04110	gene825		N	96.7	25.1	hypothetical protein	DUF2263
980327	T	C	SNP	synonymous	PUV_RS04110	gene825		N	96.3	25.4	hypothetical protein	DUF2263
980724	G	A	SNP	nonsynonymous	PUV_RS04110	gene825		N	95.5	30	hypothetical protein	DUF2263
980919	C	T	SNP	nonsynonymous	PUV_RS04115	gene826		N	95	27.8	hypothetical protein	NA
981038	G	A	SNP	synonymous	PUV_RS04115	gene826		N	97.5	26.6	hypothetical protein	NA
981207	C	A	SNP	nonsynonymous	PUV_RS04115	gene826		N	95.8	24.7	hypothetical protein	NA
981343	C	G	SNP	nonsynonymous	PUV_RS04115	gene826		N	91.6	25.2	hypothetical protein	NA
981375	C	T	SNP	nonsynonymous	PUV_RS04115	gene826		N	92.5	26.4	hypothetical protein	NA
981382	C	A	SNP	nonsynonymous	PUV_RS04115	gene826		N	92.5	25.9	hypothetical protein	NA
981390	T	C	SNP	nonsynonymous	PUV_RS04115	gene826		N	93.2	25.2	hypothetical protein	NA
981572	G	A	SNP	synonymous	PUV_RS04115	gene826		N	95.5	27.5	hypothetical protein	NA
981665	C	T	SNP	synonymous	PUV_RS04115	gene826		N	93.5	27.8	hypothetical protein	NA
981670	T	C	SNP	nonsynonymous	PUV_RS04115	gene826		N	93.5	27.7	hypothetical protein	NA
981900	G	A	SNP	nonsynonymous	PUV_RS04115	gene826		N	97	29.2	hypothetical protein	NA
981955	C	A	SNP	nonsynonymous	PUV_RS04115	gene826		N	96.8	32.3	hypothetical protein	NA
982023	C	T	SNP	nonsynonymous	PUV_RS04115	gene826		N	96.9	29.3	hypothetical protein	NA
982384	A	G	SNP	synonymous	PUV_RS04120	gene827		N	96.1	25.6	cytidine deaminase	dCMP_cyt_deam_1
982517	C	T	SNP	nonsynonymous	PUV_RS04120	gene827		N	96.1	26.7	cytidine deaminase	dCMP_cyt_deam_1
982518	T	C	SNP	nonsynonymous	PUV_RS04120	gene827		N	96.2	26.8	cytidine deaminase	dCMP_cyt_deam_1
983334	T	C	SNP	synonymous	PUV_RS04125	gene828		N	95.8	27.4	hypothetical protein	Glyco_trans_1_2
999305	T	C	SNP	nonsynonymous	PUV_RS04200	gene843	pgi	N	95.7	23.8	glucose-6-phosphate isomerase	PGI
1129301	C	T	SNP	synonymous	PUV_RS04810	gene965		N	96.1	24.8	hypothetical protein	NA
1130063	T	C	SNP	synonymous	PUV_RS04810	gene965		N	95.8	29.2	hypothetical protein	NA
1130198	A	G	SNP	synonymous	PUV_RS04810	gene965		N	95.2	25.9	hypothetical protein	NA
1149374	T	C	SNP	nonsynonymous	PUV_RS04900	gene983		N	96.1	26.3	hypothetical protein	NA
1149387	A	G	SNP	synonymous	PUV_RS04900	gene983		N	96	26.4	hypothetical protein	NA
1150572	C	T	SNP	synonymous	PUV_RS04900	gene983		N	96.8	28.8	hypothetical protein	NA
1150575	C	T	SNP	synonymous	PUV_RS04900	gene983		N	96.7	29	hypothetical protein	NA
1150791	T	A	SNP	pot promoter	PUV_RS04905	gene984		N	96.8	26.4	adenylate kinase	ADK_lid
1150966	A	C	SNP	intergenic	PUV_RS04900-PUV_RS04905			N	97.1	27.2
1151050	A	C	SNP	synonymous	PUV_RS04905	gene984		N	97.6	23.9	adenylate kinase	ADK_lid
1151428	G	A	SNP	synonymous	PUV_RS04905	gene984		N	96.3	27.7	adenylate kinase	ADK_lid
1151455	T	C	SNP	synonymous	PUV_RS04905	gene984		N	95.9	29.3	adenylate kinase	ADK_lid
1151458	C	A	SNP	synonymous	PUV_RS04905	gene984		N	95.8	28.8	adenylate kinase	ADK_lid
1151563	C	T	SNP	synonymous	PUV_RS04905	gene984		N	95.5	27.8	adenylate kinase	ADK_lid
1151884	T	C	SNP	synonymous	PUV_RS04910	gene985		N	96.6	27.3	hypothetical protein	NA
1152403	A	G	SNP	synonymous	PUV_RS04910	gene985		N	97.4	26.9	hypothetical protein	NA
1152535	G	A	SNP	synonymous	PUV_RS04910	gene985		N	96.6	27.9	hypothetical protein	NA
1152607	T	C	SNP	synonymous	PUV_RS04910	gene985		N	96	24.8	hypothetical protein	NA
1152676	T	C	SNP	synonymous	PUV_RS04910	gene985		N	96.4	25.8	hypothetical protein	NA
1153246	GT	G	DEL	frameshift	PUV_RS04915	gene986		N	72.1	23.6	hypothetical protein	F-box-like
1156188	A	T	SNP	stop_gained	PUV_RS04925	gene988		N	95.7	23.4	hypothetical protein	NA
1171138	C	CA	INS	pot promoter	PUV_RS04990	gene1001		N	75.5	79.5	hypothetical protein	Acetyltransf_1
1194763	A	G	SNP	synonymous	PUV_RS05090	gene1001		N	97.1	29.2	hypothetical protein	Acetyltransf_1
1195250	CT	C	DEL	frameshift	PUV_RS05090	gene1001		Y	0	23.9	hypothetical protein	Acetyltransf_1
1195467	A	G	SNP	nonsynonymous	PUV_RS05090	gene1001		N	97.2	24.7	hypothetical protein	Acetyltransf_1
1195478	T	C	SNP	nonsynonymous	PUV_RS05090	gene1001		N	97.1	25.6	hypothetical protein	Acetyltransf_1
1195547	G	A	SNP	nonsynonymous	PUV_RS05090	gene1001		N	96.7	24.1	hypothetical protein	Acetyltransf_1
1195870	A	G	SNP	synonymous	PUV_RS05090	gene1001		N	96.7	24.4	hypothetical protein	Acetyltransf_1
1196175	T	C	SNP	nonsynonymous	PUV_RS05090	gene1001		N	96.5	28.9	hypothetical protein	Acetyltransf_1
1196478	G	A	SNP	nonsynonymous	PUV_RS05090	gene1001		N	96.9	24.7	hypothetical protein	Acetyltransf_1
1196971	A	G	SNP	synonymous	PUV_RS05090	gene1001		N	97.4	29.3	hypothetical protein	Acetyltransf_1
1197385	C	T	SNP	synonymous	PUV_RS05090	gene1001		N	95.7	34.1	hypothetical protein	Acetyltransf_1
1198194	T	C	SNP	nonsynonymous	PUV_RS05090	gene1001		N	95.7	27.5	hypothetical protein	Acetyltransf_1
1198244	G	A	SNP	nonsynonymous	PUV_RS05090	gene1001		N	96.4	26.3	hypothetical protein	Acetyltransf_1
1198316	A	G	SNP	nonsynonymous	PUV_RS05090	gene1001		N	95.8	25.8	hypothetical protein	Acetyltransf_1
1198522	G	A	SNP	synonymous	PUV_RS05090	gene1001		N	96.6	27.5	hypothetical protein	Acetyltransf_1
1198663	G	A	SNP	synonymous	PUV_RS05090	gene1001		N	97.3	27.2	hypothetical protein	Acetyltransf_1
1199108	T	G	SNP	nonsynonymous	PUV_RS05090	gene1001		N	96.5	24.7	hypothetical protein	Acetyltransf_1
1199327	A	C	SNP	nonsynonymous	PUV_RS05090	gene1001		N	97.1	26.8	hypothetical protein	Acetyltransf_1
1200532	T	TA	INS	pot promoter	PUV_RS05095	gene1022		N	74.7	18.4	hypothetical protein	NA
1201218	T	TA	INS	pot promoter	PUV_RS05100	gene1023		N	74.6	20.9	hypothetical protein	NA
1201242	T	G	SNP	pot promoter	PUV_RS05100	gene1023		N	96.4	26.8	hypothetical protein	NA
1201759	A	AT	INS	pot promoter	PUV_RS13150	gene1024		N	71.3	19.8	hypothetical protein	NA
1201770	C	T	SNP	pot promoter	PUV_RS13150	gene1024		N	96.6	26.6	hypothetical protein	NA
1202216	A	AT	INS	frameshift	PUV_RS05105	gene1025		N	72	21.5	hypothetical protein	NA
1202355	AC	A	DEL	frameshift	PUV_RS05105	gene1025		N	83.9	25.1	hypothetical protein	NA
1202591	TA	T	DEL	intergenic	PUV_RS05105-PUV_RS05110			N	78	17.8
1202604	A	G	SNP	intergenic	PUV_RS05105-PUV_RS05110			N	96.5	23
1202646	T	C	SNP	intergenic	PUV_RS05105-PUV_RS05110			N	95.6	23.7
1202722	T	C	SNP	intergenic	PUV_RS05105-PUV_RS05110			N	95.5	25.3
1202781	G	C	SNP	intergenic	PUV_RS05105-PUV_RS05110			N	95.7	25.4
1204383	G	A	SNP	nonsynonymous	PUV_RS05115	gene1027		N	95.8	27.9	hypothetical protein	Ank_2
1205500	G	T	SNP	synonymous	PUV_RS05115	gene1027		N	97.5	27.3	hypothetical protein	Ank_2
1205512	T	C	SNP	synonymous	PUV_RS05115	gene1027		N	97.4	27.2	hypothetical protein	Ank_2
1206583	G	A	SNP	synonymous	PUV_RS05115	gene1027		N	95.9	25.8	hypothetical protein	Ank_2
1207173	C	T	SNP	nonsynonymous	PUV_RS05115	gene1027		N	96.9	28	hypothetical protein	Ank_2
1207312	G	A	SNP	synonymous	PUV_RS05115	gene1027		N	96.3	27.6	hypothetical protein	Ank_2
1208356	T	C	SNP	synonymous	PUV_RS05115	gene1027		N	95	26.5	hypothetical protein	Ank_2
1208431	C	T	SNP	synonymous	PUV_RS05115	gene1027		N	96.5	27.1	hypothetical protein	Ank_2
1208927	A	C	SNP	nonsynonymous	PUV_RS05115	gene1027		N	95.3	28.2	hypothetical protein	Ank_2
1211497	A	G	SNP	synonymous	PUV_RS05125	gene1029		N	0	73.3	hypothetical protein	TauE
1213343	C	T	SNP	synonymous	PUV_RS05135	gene1031		N	96.8	27.4	aquaporin	MIP
1216424	G	A	SNP	synonymous	PUV_RS05150	gene1034		N	96.4	27.7	hypothetical protein	F-box-like
1216911	A	G	SNP	synonymous	PUV_RS05150	gene1034		N	95.2	26.2	hypothetical protein	F-box-like
1216917	C	T	SNP	synonymous	PUV_RS05150	gene1034		N	95.8	26.3	hypothetical protein	F-box-like
1218332	T	C	SNP	synonymous	PUV_RS05155	gene1035		N	95.8	26.4	hypothetical protein	NA
1219480	C	T	SNP	nonsynonymous	PUV_RS05155	gene1035		N	95.7	24.6	hypothetical protein	NA
1220205	C	T	SNP	synonymous	PUV_RS05160	gene1036		N	95.6	25.5	hypothetical protein	Methyltransf_21
1221761	A	G	SNP	nonsynonymous	PUV_RS05170	gene1038		N	96.3	25.8	hypothetical protein	NA
1221873	A	C	SNP	synonymous	PUV_RS05170	gene1038		N	95.7	27.5	hypothetical protein	NA
1226021	T	C	SNP	synonymous	PUV_RS05190	gene1042		N	95.2	26.9	amino acid ABC transporter substrate-binding protein	SBP_bac_3
1226240	C	A	SNP	synonymous	PUV_RS05190	gene1042		N	96.4	26.9	amino acid ABC transporter substrate-binding protein	SBP_bac_3
1226626	C	T	SNP	nonsynonymous	PUV_RS05195	gene1043		N	96.9	28	hypothetical protein	NA
1230594	T	C	SNP	synonymous	PUV_RS05210	gene1046	glgP_1	N	96.8	26.8	glycogen phosphorylase	Phosphorylase
1232951	G	A	SNP	synonymous	PUV_RS05215	gene1047		N	96.6	27.6	hypothetical protein	Ank_2
1235175	G	A	SNP	synonymous	PUV_RS05220	gene1048		N	97.7	26.6	hypothetical protein	Ank_2
1235379	A	G	SNP	synonymous	PUV_RS05220	gene1048		N	96.9	29.4	hypothetical protein	Ank_2
1235654	A	T	SNP	nonsynonymous	PUV_RS05220	gene1048		N	96.7	26.9	hypothetical protein	Ank_2
1238321	C	T	SNP	nonsynonymous	PUV_RS05220	gene1048		N	95.4	30.5	hypothetical protein	Ank_2
1238393	T	C	SNP	nonsynonymous	PUV_RS05220	gene1048		N	96.1	30.3	hypothetical protein	Ank_2
1238507	T	G	SNP	nonsynonymous	PUV_RS05220	gene1048		N	96.8	26.5	hypothetical protein	Ank_2
1239090	G	T	SNP	synonymous	PUV_RS05220	gene1048		N	96.2	25.7	hypothetical protein	Ank_2
1239327	A	G	SNP	intergenic	PUV_RS05220-PUV_RS05225			N	97.5	29.3
1239375	A	G	SNP	pot promoter	PUV_RS05225	gene1049	cystein-rich	N	97.3	26.9
1252876	A	G	SNP	nonsynonymous	PUV_RS05275	gene1059		Y	0	2.2	hypothetical protein	NA
1252878	A	C	SNP	nonsynonymous	PUV_RS05275	gene1059		Y	0	2.1	hypothetical protein	NA
1252890	C	T	SNP	nonsynonymous	PUV_RS05275	gene1059		Y	0	2.6	hypothetical protein	NA
1253148	C	T	SNP	nonsynonymous	PUV_RS05275	gene1059		Y	27.8	0	hypothetical protein	NA
1253258	C	T	SNP	intergenic	PUV_RS05275-PUV_RS05285			N	48.4	18.8
1253419	T	C	SNP	intergenic	PUV_RS05275-PUV_RS05285			N	47.3	21.1
1253708	G	T	SNP	intergenic	PUV_RS05275-PUV_RS05285			N	32.7	18.8
1253717	C	T	SNP	intergenic	PUV_RS05275-PUV_RS05285			N	29.3	19.9
1253723	T	G	SNP	intergenic	PUV_RS05275-PUV_RS05285			N	25.6	19.9
1253750	T	C	SNP	intergenic	PUV_RS05275-PUV_RS05285			Y	0	17.5
1255725	C	T	SNP	synonymous	PUV_RS05300	gene1063		N	0	72	hypothetical protein	Peptidase_M3_N
1256887	C	T	SNP	nonsynonymous	PUV_RS05300	gene1063		N	95.9	26.5	hypothetical protein	Peptidase_M3_N
1262390	A	C	SNP	synonymous	PUV_RS05320	gene1067		N	96.8	28.9	hypothetical protein	NA
1262675	A	C	SNP	synonymous	PUV_RS05320	gene1067		N	0	27.5	hypothetical protein	NA
1262681	A	G	SNP	synonymous	PUV_RS05320	gene1067		N	96	28	hypothetical protein	NA
1263068	G	A	SNP	pot promoter	PUV_RS05325	gene1068		N	95.8	26.3	hypothetical protein	NA
1264630	A	G	SNP	nonsynonymous	PUV_RS05330	gene1069		N	95.8	28.5	hypothetical protein	MRJP
1269022	A	G	SNP	synonymous	PUV_RS05350	gene1073		N	95.8	30.8	signal peptidase I	Peptidase_S24
1269039	A	G	SNP	nonsynonymous	PUV_RS05350	gene1073		N	95.3	29.5	signal peptidase I	Peptidase_S24
1269586	G	T	SNP	synonymous	PUV_RS05350	gene1073		N	96.8	28.2	signal peptidase I	Peptidase_S24
1271201	C	G	SNP	pot promoter	PUV_RS05355	gene1074		N	97.6	27.3	hypothetical protein	NA
1271275	C	T	SNP	synonymous	PUV_RS05355	gene1074		N	96.6	27.5	hypothetical protein	NA
1271574	G	A	SNP	synonymous	PUV_RS05355	gene1074		N	96.9	30	hypothetical protein	NA
1271806	A	G	SNP	synonymous	PUV_RS05355	gene1074		N	96.6	26.4	hypothetical protein	NA
1273001	C	T	SNP	synonymous	PUV_RS05360	gene1075		N	96.2	26.1	hypothetical protein	Gly_kinase
1273204	G	A	SNP	nonsynonymous	PUV_RS05360	gene1075		N	96.9	28.1	hypothetical protein	Gly_kinase
1273639	G	A	SNP	synonymous	PUV_RS05365	gene1076		N	96	28	nicotinate phosphoribosyltransferase	NAPRTase
1274412	A	G	SNP	nonsynonymous	PUV_RS05365	gene1076		N	96.4	28	nicotinate phosphoribosyltransferase	NAPRTase
1274954	C	T	SNP	synonymous	PUV_RS05370	gene1077		N	94.1	26.1	isochorismatase	Isochorismatase
1275848	G	C	SNP	synonymous	PUV_RS05380	gene1079		N	95	24.7	cation transporter	ZT_dimer
1276194	T	C	SNP	nonsynonymous	PUV_RS05380	gene1079		N	95.5	29.1	cation transporter	ZT_dimer
1277280	A	T	SNP	pot promoter	PUV_RS05385	gene1080		N	94.6	25.9	hypothetical protein	Chalcone_3
1278243	C	T	SNP	intergenic	PUV_RS05385-PUV_RS05390			N	94.9	27.1
1278569	G	A	SNP	intergenic	PUV_RS05385-PUV_RS05390			N	95.4	25.8
1284312	GA	G	DEL	intergenic	PUV_RS05410-PUV_RS05415			N	0	20.8
1284350	GA	G	DEL	intergenic	PUV_RS05410-PUV_RS05415			N	0	16.7
1287074	C	T	SNP	synonymous	PUV_RS05430	gene1089		N	0	70.4	hypothetical protein	NA
1288730	C	G	SNP	nonsynonymous	PUV_RS05435	gene1090		N	96.6	29	hypothetical protein	Peptidase_S10
1289103	A	G	SNP	synonymous	PUV_RS05435	gene1090		N	0	72.1	hypothetical protein	Peptidase_S10
1293383	G	A	SNP	nonsynonymous	PUV_RS05450	gene1093		N	0	75	hypothetical protein	NA
1293880	G	A	SNP	nonsynonymous	PUV_RS05455	gene1094	chemotaxis protein, transcribed	N	0	72.4	chemotaxis protein	HAMP,MCPsignal
1295020	A	G	SNP	nonsynonymous	PUV_RS05455	gene1094	chemotaxis protein, transcribed	N	97.6	27.7	chemotaxis protein	HAMP,MCPsignal
1298561	A	G	SNP	synonymous	PUV_RS05465	gene1096		N	97.9	26.5	hypothetical protein	NA
1299543	AT	A	DEL	pot promoter	PUV_RS05470	gene1097		N	73.4	22	nucleoside diphosphate kinase	NDK
1302291	T	C	SNP	nonsynonymous	PUV_RS05485	gene1100	aceA	N	96.8	28.6	isocitrate lyase	ICL
1305892	A	G	SNP	nonsynonymous	PUV_RS05500	gene1103		N	96.1	28.3	DNA-binding protein	Ferritin
1305901	C	T	SNP	nonsynonymous	PUV_RS05500	gene1103		N	96.5	28.9	DNA-binding protein	Ferritin
1306064	A	C	SNP	synonymous	PUV_RS05500	gene1103		N	97.5	28.5	DNA-binding protein	Ferritin
1306336	A	G	SNP	synonymous	PUV_RS05505	gene1104		N	95.6	26.1	hypothetical protein	Dodecin
1308247	T	C	SNP	nonsynonymous	PUV_RS05515	gene1106		N	95.6	27	phenylalanine--tRNA ligase subunit beta	FDX-ACB
1308368	C	T	SNP	synonymous	PUV_RS05515	gene1106		N	96	27.3	phenylalanine--tRNA ligase subunit beta	FDX-ACB
1308524	T	C	SNP	synonymous	PUV_RS05515	gene1106		N	97	27.5	phenylalanine--tRNA ligase subunit beta	FDX-ACB
1308783	A	G	SNP	nonsynonymous	PUV_RS05515	gene1106		N	96.8	25.7	phenylalanine--tRNA ligase subunit beta	FDX-ACB
1312049	C	T	SNP	pot promoter	PUV_RS05540	gene1111		N	96.4	25.4	hypothetical protein	NA
1313853	C	T	SNP	synonymous	PUV_RS05545	gene1112		N	97	26.2	hypothetical protein	NA
1317754	T	C	SNP	nonsynonymous	PUV_RS05545	gene1112		N	96.8	26.8	hypothetical protein	NA
1320084	C	T	SNP	synonymous	PUV_RS05550	gene1113		N	96.9	28.9	hypothetical protein	NA
1322468	A	G	SNP	nonsynonymous	PUV_RS05550	gene1113		N	97.4	27.9	hypothetical protein	NA
1323705	T	C	SNP	synonymous	PUV_RS05550	gene1113		N	92.5	28.1	hypothetical protein	NA
1323756	A	G	SNP	synonymous	PUV_RS05550	gene1113		N	92.6	26.4	hypothetical protein	NA
1325338	G	A	SNP	nonsynonymous	PUV_RS05550	gene1113		N	94.1	26.6	hypothetical protein	NA
1325538	G	A	SNP	synonymous	PUV_RS05550	gene1113		N	94.8	25.8	hypothetical protein	NA
1325859	T	C	SNP	synonymous	PUV_RS05550	gene1113		N	94.4	27	hypothetical protein	NA
1325909	C	T	SNP	nonsynonymous	PUV_RS05550	gene1113		N	93.9	26.5	hypothetical protein	NA
1326524	G	GA	INS	intergenic	PUV_RS05550-PUV_RS05555			N	64.7	17.3
1326792	G	A	SNP	pot promoter	PUV_RS05555	gene1114		N	94.4	26.5	hypothetical protein	NA
1327075	G	A	SNP	synonymous	PUV_RS05555	gene1114		N	93.6	27.8	hypothetical protein	NA
1327414	T	C	SNP	synonymous	PUV_RS05555	gene1114		N	93.6	26.4	hypothetical protein	NA
1329380	A	G	SNP	nonsynonymous	PUV_RS05555	gene1114		N	92.9	26.8	hypothetical protein	NA
1329786	A	G	SNP	nonsynonymous	PUV_RS05555	gene1114		N	91.4	25.7	hypothetical protein	NA
1331179	C	T	SNP	synonymous	PUV_RS05555	gene1114		N	95.8	28.9	hypothetical protein	NA
1345097	C	T	SNP	nonsynonymous	PUV_RS05610	gene1124		N	95.5	26.4	hypothetical protein	Imm53
1346079	A	C	SNP	nonsynonymous	PUV_RS13155	gene1127		N	96.7	32.7	hypothetical protein	NA
1348154	C	T	SNP	nonsynonymous	PUV_RS05630	gene1129		N	97.3	28.5	hypothetical protein	NA
1348469	T	G	SNP	pot promoter	PUV_RS05640	gene1130		N	95.9	30.7	hypothetical protein	DDE_Tnp_1_2
1348608	G	A	SNP	synonymous	PUV_RS05640	gene1130		N	96.3	31.6	hypothetical protein	DDE_Tnp_1_2
1348733	AC	A	DEL	frameshift	PUV_RS05640	gene1130		N	69.3	21.3	hypothetical protein	DDE_Tnp_1_2
1351021	C	A	SNP	intergenic	PUV_RS05640-PUV_RS05645			N	87.2	19.9
1351023	A	C	SNP	intergenic	PUV_RS05640-PUV_RS05645			N	87.3	19.9
1351046	C	T	SNP	intergenic	PUV_RS05640-PUV_RS05645			N	90.1	23.5
1351280	T	G	SNP	pot promoter	PUV_RS05645	gene1131		N	92.2	28.3	hypothetical protein	F-box-like
1379833	A	T	SNP	synonymous	PUV_RS05745	gene1151		N	0	11.2	hypothetical protein	NA
1379992	T	C	SNP	synonymous	PUV_RS05745	gene1151		N	0	12.4	hypothetical protein	NA
1393866	G	A	SNP	pot promoter	PUV_RS05795	gene1161		N	90	26.3	hypothetical protein	NA
1394430	T	C	SNP	nonsynonymous	PUV_RS05795	gene1161		N	91.2	29.3	hypothetical protein	NA
1395165	T	A	SNP	nonsynonymous	PUV_RS05800	gene1162		N	89.8	24.6	hypothetical protein	NA
1395358	T	C	SNP	intergenic	PUV_RS05800-PUV_RS05805			N	89.9	26.1
1397409	TG	T	DEL	frameshift	PUV_RS05810	gene1164		N	56.5	19.8	NA	NA
1399291	C	T	SNP	synonymous	PUV_RS05815	gene1165		N	90.6	28.9	succinate-semialdehyde dehydrogenase	Aldedh
1399721	C	T	SNP	synonymous	PUV_RS05820	gene1166		N	92.8	25.2	hypothetical protein	ABM
1399919	A	G	SNP	synonymous	PUV_RS05820	gene1166		N	92.9	29.3	hypothetical protein	ABM
1400070	A	C	SNP	nonsynonymous	PUV_RS05825	gene1167		N	90.6	26.9	hypothetical protein	DUF296
1400125	G	A	SNP	synonymous	PUV_RS05825	gene1167		N	91.6	24.7	hypothetical protein	DUF296
1400276	T	C	SNP	nonsynonymous	PUV_RS05825	gene1167		N	92.3	27.7	hypothetical protein	DUF296
1400320	C	T	SNP	synonymous	PUV_RS05825	gene1167		N	91.6	27.2	hypothetical protein	DUF296
1400341	C	A	SNP	synonymous	PUV_RS05825	gene1167		N	91.4	28.4	hypothetical protein	DUF296
1400434	G	A	SNP	nonsynonymous	PUV_RS05825	gene1167		N	91	27.2	hypothetical protein	DUF296
1400589	G	A	SNP	pot promoter	PUV_RS05830	gene1168		N	91.4	23.9	hypothetical protein	NA
1400652	T	C	SNP	synonymous	PUV_RS05830	gene1168		N	91.1	25.6	hypothetical protein	NA
1400687	G	A	SNP	nonsynonymous	PUV_RS05830	gene1168		N	90.5	25.1	hypothetical protein	NA
1400908	G	A	SNP	nonsynonymous	PUV_RS05835	gene1169		N	90.4	26.1	oxidoreductase	adh_short
1403519	C	T	SNP	synonymous	PUV_RS05850	gene1172		N	92.3	27.8	ferredoxin	Fer2
1403702	T	G	SNP	nonsynonymous	PUV_RS05850	gene1172		N	91.6	28.4	ferredoxin	Fer2
1404293	A	G	SNP	synonymous	PUV_RS05855	gene1173		N	81.3	25.5	prolipoprotein diacylglyceryl transferase	LGT
1404296	T	A	SNP	nonsynonymous	PUV_RS05855	gene1173		Y	0	25.3	prolipoprotein diacylglyceryl transferase	LGT
1404716	T	C	SNP	synonymous	PUV_RS05855	gene1173		N	90.8	30.8	prolipoprotein diacylglyceryl transferase	LGT
1405517	C	T	SNP	nonsynonymous	PUV_RS05865	gene1175		N	92.3	26.4	adenosylhomocysteinase	AdoHcyase
1405848	C	T	SNP	nonsynonymous	PUV_RS05865	gene1175		N	92.6	26	adenosylhomocysteinase	AdoHcyase
1406236	G	A	SNP	synonymous	PUV_RS05865	gene1175		N	91.3	27.9	adenosylhomocysteinase	AdoHcyase
1464039	T	C	SNP	nonsynonymous	PUV_RS06055	gene1213		N	92.2	27.5	protein ndvB	Glycoamylase
1464079	C	T	SNP	nonsynonymous	PUV_RS06055	gene1213		N	91	26.4	protein ndvB	Glycoamylase
1464686	G	A	SNP	synonymous	PUV_RS06055	gene1213		N	91.6	30.1	protein ndvB	Glycoamylase
1464910	A	G	SNP	synonymous	PUV_RS06055	gene1213		N	93.3	29.9	protein ndvB	Glycoamylase
1465130	T	A	SNP	synonymous	PUV_RS06055	gene1213		N	90.8	28.4	protein ndvB	Glycoamylase
1465237	C	T	SNP	nonsynonymous	PUV_RS06055	gene1213		N	91	27.3	protein ndvB	Glycoamylase
1466818	A	C	SNP	nonsynonymous	PUV_RS06055	gene1213		N	90.7	28.4	protein ndvB	Glycoamylase
1468686	G	A	SNP	intergenic	PUV_RS06060-PUV_RS06065			N	92.1	26
1468750	A	G	SNP	pot promoter	PUV_RS06065	gene1215		N	91	27	hypothetical protein	NA
1468898	A	T	SNP	pot promoter	PUV_RS06065	gene1215		N	91.8	29.9	hypothetical protein	NA
1472373	G	A	SNP	synonymous	PUV_RS06080	gene1218		N	90.9	27.9	hypothetical protein	NA
1474607	A	G	SNP	nonsynonymous	PUV_RS06090	gene1220		N	93.3	28.4	hypothetical protein	NA
1475516	T	A	SNP	nonsynonymous	PUV_RS06090	gene1220		N	91.3	25.9	hypothetical protein	NA
1475519	T	C	SNP	nonsynonymous	PUV_RS06090	gene1220		N	91.3	25.8	hypothetical protein	NA
1475590	C	T	SNP	nonsynonymous	PUV_RS06090	gene1220		N	91.5	26.9	hypothetical protein	NA
1476155	G	A	SNP	nonsynonymous	PUV_RS06095	gene1221		N	92.2	24.8	hypothetical protein	NA
1476747	C	T	SNP	nonsynonymous	PUV_RS06100	gene1222		N	92.4	28.6	hypothetical protein	MazG
1510659	A	AT	INS	frameshift	PUV_RS06265	gene1255		N	82	82.3	hypothetical protein	NA
1510781	G	GA	INS	intergenic	PUV_RS06265-PUV_RS06270			N	82.8	80.5
1530021	C	T	SNP	synonymous	PUV_RS06360	gene1274		N	91.3	28.4	bis(5'-nucleosyl)-tetraphosphatase	NUDIX
1530702	T	C	SNP	synonymous	PUV_RS06365	gene1275		N	92.9	26.7	hypothetical protein	Aminotran_1_2
1566504	G	A	SNP	nonsynonymous	PUV_RS06520	gene1306		N	89.5	29.2	hypothetical protein	NA
1566700	G	A	SNP	nonsynonymous	PUV_RS06520	gene1306		N	91.5	27.4	hypothetical protein	NA
1566982	T	C	SNP	nonsynonymous	PUV_RS06520	gene1306		N	91.4	29.4	hypothetical protein	NA
1567556	C	A	SNP	pot promoter	PUV_RS06520	gene1306		N	90.3	29.7	hypothetical protein	NA
1567865	T	TC	INS	frameshift	PUV_RS13165	gene1307		N	68.5	18.9	NA	NA
1567890	C	CT	INS	frameshift	PUV_RS13165	gene1307		N	6.4	54.7	NA	NA
1567961	C	CA	INS	frameshift	PUV_RS13165	gene1307		N	66.7	18.4	NA	NA
1568156	T	C	SNP	nonsynonymous	PUV_RS13165	gene1307		N	0	70.5	NA	NA
1568300	A	C	SNP	pot promoter	PUV_RS06540	gene1308		N	0	12.9	hypothetical protein	NA
1569153	G	A	SNP	synonymous	PUV_RS06540	gene1308		N	90.7	26.6	hypothetical protein	NA
1569994	T	G	SNP	nonsynonymous	PUV_RS06550	gene1310		N	91.2	23.4	hypothetical protein	ubiquitin
1570055	G	T	SNP	nonsynonymous	PUV_RS06550	gene1310		N	90.5	23.3	hypothetical protein	ubiquitin
1570105	A	G	SNP	synonymous	PUV_RS06550	gene1310		N	89.7	26.5	hypothetical protein	ubiquitin
1570570	A	G	SNP	synonymous	PUV_RS06550	gene1310		N	92.4	27.6	hypothetical protein	ubiquitin
1572300	A	C	SNP	nonsynonymous	PUV_RS06560	gene1312		N	91.6	26.3	hypothetical protein	NA
1572348	G	A	SNP	synonymous	PUV_RS06560	gene1312		N	91.6	26.4	hypothetical protein	NA
1572396	A	C	SNP	nonsynonymous	PUV_RS06560	gene1312		N	91.2	26.2	hypothetical protein	NA
1572504	T	C	SNP	synonymous	PUV_RS06560	gene1312		N	94.7	26.5	hypothetical protein	NA
1572606	A	G	SNP	synonymous	PUV_RS06560	gene1312		N	92.6	24.2	hypothetical protein	NA
1572664	G	A	SNP	nonsynonymous	PUV_RS06560	gene1312		N	93.1	27.1	hypothetical protein	NA
1572771	G	A	SNP	nonsynonymous	PUV_RS06560	gene1312		N	90.6	25.1	hypothetical protein	NA
1572897	G	A	SNP	synonymous	PUV_RS06560	gene1312		N	91.3	28.2	hypothetical protein	NA
1573592	A	G	SNP	nonsynonymous	PUV_RS06560	gene1312		N	92.1	29.4	hypothetical protein	NA
1575154	T	A	SNP	pot promoter	PUV_RS06565	gene1313		N	0	18.2	integrase	Phage_integrase
1575716	C	T	SNP	synonymous	PUV_RS06565	gene1313		N	90.5	25.3	integrase	Phage_integrase
1575728	A	G	SNP	synonymous	PUV_RS06565	gene1313		N	90.4	27.3	integrase	Phage_integrase
1576177	C	T	SNP	synonymous	PUV_RS06570	gene1314		N	90.8	28	glyoxalase	Glyoxalase_2
1576495	G	A	SNP	synonymous	PUV_RS06575	gene1315		N	86.6	21.2	hypothetical protein	Cdd1
1578431	C	T	SNP	nonsynonymous	PUV_RS06585	gene1317		N	91.4	27.1	hypothetical protein	DDE_Tnp_1
1578524	T	C	SNP	nonsynonymous	PUV_RS06585	gene1317		N	91.3	24.4	hypothetical protein	DDE_Tnp_1
1578613	A	G	SNP	nonsynonymous	PUV_RS06585	gene1317		N	92.4	22.9	hypothetical protein	DDE_Tnp_1
1578671	A	C	SNP	nonsynonymous	PUV_RS06585	gene1317		N	92.8	24	hypothetical protein	DDE_Tnp_1
1578885	C	T	SNP	synonymous	PUV_RS06585	gene1317		N	92.8	26.7	hypothetical protein	DDE_Tnp_1
1579124	C	A	SNP	nonsynonymous	PUV_RS06585	gene1317		N	88.4	26.9	hypothetical protein	DDE_Tnp_1
1579279	A	G	SNP	intergenic	PUV_RS06585-PUV_RS06590			Y	86	0
1579386	A	G	SNP	intergenic	PUV_RS06585-PUV_RS06590			Y	80.2	0
1579438	T	A	SNP	pot promoter	PUV_RS06590	gene1318		N	90.4	21	hypothetical protein	NA
1579468	C	CG	INS	pot promoter	PUV_RS06590	gene1318		N	59	15.7	hypothetical protein	NA
1579489	A	G	SNP	pot promoter	PUV_RS06590	gene1318		N	94.2	22.1	hypothetical protein	NA
1579544	T	G	SNP	pot promoter	PUV_RS06590	gene1318		N	93.5	26.1	hypothetical protein	NA
1579562	G	A	SNP	pot promoter	PUV_RS06590	gene1318		N	92.9	25.4	hypothetical protein	NA
1579651	T	C	SNP	pot promoter	PUV_RS06590	gene1318		N	93.1	27.7	hypothetical protein	NA
1579673	A	T	SNP	pot promoter	PUV_RS06590	gene1318		N	93.1	27.1	hypothetical protein	NA
1581075	A	T	SNP	nonsynonymous	PUV_RS06590	gene1318		N	89.1	22.7	hypothetical protein	NA
1581078	G	A	SNP	nonsynonymous	PUV_RS06590	gene1318		N	89.2	22.1	hypothetical protein	NA
1581080	G	A	SNP	synonymous	PUV_RS06590	gene1318		N	89.1	22.4	hypothetical protein	NA
1581177	A	T	SNP	nonsynonymous	PUV_RS06590	gene1318		N	89.9	24.4	hypothetical protein	NA
1581191	C	G	SNP	synonymous	PUV_RS06590	gene1318		N	90	25.6	hypothetical protein	NA
1581264	T	A	SNP	nonsynonymous	PUV_RS06590	gene1318		N	91.5	26	hypothetical protein	NA
1581313	C	T	SNP	nonsynonymous	PUV_RS06590	gene1318		N	91.6	25.4	hypothetical protein	NA
1581344	A	G	SNP	synonymous	PUV_RS06590	gene1318		N	92.4	25.7	hypothetical protein	NA
1582663	G	A	SNP	nonsynonymous	PUV_RS06595	gene1319		N	47.5	20.6	hypothetical protein	F-box
1582755	G	A	SNP	synonymous	PUV_RS06595	gene1319		N	51.1	22.8	hypothetical protein	F-box
1583473	G	A	SNP	pot promoter	PUV_RS06605	gene1321		N	91.1	26.4	transposase	DDE_Tnp_Tn3
1583557	G	A	SNP	pot promoter	PUV_RS06605	gene1321		N	91	26.7	transposase	DDE_Tnp_Tn3
1583573	A	G	SNP	pot promoter	PUV_RS06605	gene1321		N	91.1	27.8	transposase	DDE_Tnp_Tn3
1583597	T	G	SNP	pot promoter	PUV_RS06605	gene1321		N	90.5	26.9	transposase	DDE_Tnp_Tn3
1583610	CT	C	DEL	pot promoter	PUV_RS06605	gene1321		N	62.7	19	transposase	DDE_Tnp_Tn3
1583670	A	C	SNP	pot promoter	PUV_RS06605	gene1321		N	91.1	27.3	transposase	DDE_Tnp_Tn3
1584030	G	A	SNP	nonsynonymous	PUV_RS06605	gene1321		N	91.9	28	transposase	DDE_Tnp_Tn3
1584560	T	C	SNP	synonymous	PUV_RS06610	gene1322		N	91.5	26.6	hypothetical protein	NA
1584566	G	A	SNP	synonymous	PUV_RS06610	gene1322		N	91.3	27.5	hypothetical protein	NA
1584695	A	G	SNP	synonymous	PUV_RS06610	gene1322		N	88.5	27.8	hypothetical protein	NA
1584746	T	C	SNP	synonymous	PUV_RS06610	gene1322		N	73.2	29.1	hypothetical protein	NA
1584762	G	A	SNP	nonsynonymous	PUV_RS06610	gene1322		N	0	29.3	hypothetical protein	NA
1584769	G	C	SNP	nonsynonymous	PUV_RS06610	gene1322		Y	0	28.4	hypothetical protein	NA
1584774	T	G	SNP	nonsynonymous	PUV_RS06610	gene1322		Y	0	27.3	hypothetical protein	NA
1584784	C	T	SNP	nonsynonymous	PUV_RS06610	gene1322		N	0	28.3	hypothetical protein	NA
1584846	C	G	SNP	nonsynonymous	PUV_RS06610	gene1322		N	90.2	27.1	hypothetical protein	NA
1584870	T	C	SNP	nonsynonymous	PUV_RS06610	gene1322		N	97.5	25.6	hypothetical protein	NA
1584944	A	G	SNP	synonymous	PUV_RS06610	gene1322		N	97.2	28.5	hypothetical protein	NA
1585805	G	A	SNP	synonymous	PUV_RS06610	gene1322		N	96.8	26.6	hypothetical protein	NA
1585962	T	G	SNP	intergenic	PUV_RS06610-PUV_RS06620			N	96.7	27.1
1586076	G	A	SNP	intergenic	PUV_RS06610-PUV_RS06620			N	96.4	26.2
1591547	A	G	SNP	nonsynonymous	PUV_RS06645	gene1328		N	95.7	25.1	riboflavin synthase subunit alpha	Lum_binding
1591774	G	A	SNP	synonymous	PUV_RS06645	gene1328		N	95.6	26.1	riboflavin synthase subunit alpha	Lum_binding
1592355	C	T	SNP	synonymous	PUV_RS06650	gene1329		N	96.3	28	3%2C4-dihydroxy-2-butanone 4-phosphate synthase	GTP_cyclohydro2
1593119	G	A	SNP	nonsynonymous	PUV_RS06655	gene1330		N	96.4	27.6	6%2C7-dimethyl-8-ribityllumazine synthase	DMRL_synthase
1593160	C	T	SNP	synonymous	PUV_RS06655	gene1330		N	95.9	26	6%2C7-dimethyl-8-ribityllumazine synthase	DMRL_synthase
1593882	A	T	SNP	nonsynonymous	PUV_RS06660	gene1331		N	96.1	30.5	oxidoreductase	DoxX
1594220	T	C	SNP	synonymous	PUV_RS06665	gene1332		N	96.1	27	hypothetical protein	Sel1
1594308	C	A	SNP	nonsynonymous	PUV_RS06665	gene1332		N	96.2	28.5	hypothetical protein	Sel1
1594331	C	T	SNP	synonymous	PUV_RS06665	gene1332		N	96.6	28.2	hypothetical protein	Sel1
1594654	C	T	SNP	nonsynonymous	PUV_RS06665	gene1332		N	96	27.1	hypothetical protein	Sel1
1594774	T	C	SNP	nonsynonymous	PUV_RS06665	gene1332		N	96.8	26.5	hypothetical protein	Sel1
1594842	T	C	SNP	nonsynonymous	PUV_RS06665	gene1332		N	96.6	26	hypothetical protein	Sel1
1594868	A	G	SNP	synonymous	PUV_RS06665	gene1332		N	96.7	26.8	hypothetical protein	Sel1
1595648	A	G	SNP	nonsynonymous	PUV_RS06670	gene1333		N	96.6	3	hypothetical protein	NA
1595659	C	CT	INS	frameshift	PUV_RS06670	gene1333		N	73	2.6	hypothetical protein	NA
1596562	G	A	SNP	synonymous	PUV_RS06675	gene1334		N	96.5	3.2	hypothetical protein	2OG-FeII_Oxy_5
1596607	T	C	SNP	synonymous	PUV_RS06675	gene1334		N	96	3.4	hypothetical protein	2OG-FeII_Oxy_5
1598372	A	G	SNP	nonsynonymous	PUV_RS06680	gene1335		N	97.3	3	hypothetical protein	Sel1
1599030	CA	C	DEL	intergenic	PUV_RS06680-PUV_RS06685			Y	74.4	0
1599158	T	C	SNP	pot promoter	PUV_RS06685	gene1336		N	98.3	2.9	hypothetical protein	NA
1599924	A	G	SNP	synonymous	PUV_RS06685	gene1336		N	96.6	27.2	hypothetical protein	NA
1600120	C	T	SNP	nonsynonymous	PUV_RS06685	gene1336		N	96.5	26.8	hypothetical protein	NA
1607121	A	G	SNP	synonymous	PUV_RS06720	gene1343		N	92.2	28.2	hypothetical protein	NA
1607641	T	A	SNP	intergenic	PUV_RS06720-PUV_RS06725			N	93.5	25.7
1607692	T	TA	INS	intergenic	PUV_RS06720-PUV_RS06725			N	74.7	21.1
1610067	T	C	SNP	pot promoter	PUV_RS06730	gene1345		N	93.1	29.1	hypothetical protein	NA
1610182	C	T	SNP	synonymous	PUV_RS06730	gene1345		N	92.1	28.4	hypothetical protein	NA
1610215	C	T	SNP	synonymous	PUV_RS06730	gene1345		N	91.3	28.6	hypothetical protein	NA
1610488	C	T	SNP	synonymous	PUV_RS06730	gene1345		N	92.2	26.5	hypothetical protein	NA
1612064	A	G	SNP	synonymous	PUV_RS06750	gene1349		N	85.1	26.4	3-deoxy-D-manno-octulosonic-acid transferase	Glycos_transf_N
1612581	G	A	SNP	nonsynonymous	PUV_RS06755	gene1350		N	83.8	28.6	RNA-binding protein	S1
1613110	A	G	SNP	synonymous	PUV_RS06755	gene1350		N	86.5	25.2	RNA-binding protein	S1
1613221	C	T	SNP	synonymous	PUV_RS06755	gene1350		N	86.5	26.3	RNA-binding protein	S1
1613425	G	A	SNP	synonymous	PUV_RS06755	gene1350		N	86.4	28.5	RNA-binding protein	S1
1613479	G	A	SNP	synonymous	PUV_RS06755	gene1350		N	85.7	27.4	RNA-binding protein	S1
1613506	T	A	SNP	synonymous	PUV_RS06755	gene1350		N	85.5	27.2	RNA-binding protein	S1
1613815	T	C	SNP	synonymous	PUV_RS06755	gene1350		N	83.9	30.2	RNA-binding protein	S1
1622111	C	T	SNP	synonymous	PUV_RS06780	gene1355		N	91.7	28.9	hypothetical protein	Thioredox_DsbH
1622366	G	A	SNP	synonymous	PUV_RS06780	gene1355		N	91.3	29.3	hypothetical protein	Thioredox_DsbH
1623271	G	A	SNP	nonsynonymous	PUV_RS06785	gene1356	put. Inc	N	92.1	27.2	hypothetical protein	NA
1623476	G	C	SNP	nonsynonymous	PUV_RS06785	gene1356	put. Inc	N	91.3	27.9	hypothetical protein	NA
1687653	G	A	SNP	nonsynonymous	PUV_RS07030	gene1405		N	97.4	28.5	hypothetical protein	DUF3638
1711773	AG	A	DEL	frameshift	PUV_RS07070	gene1413		N	7	60.6	hypothetical protein	NA
1804267	C	T	SNP	synonymous	PUV_RS13185	gene1500		N	0	6.9	transposase	DDE_Tnp_1
1804363	G	A	SNP	synonymous	PUV_RS13185	gene1500		N	27.8	13.8	transposase	DDE_Tnp_1
1804503	A	T	SNP	intergenic	PUV_RS13185-PUV_RS07510			N	27.7	10.4
1871296	T	A	SNP	nonsynonymous	PUV_RS07815	gene1563		N	95.5	24.7	hypothetical protein	NA
1898095	A	G	SNP	synonymous	PUV_RS07890	gene1578		N	94.5	29.2	hypothetical protein	NA
1898231	T	C	SNP	nonsynonymous	PUV_RS07890	gene1578		N	93.6	27.3	hypothetical protein	NA
1900208	G	T	SNP	nonsynonymous	PUV_RS07895	gene1579		N	96.2	26.9	hypothetical protein	NA
1902294	A	G	SNP	nonsynonymous	PUV_RS07915	gene1583		N	95.4	24.6	hypothetical protein	NA
1902754	T	G	SNP	nonsynonymous	PUV_RS07920	gene1584		N	96.7	24	hypothetical protein	NA
1903591	G	A	SNP	nonsynonymous	PUV_RS07930	gene1586		N	95.8	28.6	23S rRNA (adenine(2503)-C(2))-methyltransferase RlmN	Radical_SAM
1904310	A	G	SNP	synonymous	PUV_RS07930	gene1586		N	95.5	23.3	23S rRNA (adenine(2503)-C(2))-methyltransferase RlmN	Radical_SAM
1904523	A	G	SNP	pot promoter	PUV_RS07940	gene1588		N	95.5	23.2	hypothetical protein	NA
1905046	C	T	SNP	synonymous	PUV_RS07945	gene1589		N	96.4	28.6	lysyl-tRNA synthetase	tRNA_anti-codon
1905770	C	G	SNP	nonsynonymous	PUV_RS07945	gene1589		N	97	25.1	lysyl-tRNA synthetase	tRNA_anti-codon
1906515	G	A	SNP	synonymous	PUV_RS07950	gene1590		N	96.8	26.8	hypothetical protein	NA
1906709	T	C	SNP	nonsynonymous	PUV_RS07950	gene1590		N	95.2	27	hypothetical protein	NA
1906850	C	T	SNP	nonsynonymous	PUV_RS07950	gene1590		N	95.9	25.5	hypothetical protein	NA
1906860	A	G	SNP	synonymous	PUV_RS07950	gene1590		N	96.3	25.1	hypothetical protein	NA
1906943	A	G	SNP	nonsynonymous	PUV_RS07950	gene1590		N	97.1	25.7	hypothetical protein	NA
1906975	T	C	SNP	nonsynonymous	PUV_RS07950	gene1590		N	97	24.4	hypothetical protein	NA
1907070	G	A	SNP	synonymous	PUV_RS07950	gene1590		N	96.8	26.2	hypothetical protein	NA
1907486	T	C	SNP	nonsynonymous	PUV_RS07950	gene1590		N	97.1	27.6	hypothetical protein	NA
1907611	C	T	SNP	nonsynonymous	PUV_RS07950	gene1590		N	92.7	22.9	hypothetical protein	NA
1907625	G	T	SNP	synonymous	PUV_RS07950	gene1590		N	91.1	23.9	hypothetical protein	NA
1907654	G	A	SNP	synonymous	PUV_RS07950	gene1590		N	0	24.6	hypothetical protein	NA
1907721	C	T	SNP	pot promoter	PUV_RS07955	gene1591		N	0	24.1	hypothetical protein	NA
1907771	C	A	SNP	pot promoter	PUV_RS07955	gene1591		N	91.8	24.8	hypothetical protein	NA
1907858	C	T	SNP	synonymous	PUV_RS07955	gene1591		N	94.5	26.1	hypothetical protein	NA
1907893	T	C	SNP	nonsynonymous	PUV_RS07955	gene1591		N	95.4	26.6	hypothetical protein	NA
1907897	T	C	SNP	synonymous	PUV_RS07955	gene1591		N	95.6	26.3	hypothetical protein	NA
1908033	C	T	SNP	nonsynonymous	PUV_RS07955	gene1591		N	94.2	27.3	hypothetical protein	NA
1908042	C	T	SNP	nonsynonymous	PUV_RS07955	gene1591		N	94	27.4	hypothetical protein	NA
1908043	G	T	SNP	synonymous	PUV_RS07955	gene1591		N	0	27.1	hypothetical protein	NA
1908055	C	T	SNP	nonsynonymous	PUV_RS07955	gene1591		N	94.4	27.5	hypothetical protein	NA
1908131	A	G	SNP	synonymous	PUV_RS07955	gene1591		N	94	28.1	hypothetical protein	NA
1908221	T	G	SNP	synonymous	PUV_RS07955	gene1591		N	95.9	28.2	hypothetical protein	NA
1908368	A	C	SNP	synonymous	PUV_RS07955	gene1591		N	95.2	24.7	hypothetical protein	NA
1908398	G	A	SNP	synonymous	PUV_RS07955	gene1591		N	95.5	26.1	hypothetical protein	NA
1908408	C	T	SNP	nonsynonymous	PUV_RS07955	gene1591		N	95.5	25.5	hypothetical protein	NA
1909070	A	G	SNP	synonymous	PUV_RS07955	gene1591		N	96.9	26.7	hypothetical protein	NA
1909082	A	G	SNP	synonymous	PUV_RS07955	gene1591		N	96.9	26.7	hypothetical protein	NA
1909384	T	C	SNP	pot promoter	PUV_RS07960	gene1592		N	96	24.1	hypothetical protein	NA
1909386	T	C	SNP	pot promoter	PUV_RS07960	gene1592		N	96.2	24	hypothetical protein	NA
1910691	C	T	SNP	synonymous	PUV_RS07960	gene1592		N	97.3	24.4	hypothetical protein	NA
1911391	T	G	SNP	nonsynonymous	PUV_RS07965	gene1593	sctJ-2	N	94.7	29.6	type III secretion protein	YscJ_FliF
1912371	T	A	SNP	intergenic	PUV_RS07965-PUV_RS07970			N	95.9	27.3
1912780	G	A	SNP	pot promoter	PUV_RS07970	gene1594		N	95	28.6	hypothetical protein	DUF308
1912793	C	T	SNP	pot promoter	PUV_RS07970	gene1594		N	94.7	28.5	hypothetical protein	DUF308
1913917	G	A	SNP	synonymous	PUV_RS07975	gene1595		N	95.1	25.6	hypothetical protein	NA
1914257	C	T	SNP	nonsynonymous	PUV_RS07975	gene1595		N	95.3	27.9	hypothetical protein	NA
1914551	C	T	SNP	nonsynonymous	PUV_RS07975	gene1595		N	96.6	26.7	hypothetical protein	NA
1920599	C	G	SNP	synonymous	PUV_RS08005	gene1601		N	95.1	27.9	ATPase	PIN_4
1920818	A	G	SNP	synonymous	PUV_RS08005	gene1601		N	94.9	28.1	ATPase	PIN_4
1921136	A	G	SNP	synonymous	PUV_RS08005	gene1601		N	96	30	ATPase	PIN_4
1921226	G	A	SNP	synonymous	PUV_RS08005	gene1601		N	96.5	28.4	ATPase	PIN_4
1921868	A	G	SNP	pot promoter	PUV_RS08010	gene1602		N	95.2	26.7	hypothetical protein	NA
1921910	A	T	SNP	pot promoter	PUV_RS08010	gene1602		N	95.7	26.1	hypothetical protein	NA
1923530	T	C	SNP	nonsynonymous	PUV_RS08015	gene1603		N	96.6	26.7	hypothetical protein	NA
1923906	A	G	SNP	synonymous	PUV_RS08015	gene1603		N	95.6	23.1	hypothetical protein	NA
1924089	T	C	SNP	synonymous	PUV_RS08015	gene1603		N	97.2	25.7	hypothetical protein	NA
1929455	C	T	SNP	synonymous	PUV_RS08045	gene1609		N	0	72	peptidase	Peptidase_M24
1929680	G	A	SNP	nonsynonymous	PUV_RS08050	gene1610	tyrP-4	N	95.1	25.2	amino acid transporter	Trp_Tyr_perm
1929961	A	G	SNP	synonymous	PUV_RS08050	gene1610	tyrP-4	N	95.6	27.8	amino acid transporter	Trp_Tyr_perm
1930070	C	T	SNP	synonymous	PUV_RS08050	gene1610	tyrP-4	N	96.8	25.7	amino acid transporter	Trp_Tyr_perm
1930081	G	T	SNP	synonymous	PUV_RS08050	gene1610	tyrP-4	N	96.4	24.1	amino acid transporter	Trp_Tyr_perm
1930083	T	C	SNP	nonsynonymous	PUV_RS08050	gene1610	tyrP-4	N	96.5	24.4	amino acid transporter	Trp_Tyr_perm
1930181	G	A	SNP	nonsynonymous	PUV_RS08050	gene1610	tyrP-4	N	96.1	25.7	amino acid transporter	Trp_Tyr_perm
1930693	G	C	SNP	synonymous	PUV_RS08050	gene1610	tyrP-4	N	95.6	28.4	amino acid transporter	Trp_Tyr_perm
1930735	G	A	SNP	synonymous	PUV_RS08050	gene1610	tyrP-4	N	95.5	28.1	amino acid transporter	Trp_Tyr_perm
1930937	C	T	SNP	nonsynonymous	PUV_RS08050	gene1610	tyrP-4	N	96.1	26.5	amino acid transporter	Trp_Tyr_perm
1931006	G	A	SNP	nonsynonymous	PUV_RS08055	gene1611		N	95.1	24.3	hypothetical protein	DUF2760
1931059	T	C	SNP	synonymous	PUV_RS08055	gene1611		N	96	25	hypothetical protein	DUF2760
1931077	A	G	SNP	synonymous	PUV_RS08055	gene1611		N	96.7	24	hypothetical protein	DUF2760
1931335	C	T	SNP	synonymous	PUV_RS08055	gene1611		N	96.2	25.8	hypothetical protein	DUF2760
1938031	TG	T	DEL	frameshift	PUV_RS08085	gene1617	chemotaxis protein, transcribed	Y	0	19.3	chemotaxis protein	MCPsignal
1942347	T	C	SNP	pot promoter	PUV_RS08100	gene1620		N	94.9	26.9	hypothetical protein	OEP
1943079	G	A	SNP	synonymous	PUV_RS08100	gene1620		N	93.9	30.2	hypothetical protein	OEP
1943832	C	A	SNP	synonymous	PUV_RS08100	gene1620		N	94	25	hypothetical protein	OEP
1943904	G	A	SNP	synonymous	PUV_RS08100	gene1620		N	93.5	26	hypothetical protein	OEP
1943971	A	G	SNP	nonsynonymous	PUV_RS08100	gene1620		N	91.5	28.7	hypothetical protein	OEP
1943982	A	G	SNP	nonsynonymous	PUV_RS08105	gene1621		N	91.5	29.6	hypothetical protein	HlyD_D23
1944037	G	A	SNP	synonymous	PUV_RS08105	gene1621		N	91.2	28.2	hypothetical protein	HlyD_D23
1944040	A	G	SNP	synonymous	PUV_RS08105	gene1621		N	91.5	28.1	hypothetical protein	HlyD_D23
1944049	C	T	SNP	synonymous	PUV_RS08105	gene1621		N	91.6	27.7	hypothetical protein	HlyD_D23
1946146	A	G	SNP	synonymous	PUV_RS08115	gene1623		N	94.9	25.3	ABC transporter permease	MacB_PCD
1946311	G	A	SNP	synonymous	PUV_RS08115	gene1623		N	94.3	25.5	ABC transporter permease	MacB_PCD
1946842	T	C	SNP	nonsynonymous	PUV_RS08120	gene1624		N	93.8	26.1	hypothetical protein	cNMP_binding
1946977	A	G	SNP	nonsynonymous	PUV_RS08120	gene1624		N	93.1	28	hypothetical protein	cNMP_binding
1947177	G	A	SNP	nonsynonymous	PUV_RS08120	gene1624		N	94.4	25.2	hypothetical protein	cNMP_binding
1947449	T	C	SNP	synonymous	PUV_RS08120	gene1624		N	93.9	25.6	hypothetical protein	cNMP_binding
1948772	C	T	SNP	synonymous	PUV_RS08130	gene1626		N	92.7	26.6	superoxide dismutase	Sod_Fe_C
1949257	A	T	SNP	pot promoter	PUV_RS08135	gene1627	ccp	N	93.9	27.3	cytochrome c peroxidase	CCP_MauG
1950281	A	G	SNP	synonymous	PUV_RS08135	gene1627	ccp	N	94.5	25.5	cytochrome c peroxidase	CCP_MauG
1950389	A	G	SNP	synonymous	PUV_RS08135	gene1627	ccp	N	94.6	25.7	cytochrome c peroxidase	CCP_MauG
1950506	G	GT	INS	pot promoter	PUV_RS08140	gene1628		N	31.9	8.4	hypothetical protein	NA
1950556	A	AG	IND	pot promoter	PUV_RS08140	gene1628		N	92.2	10	hypothetical protein	NA
1950597	G	T	SNP	nonsynonymous	PUV_RS08140	gene1628		N	94.2	29	hypothetical protein	NA
1952180	G	A	SNP	intergenic	PUV_RS08140-PUV_RS08145			N	95.2	27.2
1952441	A	AT	INS	intergenic	PUV_RS08140-PUV_RS08145			N	16.7	4.2
1952469	CA	C	DEL	intergenic	PUV_RS08140-PUV_RS08145			Y	2	0
1952734	GT	G	DEL	pot promoter	PUV_RS08145	gene1629		N	76.3	20.9	hypothetical protein	NA
1952954	G	A	SNP	synonymous	PUV_RS08145	gene1629		N	94	28.5	hypothetical protein	NA
1953855	G	A	SNP	synonymous	PUV_RS08150	gene1630		N	95	27.9	phosphoserine phosphatase	HAD
1954137	C	T	SNP	synonymous	PUV_RS08150	gene1630		N	95	28.9	phosphoserine phosphatase	HAD
1954352	A	C	SNP	nonsynonymous	PUV_RS08150	gene1630		N	94.1	26.2	phosphoserine phosphatase	HAD
1974745	A	G	SNP	nonsynonymous	PUV_RS08280	gene1656		N	96.1	25.6	hypothetical protein	APH
1974780	G	A	SNP	synonymous	PUV_RS08280	gene1656		N	95.1	25.2	hypothetical protein	APH
1975952	C	T	SNP	synonymous	PUV_RS08285	gene1657		N	95.3	27	FAD-dependent oxidoreductase	Amino_oxidase
1976239	A	G	SNP	nonsynonymous	PUV_RS08285	gene1657		N	93.9	26.7	FAD-dependent oxidoreductase	Amino_oxidase
1976642	C	T	SNP	synonymous	PUV_RS08285	gene1657		N	95.7	27.6	FAD-dependent oxidoreductase	Amino_oxidase
1976950	C	T	SNP	pot promoter	PUV_RS08290	gene1658		N	96.5	28.1	hypothetical protein	NA
1977585	T	C	SNP	synonymous	PUV_RS08290	gene1658		N	96.2	27.4	hypothetical protein	NA
1977692	A	G	SNP	synonymous	PUV_RS08290	gene1658		N	94.9	28.3	hypothetical protein	NA
1979251	G	T	SNP	intergenic	PUV_RS08295-PUV_RS08300			N	96.1	27.7
1979465	G	GT	INS	pot promoter	PUV_RS08300	gene1660		N	72.5	19.1	membrane protein	ABC2_membrane_3
1979526	A	T	SNP	pot promoter	PUV_RS08300	gene1660		N	96	27.8	membrane protein	ABC2_membrane_3
1979554	A	G	SNP	pot promoter	PUV_RS08300	gene1660		N	96.3	28.8	membrane protein	ABC2_membrane_3
1979880	A	G	SNP	synonymous	PUV_RS08300	gene1660		N	96.9	29.2	membrane protein	ABC2_membrane_3
1979961	A	C	SNP	synonymous	PUV_RS08300	gene1660		N	96.8	29.4	membrane protein	ABC2_membrane_3
1981931	G	C	SNP	synonymous	PUV_RS08305	gene1661		N	95.5	27.5	multidrug ABC transporter ATP-binding protein	ABC_tran
1982078	A	C	SNP	synonymous	PUV_RS08305	gene1661		N	96.3	26.9	multidrug ABC transporter ATP-binding protein	ABC_tran
1982192	C	T	SNP	synonymous	PUV_RS08305	gene1661		N	96.4	25.7	multidrug ABC transporter ATP-binding protein	ABC_tran
1987054	G	T	SNP	synonymous	PUV_RS08320	gene1664		N	96.8	26.9	NAD-dependent dehydratase	NAD_binding_10
1987256	G	C	SNP	nonsynonymous	PUV_RS08320	gene1664		N	95.2	25.9	NAD-dependent dehydratase	NAD_binding_10
1987574	G	T	SNP	pot promoter	PUV_RS08325	gene1665		N	95.3	27.6	hydroxyacid dehydrogenase	ADH_zinc_N
1990727	A	G	SNP	synonymous	PUV_RS08335	gene1667		N	96.2	22.6	aldehyde oxidase	Aldo_ket_red
1991455	T	C	SNP	nonsynonymous	PUV_RS08340	gene1668		N	96.4	24	hypothetical protein	Acetyltransf_1
1991488	AT	A	DEL	frameshift	PUV_RS08340	gene1668		N	70.4	18.4	hypothetical protein	Acetyltransf_1
1991540	A	C	SNP	nonsynonymous	PUV_RS08340	gene1668		N	96.1	25	hypothetical protein	Acetyltransf_1
1991602	TA	T	DEL	intergenic	PUV_RS08340-PUV_RS08345			N	75.3	17.7
1991697	T	A	SNP	pot promoter	PUV_RS08345	gene1669		N	95.3	23.8	hypothetical protein	NA
1992216	C	T	SNP	synonymous	PUV_RS08350	gene1670		N	95.8	26.3	hypothetical protein	Methyltransf_25
1993331	G	C	SNP	nonsynonymous	PUV_RS08355	gene1671		N	94.7	26.8	swarming motility protein	DUF1768
1993332	G	A	SNP	synonymous	PUV_RS08355	gene1671		N	94.8	26.5	swarming motility protein	DUF1768
1993521	C	T	SNP	pot promoter	PUV_RS08360	gene1672		N	94.8	26.6	hypothetical protein	APH
1993573	C	T	SNP	pot promoter	PUV_RS08360	gene1672		N	93.6	25.9	hypothetical protein	APH
1993854	T	C	SNP	nonsynonymous	PUV_RS08360	gene1672		N	95.2	25.6	hypothetical protein	APH
1994315	G	A	SNP	synonymous	PUV_RS08360	gene1672		N	95.5	28.2	hypothetical protein	APH
1994387	C	T	SNP	nonsynonymous	PUV_RS08360	gene1672		N	95	26.5	hypothetical protein	APH
1996849	T	C	SNP	nonsynonymous	PUV_RS08380	gene1676		N	95	26.5	hypothetical protein	NA
2002035	A	C	SNP	intergenic	PUV_RS08410-PUV_RS08415			N	94.6	25
2002411	A	G	SNP	nonsynonymous	PUV_RS08425	gene1685		N	94.7	23.8	hypothetical protein	PLDc_2
2003921	G	A	SNP	nonsynonymous	PUV_RS08430	gene1686		N	96.3	25	ATPase AAA	HHH_5
2005375	T	A	SNP	synonymous	PUV_RS08430	gene1686		N	95.4	25.9	ATPase AAA	HHH_5
2005509	T	C	SNP	nonsynonymous	PUV_RS08430	gene1686		N	96.7	27.5	ATPase AAA	HHH_5
2006270	C	T	SNP	nonsynonymous	PUV_RS08435	gene1687		N	95.7	26.5	hypothetical protein	NA
2006853	C	A	SNP	pot promoter	PUV_RS08440	gene1688		N	98	23.9	Bcr/CflA family drug resistance efflux transporter	MFS_1
2007718	A	T	SNP	synonymous	PUV_RS08440	gene1688		N	97.2	21.3	Bcr/CflA family drug resistance efflux transporter	MFS_1
2008610	C	A	SNP	nonsynonymous	PUV_RS08445	gene1689	transcriptional regulator	N	96.6	23.8	LysR family transcriptional regulator	HTH_1
2009193	A	T	SNP	pot promoter	PUV_RS08450	gene1690		N	0	24.6	hypothetical protein	NA
2009194	T	A	SNP	pot promoter	PUV_RS08450	gene1690		N	0	24.5	hypothetical protein	NA
2009195	A	T	SNP	pot promoter	PUV_RS08450	gene1690		N	0	24.7	hypothetical protein	NA
2009196	G	T	SNP	pot promoter	PUV_RS08450	gene1690		N	0	24.5	hypothetical protein	NA
2009892	C	A	SNP	nonsynonymous	PUV_RS08450	gene1690		N	95.3	24.6	hypothetical protein	NA
2010461	A	G	SNP	synonymous	PUV_RS08455	gene1691	mntR	N	96.5	25.5	transcriptional regulator	Fe_dep_repress
2011162	A	T	SNP	synonymous	PUV_RS08460	gene1692		N	97.6	26.7	hypothetical protein	VKOR
2011602	G	A	SNP	nonsynonymous	PUV_RS08460	gene1692		N	96.7	24.1	hypothetical protein	VKOR
2012573	C	T	SNP	nonsynonymous	PUV_RS08465	gene1693		N	96.8	22.8	ABC transporter ATP-binding protein	ABC_tran
2014359	A	G	SNP	synonymous	PUV_RS08470	gene1694	ftsX	N	96.8	24.4	hypothetical protein	FtsX
2014700	G	A	SNP	synonymous	PUV_RS08470	gene1694	ftsX	N	95.6	24.1	hypothetical protein	FtsX
2015513	G	A	SNP	synonymous	PUV_RS08480	gene1696		N	96.2	26.5	tRNA threonylcarbamoyladenosine modification protein TsaD	Peptidase_M22
2016957	T	C	SNP	synonymous	PUV_RS08490	gene1698		N	96.7	24.8	hypothetical protein	MarC
2018008	T	C	SNP	synonymous	PUV_RS08495	gene1699		N	97.2	25.4	membrane protein	MarC
2018605	G	A	SNP	nonsynonymous	PUV_RS08500	gene1700		N	95.9	26.3	tRNA pseudouridine synthase A	PseudoU_synth_1
2018703	T	C	SNP	synonymous	PUV_RS08500	gene1700		N	95.1	25.5	tRNA pseudouridine synthase A	PseudoU_synth_1
2018736	T	C	SNP	synonymous	PUV_RS08500	gene1700		N	95.5	26.5	tRNA pseudouridine synthase A	PseudoU_synth_1
2018766	C	T	SNP	synonymous	PUV_RS08500	gene1700		N	95.8	25.1	tRNA pseudouridine synthase A	PseudoU_synth_1
2018956	A	G	SNP	synonymous	PUV_RS08505	gene1701		N	96.4	24.1	hypothetical protein	DUF368
2019090	C	T	SNP	nonsynonymous	PUV_RS08505	gene1701		N	97.1	25.4	hypothetical protein	DUF368
2023252	G	A	SNP	nonsynonymous	PUV_RS08525	gene1705		N	0	73.1	DNA repair protein RecN	SMC_N
2023413	A	C	SNP	synonymous	PUV_RS08525	gene1705		N	0	74.7	DNA repair protein RecN	SMC_N
2023506	C	T	SNP	synonymous	PUV_RS08525	gene1705		N	0	74.7	DNA repair protein RecN	SMC_N
2025419	A	C	SNP	pot promoter	PUV_RS08535	gene1707		N	0	72.4	hypothetical protein	NA
2025690	T	A	SNP	nonsynonymous	PUV_RS08535	gene1707		N	0	70.4	hypothetical protein	NA
2025760	T	C	SNP	synonymous	PUV_RS08535	gene1707		N	0	68.4	hypothetical protein	NA
2025765	C	CA	INS	frameshift	PUV_RS08535	gene1707		N	0	28.9	hypothetical protein	NA
2025790	A	C	SNP	nonsynonymous	PUV_RS08535	gene1707		N	0	60.4	hypothetical protein	NA
2028612	C	T	SNP	synonymous	PUV_RS08560	gene1712		N	0	72	hypothetical protein	NA
2029389	C	T	SNP	nonsynonymous	PUV_RS08565	gene1713		N	0	75.7	short-chain dehydrogenase	adh_short
2029391	G	T	SNP	synonymous	PUV_RS08565	gene1713		N	0	75.8	short-chain dehydrogenase	adh_short
2029966	A	T	SNP	synonymous	PUV_RS08570	gene1714		N	96.5	26.6	NADP-dependent aryl-alcohol dehydrogenase	Aldo_ket_red
2030149	T	C	SNP	synonymous	PUV_RS08570	gene1714		N	96	26.2	NADP-dependent aryl-alcohol dehydrogenase	Aldo_ket_red
2030641	A	C	SNP	pot promoter	PUV_RS08575	gene1715		N	96.2	23	hypothetical protein	OEP
2031090	T	C	SNP	synonymous	PUV_RS08575	gene1715		N	96.5	24	hypothetical protein	OEP
2031249	T	C	SNP	synonymous	PUV_RS08575	gene1715		N	95.8	24.9	hypothetical protein	OEP
2031442	G	A	SNP	nonsynonymous	PUV_RS08575	gene1715		N	0	21.5	hypothetical protein	OEP
2031703	A	G	SNP	nonsynonymous	PUV_RS08575	gene1715		N	94.6	24.9	hypothetical protein	OEP
2033031	A	G	SNP	nonsynonymous	PUV_RS08580	gene1716		N	95.7	21.1	hypothetical protein	HlyD_D23
2033375	G	A	SNP	synonymous	PUV_RS08585	gene1717		N	96.2	22.9	cation transporter	ACR_tran
2033609	A	G	SNP	synonymous	PUV_RS08585	gene1717		N	94.2	25.4	cation transporter	ACR_tran
2033670	G	A	SNP	nonsynonymous	PUV_RS08585	gene1717		N	94.6	26.4	cation transporter	ACR_tran
2034182	C	T	SNP	synonymous	PUV_RS08585	gene1717		N	96.4	24.2	cation transporter	ACR_tran
2034564	G	C	SNP	nonsynonymous	PUV_RS08585	gene1717		N	92.1	21.1	cation transporter	ACR_tran
2034590	A	G	SNP	synonymous	PUV_RS08585	gene1717		N	92.8	22.4	cation transporter	ACR_tran
2035766	A	C	SNP	synonymous	PUV_RS08585	gene1717		N	94.4	24.5	cation transporter	ACR_tran
2036059	G	A	SNP	nonsynonymous	PUV_RS08585	gene1717		N	94.9	22.9	cation transporter	ACR_tran
2036666	A	G	SNP	nonsynonymous	PUV_RS13200	gene1718		N	94.7	24.4	NTP pyrophosphohydrolase	NUDIX
2037394	C	A	SNP	intergenic	PUV_RS13200-PUV_RS08595			N	94.7	17.7
2037421	G	A	SNP	intergenic	PUV_RS13200-PUV_RS08595			Y	93.3	0
2043166	T	C	SNP	intergenic	PUV_RS08620-PUV_RS08625			N	94.1	24.1
2043676	G	A	SNP	synonymous	PUV_RS08625	gene1725		N	95.5	23.4	hypothetical protein	NA
2043931	T	C	SNP	synonymous	PUV_RS08625	gene1725		N	95.8	26.8	hypothetical protein	NA
2044195	C	T	SNP	synonymous	PUV_RS08625	gene1725		N	95.1	22.1	hypothetical protein	NA
2044618	A	G	SNP	nonsynonymous	PUV_RS08630	gene1726		N	93.4	19.7	hypothetical protein	NA
2045294	G	A	SNP	pot promoter	PUV_RS08635	gene1727		N	96.5	24.7	hypothetical protein	Methyltransf_25
2045322	A	G	SNP	pot promoter	PUV_RS08635	gene1727		N	96.2	26.3	hypothetical protein	Methyltransf_25
2045439	G	A	SNP	synonymous	PUV_RS08635	gene1727		N	95.6	27	hypothetical protein	Methyltransf_25
2045488	A	G	SNP	nonsynonymous	PUV_RS08635	gene1727		N	95.9	24.4	hypothetical protein	Methyltransf_25
2045720	C	CT	INS	frameshift	PUV_RS08635	gene1727		N	73	20.1	hypothetical protein	Methyltransf_25
2047781	C	T	SNP	nonsynonymous	PUV_RS08645	gene1729		N	94.5	21.9	redoxin	Redoxin
2048591	G	A	SNP	nonsynonymous	PUV_RS08650	gene1730		N	97.6	25.1	hypothetical protein	Sel1
2049167	G	A	SNP	nonsynonymous	PUV_RS08655	gene1731		N	0	71.9	deoxyribodipyrimidine photolyase	DNA_photolyase
2050569	C	A	SNP	nonsynonymous	PUV_RS08660	gene1732		N	96.9	26.2	hypothetical protein	NA
2052275	T	C	SNP	pot promoter	PUV_RS08665	gene1733		N	0	23.2	methionine aminopeptidase	SEC-C
2052334	T	C	SNP	pot promoter	PUV_RS08665	gene1733		N	0	39.1	methionine aminopeptidase	SEC-C
2052405	T	C	SNP	synonymous	PUV_RS08665	gene1733		N	0	36	methionine aminopeptidase	SEC-C
2053242	A	G	SNP	synonymous	PUV_RS08670	gene1734		N	0	39.3	hypothetical protein	NA
2053275	G	A	SNP	synonymous	PUV_RS08670	gene1734		N	0	36.7	hypothetical protein	NA
2053278	A	G	SNP	synonymous	PUV_RS08670	gene1734		N	0	36.2	hypothetical protein	NA
2053282	C	T	SNP	nonsynonymous	PUV_RS08670	gene1734		N	0	36.7	hypothetical protein	NA
2053347	A	G	SNP	synonymous	PUV_RS08670	gene1734		N	95.3	48.7	hypothetical protein	NA
2053964	G	A	SNP	synonymous	PUV_RS08675	gene1735		N	96.5	21.9	pyridine nucleotide transhydrogenase	Pyr_redox_dim
2054912	A	G	SNP	synonymous	PUV_RS08675	gene1735		N	95.8	26.1	pyridine nucleotide transhydrogenase	Pyr_redox_dim
2056373	T	C	SNP	pot promoter	PUV_RS08690	gene1738		N	96.2	24.1	hypothetical protein	NA
2057576	C	T	SNP	synonymous	PUV_RS08690	gene1738		N	95.8	26.2	hypothetical protein	NA
2058649	T	C	SNP	pot promoter	PUV_RS08695	gene1739		N	95	26.7	hypothetical protein	NA
2058692	C	T	SNP	stop_gained	PUV_RS08695	gene1739		N	96.7	26.7	hypothetical protein	NA
2059860	G	A	SNP	nonsynonymous	PUV_RS08700	gene1740		N	96.7	27.3	methionyl-tRNA synthetase	Anticodon_1
2060141	T	C	SNP	nonsynonymous	PUV_RS08700	gene1740		N	96.9	27.4	methionyl-tRNA synthetase	Anticodon_1
2063501	T	C	SNP	synonymous	PUV_RS08720	gene1744		N	0	71	hypothetical protein	DUF1732
2068662	G	C	SNP	nonsynonymous	PUV_RS08740	gene1748		N	95.6	25.9	hypothetical protein	NA
2070348	G	A	SNP	nonsynonymous	PUV_RS08755	gene1751		N	95.2	26.2	hypothetical protein	CBS
2071925	T	C	SNP	synonymous	PUV_RS08765	gene1753		N	96.4	25.6	50S ribosomal protein L19	Ribosomal_L19
2075761	A	C	SNP	synonymous	PUV_RS08790	gene1758		N	95.9	24.4	peptide chain release factor 1	RF-1
2099465	C	T	SNP	pot promoter	PUV_RS08890	gene1778		N	96.3	28.7	ATP-dependent DNA helicase	UvrD_C
2099937	G	A	SNP	synonymous	PUV_RS08890	gene1778		N	96.2	24.8	ATP-dependent DNA helicase	UvrD_C
2102529	C	T	SNP	nonsynonymous	PUV_RS08900	gene1780		N	96.3	27.3	hypothetical protein	DUF559
2103157	T	C	SNP	synonymous	PUV_RS08900	gene1780		N	95.8	27.1	hypothetical protein	DUF559
2103305	G	A	SNP	nonsynonymous	PUV_RS08900	gene1780		N	95.4	26.1	hypothetical protein	DUF559
2107284	G	A	SNP	pot promoter	PUV_RS08925	gene1785		N	97	26	hypothetical protein	Asp23
2107431	T	C	SNP	pot promoter	PUV_RS08925	gene1785		N	96.9	24.8	hypothetical protein	Asp23
2108285	C	T	SNP	synonymous	PUV_RS08930	gene1786	put. Inc	N	97	23.3	hypothetical protein	NA
2108417	G	A	SNP	synonymous	PUV_RS08930	gene1786	put. Inc	N	96.8	25.9	hypothetical protein	NA
2112285	T	C	SNP	synonymous	PUV_RS08955	gene1791		N	97.9	27.3	hypothetical protein	NA
2116762	G	A	SNP	nonsynonymous	PUV_RS08975	gene1795		N	96.8	23.7	hypothetical protein	NA
2118159	C	T	SNP	synonymous	PUV_RS08985	gene1797		N	96.7	25.4	UDP-glucose 6-dehydrogenase	UDPG_MGDP_dh_C
2118177	C	T	SNP	synonymous	PUV_RS08985	gene1797		N	96.3	25.2	UDP-glucose 6-dehydrogenase	UDPG_MGDP_dh_C
2120327	G	A	SNP	synonymous	PUV_RS08995	gene1799		N	96.2	24.7	exopolysaccharide biosynthesis protein	Bac_transf
2120345	C	T	SNP	synonymous	PUV_RS08995	gene1799		N	95.7	24.3	exopolysaccharide biosynthesis protein	Bac_transf
2121644	G	A	SNP	synonymous	PUV_RS09005	gene1801		N	93.7	24	hypothetical protein	NA
2121650	G	A	SNP	synonymous	PUV_RS09005	gene1801		N	93.8	24.1	hypothetical protein	NA
2123405	G	GT	INS	frameshift	PUV_RS09015	gene1803		N	20.8	25.9	hypothetical protein	NA
2127572	C	T	SNP	pot promoter	PUV_RS09050	gene1810		N	97.1	24.9	hypothetical protein	DUF2179
2127636	T	G	SNP	pot promoter	PUV_RS09050	gene1810		N	96.7	22.2	hypothetical protein	DUF2179
2127856	C	G	SNP	synonymous	PUV_RS09050	gene1810		N	95.4	23.1	hypothetical protein	DUF2179
2128790	C	T	SNP	synonymous	PUV_RS09055	gene1811		N	96.7	23.5	electron transporter	DUF1730
2128973	C	T	SNP	synonymous	PUV_RS09055	gene1811		N	96.3	22.1	electron transporter	DUF1730
2129315	C	T	SNP	synonymous	PUV_RS09055	gene1811		N	96.7	22.8	electron transporter	DUF1730
2129907	T	C	SNP	synonymous	PUV_RS09060	gene1812		N	96.4	23.8	decarboxylase	Lysine_decarbox
2129971	T	C	SNP	synonymous	PUV_RS09060	gene1812		N	96.6	24.6	decarboxylase	Lysine_decarbox
2130294	T	C	SNP	synonymous	PUV_RS09060	gene1812		N	96.4	24.8	decarboxylase	Lysine_decarbox
2130523	G	T	SNP	nonsynonymous	PUV_RS09065	gene1813		N	96.5	23.6	hypothetical protein	NA
2136721	G	A	SNP	pot promoter	PUV_RS09105	gene1821	BCAA transporter-4	N	95.7	27.8	branched-chain amino acid transporter	Branch_AA_trans
2142494	A	G	SNP	synonymous	PUV_RS09120	gene1824		N	96.4	27.1	hypothetical protein	NA
2148758	G	GT	INS	frameshift	PUV_RS09145	gene1829		N	82.8	80.9	transcription termination/antitermination protein NusA	NA
2152198	A	G	SNP	synonymous	PUV_RS09160	gene1832		N	96.4	24	16S rRNA (cytosine(1402)-N(4))-methyltransferase	Methyltransf_5
2152915	G	A	SNP	nonsynonymous	PUV_RS09160	gene1832		N	96.7	24.9	16S rRNA (cytosine(1402)-N(4))-methyltransferase	Methyltransf_5
2153062	A	G	SNP	nonsynonymous	PUV_RS09160	gene1832		N	96.7	21.5	16S rRNA (cytosine(1402)-N(4))-methyltransferase	Methyltransf_5
2156534	T	C	SNP	nonsynonymous	PUV_RS09180	gene1836	chemotaxis protein, not transcribed	N	96.8	26.7	chemotaxis protein	MCPsignal
2157127	A	C	SNP	nonsynonymous	PUV_RS09180	gene1836	chemotaxis protein, not transcribed	N	96.9	27.7	chemotaxis protein	MCPsignal
2182412	T	C	SNP	synonymous	PUV_RS09230	gene1846		N	96	23.3	hypothetical protein	NA
2183879	G	T	SNP	synonymous	PUV_RS09235	gene1847	chemotaxis protein, transcribed, cheY	N	96.4	24	transcriptional regulator	Response_reg,SpoIIE
2189313	G	A	SNP	nonsynonymous	PUV_RS09250	gene1850		N	0	75.8	DNA-directed RNA polymerase subunit beta'	RNA_pol_Rpb1_2
2193623	A	G	SNP	synonymous	PUV_RS09255	gene1851		N	0	74.9	DNA-directed RNA polymerase subunit beta	RNA_pol_Rpb2_45
2194436	C	T	SNP	synonymous	PUV_RS09255	gene1851		N	94.8	25.5	DNA-directed RNA polymerase subunit beta	RNA_pol_Rpb2_45
2194898	G	A	SNP	synonymous	PUV_RS09255	gene1851		N	95.6	25	DNA-directed RNA polymerase subunit beta	RNA_pol_Rpb2_45
2194991	C	T	SNP	synonymous	PUV_RS09255	gene1851		N	94.7	21.6	DNA-directed RNA polymerase subunit beta	RNA_pol_Rpb2_45
2197173	A	G	SNP	synonymous	PUV_RS09270	gene1854		N	96.1	22.4	50S ribosomal protein L1	Ribosomal_L1
2198755	C	T	SNP	pot promoter	PUV_RS09295	gene1859		N	94.3	20.1	elongation factor Tu	GTP_EFTU_D2
2213275	G	A	SNP	synonymous	PUV_RS09385	gene1877	put. Inc	N	91.5	23.4	hypothetical protein	NfeD
2213402	G	A	SNP	synonymous	PUV_RS09385	gene1877	put. Inc	N	91.1	22.8	hypothetical protein	NfeD
2224383	G	A	SNP	synonymous	PUV_RS09440	gene1888		N	91.1	21.8	hypothetical protein	NA
2225730	T	C	SNP	synonymous	PUV_RS09445	gene1889		N	90.4	24.5	hypothetical protein	NA
2225826	T	C	SNP	synonymous	PUV_RS09445	gene1889		N	91.7	21.1	hypothetical protein	NA
2226238	C	T	SNP	nonsynonymous	PUV_RS09445	gene1889		Y	0	5.7	hypothetical protein	NA
2226590	A	C	SNP	synonymous	PUV_RS09450	gene1890		N	90.6	22.6	4'-phosphopantetheinyl transferase	ACPS
2226898	T	G	SNP	pot promoter	PUV_RS09455	gene1891		N	91.6	22.9	hypothetical protein	NA
2227166	G	A	SNP	synonymous	PUV_RS09455	gene1891		N	88.9	25.5	hypothetical protein	NA
2254427	GA	G	DEL	frameshift	PUV_RS09560	gene1912		N	37.6	19.6	hypothetical protein	NA
2258246	G	A	SNP	pot promoter	PUV_RS09580	gene1916		N	39	24.2	DNA topoisomerase IV subunit B	DNA_gyraseB_C
2264771	A	C	SNP	nonsynonymous	PUV_RS09600	gene1920		N	42.4	26.5	DNA mismatch repair protein MutS	MutS_II
2264773	T	C	SNP	synonymous	PUV_RS09600	gene1920		N	42.6	26.7	DNA mismatch repair protein MutS	MutS_II
2265217	C	T	SNP	synonymous	PUV_RS09600	gene1920		N	39.1	29.4	DNA mismatch repair protein MutS	MutS_II
2274957	A	G	SNP	intergenic	PUV_RS09635-PUV_RS09640			Y	0	2
2278609	A	G	SNP	nonsynonymous	PUV_RS09640	gene1928		Y	0	2.6	NA	NA
2278643	A	T	SNP	synonymous	PUV_RS09640	gene1928		N	0	3.2	NA	NA
2278654	G	A	SNP	nonsynonymous	PUV_RS09640	gene1928		Y	0	3.3	NA	NA
2281055	G	T	SNP	intergenic	PUV_RS09645-PUV_RS09650			N	44.4	24.6
2294794	C	T	SNP	synonymous	PUV_RS09695	gene1939	put. T3SS effector (CT387)	N	39.1	24.8	hypothetical protein	NA
2294803	G	A	SNP	synonymous	PUV_RS09695	gene1939	put. T3SS effector (CT387)	N	36.9	23.2	hypothetical protein	NA
2294956	C	T	SNP	synonymous	PUV_RS09695	gene1939	put. T3SS effector (CT387)	N	37.2	25.6	hypothetical protein	NA
2295355	T	C	SNP	synonymous	PUV_RS09695	gene1939	put. T3SS effector (CT387)	N	37.9	25.4	hypothetical protein	NA
2296592	T	C	SNP	synonymous	PUV_RS09705	gene1941		N	40	27.6	hypothetical protein	DUF1207
2297568	G	C	SNP	nonsynonymous	PUV_RS09705	gene1941		N	36.1	24.3	hypothetical protein	DUF1207
2297823	C	T	SNP	intergenic	PUV_RS09705-PUV_RS09710			N	37.1	27.5
2298056	CT	C	DEL	pot promoter	PUV_RS09710	gene1942		N	30	17.7	hypothetical protein	NA
2298076	C	A	SNP	pot promoter	PUV_RS09710	gene1942		N	38	26.2	hypothetical protein	NA
2299467	A	G	SNP	synonymous	PUV_RS09715	gene1943		N	30.1	26.3	hypothetical protein	ABC2_membrane_6
2300388	G	A	SNP	synonymous	PUV_RS09720	gene1944		N	30.2	26.1	hypothetical protein	NA
2300420	C	A	SNP	nonsynonymous	PUV_RS09720	gene1944		N	32.4	25.3	hypothetical protein	NA
2301613	A	C	SNP	synonymous	PUV_RS09725	gene1945		N	30.3	28.5	ABC transporter	ABC_tran
2303084	A	G	SNP	synonymous	PUV_RS09735	gene1947		N	30.4	27.7	ATP-binding protein	DUF87
2303141	T	C	SNP	synonymous	PUV_RS09735	gene1947		N	30.1	27.7	ATP-binding protein	DUF87
2303928	C	G	SNP	nonsynonymous	PUV_RS09735	gene1947		N	29.6	25.9	ATP-binding protein	DUF87
2303968	A	C	SNP	nonsynonymous	PUV_RS09735	gene1947		N	29	25.2	ATP-binding protein	DUF87
2306025	G	A	SNP	synonymous	PUV_RS09740	gene1948		N	31.6	26.8	sodium:pantothenate symporter	SSF
2306422	CA	C	DEL	intergenic	PUV_RS09740-PUV_RS09745			N	33.3	22.6
2315087	A	T	SNP	synonymous	PUV_RS09785	gene1957		N	37.5	27	hypothetical protein	Acetyltransf_1
2315587	T	A	SNP	synonymous	PUV_RS09790	gene1958		N	34.2	26.7	hypothetical protein	NA
2317035	T	C	SNP	nonsynonymous	PUV_RS09790	gene1958		N	37.7	25.7	hypothetical protein	NA
2317226	A	G	SNP	nonsynonymous	PUV_RS09790	gene1958		N	29	26.6	hypothetical protein	NA
2317491	GT	G	DEL	intergenic	PUV_RS09790-PUV_RS09795			N	19.2	20.2
2317784	T	C	SNP	nonsynonymous	PUV_RS09795	gene1959		N	36.5	24.3	hypothetical protein	NA
2317831	C	T	SNP	synonymous	PUV_RS09795	gene1959		N	34.8	24.3	hypothetical protein	NA
2317922	G	A	SNP	nonsynonymous	PUV_RS09795	gene1959		N	33.4	23.3	hypothetical protein	NA
2317979	T	G	SNP	nonsynonymous	PUV_RS09795	gene1959		N	29.5	24.3	hypothetical protein	NA
2318053	A	T	SNP	synonymous	PUV_RS09795	gene1959		N	29	27	hypothetical protein	NA
2318361	G	C	SNP	nonsynonymous	PUV_RS09800	gene1960		N	30.7	26.5	hypothetical protein	Invasin_beta
2320294	A	C	SNP	pot promoter	PUV_RS09815	gene1963		N	31.1	24.7	hypothetical protein	NA
2320666	A	G	SNP	synonymous	PUV_RS09815	gene1963		N	30.2	28.3	hypothetical protein	NA
2375302	G	A	SNP	nonsynonymous	PUV_RS10055	gene2012		N	17.3	26.8	hypothetical protein	NA
2375596	G	A	SNP	pot promoter	PUV_RS10060	gene2013		N	0	26.4	hypothetical protein	NA
2375693	CA	C	DEL	frameshift	PUV_RS10060	gene2013		N	13.1	22.7	hypothetical protein	NA
2375894	G	C	SNP	nonsynonymous	PUV_RS10060	gene2013		N	18.4	26.3	hypothetical protein	NA
2376311	C	T	SNP	pot promoter	PUV_RS10065	gene2014		N	0	29.4	uracil phosphoribosyltransferase	UPRTase
2376390	C	T	SNP	pot promoter	PUV_RS10065	gene2014		N	0	30	uracil phosphoribosyltransferase	UPRTase
2376733	G	A	SNP	nonsynonymous	PUV_RS10065	gene2014		N	0	28.1	uracil phosphoribosyltransferase	UPRTase
2377358	A	G	SNP	nonsynonymous	PUV_RS10070	gene2015		N	0	27.4	hypothetical protein	NA
2377844	T	C	SNP	nonsynonymous	PUV_RS10070	gene2015		N	0	28.6	hypothetical protein	NA
2378159	A	G	SNP	nonsynonymous	PUV_RS10070	gene2015		N	0	24.2	hypothetical protein	NA
2378738	C	A	SNP	synonymous	PUV_RS10075	gene2016		N	0	27.5	sulfatase	FGE-sulfatase
2379818	C	T	SNP	pot promoter	PUV_RS10080	gene2017		N	0	25.6	arylsulfatase	Sulfatase
2379842	C	A	SNP	pot promoter	PUV_RS10080	gene2017		N	16.1	26.2	arylsulfatase	Sulfatase
2380402	A	G	SNP	nonsynonymous	PUV_RS10080	gene2017		N	0	25.3	arylsulfatase	Sulfatase
2381949	A	C	SNP	synonymous	PUV_RS10085	gene2018		N	24.3	28.7	hypothetical protein	NA
2382044	A	G	SNP	pot promoter	PUV_RS10090	gene2019		N	0	28.5	thioredoxin peroxidase	AhpC-TSA
2382276	C	T	SNP	synonymous	PUV_RS10090	gene2019		N	0	27	thioredoxin peroxidase	AhpC-TSA
2382611	T	G	SNP	nonsynonymous	PUV_RS10095	gene2020		N	0	27.1	DSBA oxidoreductase	Thioredoxin_4
2382728	G	A	SNP	synonymous	PUV_RS10095	gene2020		N	15.9	27.1	DSBA oxidoreductase	Thioredoxin_4
2383441	A	C	SNP	nonsynonymous	PUV_RS10100	gene2021		N	0	27.5	oxidoreductase	Aldo_ket_red
2383592	G	A	SNP	nonsynonymous	PUV_RS10100	gene2021		N	0	24.3	oxidoreductase	Aldo_ket_red
2383793	G	A	SNP	nonsynonymous	PUV_RS10100	gene2021		N	0	27.7	oxidoreductase	Aldo_ket_red
2384380	C	T	SNP	nonsynonymous	PUV_RS10105	gene2022		N	0	25.5	membrane protein	DUF202
2384383	C	T	SNP	nonsynonymous	PUV_RS10105	gene2022		N	0	25.4	membrane protein	DUF202
2384674	A	G	SNP	pot promoter	PUV_RS10110	gene2023		N	0	29.4	capsular polysaccharide biosynthesis protein	PGA_cap
2385185	T	C	SNP	nonsynonymous	PUV_RS10110	gene2023		N	0	28.8	capsular polysaccharide biosynthesis protein	PGA_cap
2413878	T	C	SNP	pot promoter	PUV_RS10260	gene2053		N	0	27.1	hypothetical protein	Patatin
2414200	A	G	SNP	synonymous	PUV_RS10260	gene2053		N	0	28.2	hypothetical protein	Patatin
2415040	C	A	SNP	synonymous	PUV_RS10265	gene2054		N	0	25	multidrug transporter	Multi_Drug_Res
2415419	C	T	SNP	intergenic	PUV_RS10265-PUV_RS10270			N	0	27.9
2415794	C	T	SNP	nonsynonymous	PUV_RS10270	gene2055		N	0	28.3	hypothetical protein	NA
2419750	G	A	SNP	synonymous	PUV_RS10285	gene2058	phosphoketolase	N	0	25.7	phosphoketolase	XFP
2428523	A	C	SNP	nonsynonymous	PUV_RS10330	gene2067		N	0	26.9	hypothetical protein	NA
2434025	A	T	SNP	nonsynonymous	PUV_RS10360	gene2073		N	0	29.8	hypothetical protein	NA
2437993	A	AG	INS	frameshift	PUV_RS10380	gene2077		N	5	25.3	aldo/keto reductase	NA
2475725	A	T	SNP	nonsynonymous	PUV_RS10520	gene2105		N	32.3	26	hypothetical protein	NA
2488006	A	G	SNP	synonymous	PUV_RS10560	gene2113		N	0	7.6	hypothetical protein	Ank_4
2488029	G	T	SNP	nonsynonymous	PUV_RS10560	gene2113		N	0	10.8	hypothetical protein	Ank_4
2488035	G	C	SNP	nonsynonymous	PUV_RS10560	gene2113		N	0	11.4	hypothetical protein	Ank_4
2489102	A	C	SNP	nonsynonymous	PUV_RS10565	gene2114	peptide ABC transporter SBP	N	32.9	25.4	permease	SBP_bac_5
2489826	A	T	SNP	nonsynonymous	PUV_RS10565	gene2114	peptide ABC transporter SBP	N	31.4	27.5	permease	SBP_bac_5
2562945	C	T	SNP	nonsynonymous	PUV_RS10935	gene2188		Y	0	2.5	hypothetical protein	NA
2601605	C	CA	INS	frameshift	PUV_RS11135	gene2228		N	53.4	20.4	NmrA family transcriptional regulator	NA
2606865	TA	T	DEL	intergenic	PUV_RS11155-PUV_RS11160			N	58.9	21.5
2608756	C	T	SNP	nonsynonymous	PUV_RS11170	gene2235		N	71.2	27.1	hypothetical protein	NA
2608811	C	T	SNP	synonymous	PUV_RS11170	gene2235		N	71	27.7	hypothetical protein	NA
2609012	C	T	SNP	synonymous	PUV_RS11170	gene2235		N	69.8	26.7	hypothetical protein	NA
2609060	A	C	SNP	nonsynonymous	PUV_RS11170	gene2235		N	69.6	24.3	hypothetical protein	NA
2609755	T	C	SNP	nonsynonymous	PUV_RS11175	gene2236		N	70.8	29.3	short-chain dehydrogenase	adh_short
2609806	C	T	SNP	nonsynonymous	PUV_RS11175	gene2236		N	70.8	29.1	short-chain dehydrogenase	adh_short
2609817	A	G	SNP	nonsynonymous	PUV_RS11175	gene2236		N	71.7	28.8	short-chain dehydrogenase	adh_short
2609899	A	G	SNP	nonsynonymous	PUV_RS11175	gene2236		N	64.6	28.8	short-chain dehydrogenase	adh_short
2609917	G	A	SNP	nonsynonymous	PUV_RS11175	gene2236		N	63.7	28	short-chain dehydrogenase	adh_short
2613329	T	C	SNP	nonsynonymous	PUV_RS11185	gene2238		N	47.5	18.9	hypothetical protein	NA
2613519	T	C	SNP	pot promoter	PUV_RS11190	gene2239		N	48	25.3	NADPH:quinone reductase	ADH_N
2613588	G	A	SNP	pot promoter	PUV_RS11190	gene2239		N	48	27.7	NADPH:quinone reductase	ADH_N
2613763	A	T	SNP	synonymous	PUV_RS11190	gene2239		N	48.9	25.4	NADPH:quinone reductase	ADH_N
2613844	C	T	SNP	synonymous	PUV_RS11190	gene2239		N	48.8	25.9	NADPH:quinone reductase	ADH_N
2647129	G	A	SNP	synonymous	PUV_RS11335	gene2269	transcriptional regulator	N	64.8	27.4	hypothetical protein	Response_reg
2647693	T	C	SNP	pot promoter	PUV_RS11340	gene2270		N	63.6	26.1	RNA polymerase sigma-54 factor	Sigma54_AID
2647709	T	A	SNP	pot promoter	PUV_RS11340	gene2270		N	0	23.9	RNA polymerase sigma-54 factor	Sigma54_AID
2648275	G	A	SNP	synonymous	PUV_RS11340	gene2270		N	67.3	29.1	RNA polymerase sigma-54 factor	Sigma54_AID
2648308	G	A	SNP	synonymous	PUV_RS11340	gene2270		N	65.6	29.2	RNA polymerase sigma-54 factor	Sigma54_AID
2649361	G	A	SNP	synonymous	PUV_RS11345	gene2271	putative Inc (CT642)	N	64.3	26.3	hypothetical protein	NA
2658098	A	T	SNP	synonymous	PUV_RS11390	gene2280		N	48.2	24.8	hypothetical protein	HAD_2
2658544	A	G	SNP	synonymous	PUV_RS11395	gene2281	uhpC-2	N	45.4	26.3	MFS transporter	MFS_1
2660710	T	C	SNP	synonymous	PUV_RS11405	gene2283		N	44.7	29.1	hypothetical protein	DUF1768
2661353	G	A	SNP	nonsynonymous	PUV_RS11405	gene2283		N	46.3	26.1	hypothetical protein	DUF1768
2661741	A	G	SNP	nonsynonymous	PUV_RS11405	gene2283		N	45.7	28.8	hypothetical protein	DUF1768
2661867	A	G	SNP	nonsynonymous	PUV_RS11405	gene2283		N	46.8	28.8	hypothetical protein	DUF1768
2663658	T	A	SNP	synonymous	PUV_RS11415	gene2285		N	30.4	28.7	hypothetical protein	OEP
2664564	C	A	SNP	synonymous	PUV_RS11415	gene2285		N	44.6	27.4	hypothetical protein	OEP
2664843	A	T	SNP	nonsynonymous	PUV_RS11420	gene2286		N	46	25.4	hypothetical protein	HlyD_D23
2667158	C	A	SNP	synonymous	PUV_RS11430	gene2288		N	48.8	24	macrolide ABC transporter permease	FtsX
2667248	G	A	SNP	synonymous	PUV_RS11430	gene2288		N	44.1	24.4	macrolide ABC transporter permease	FtsX
2668583	A	G	SNP	synonymous	PUV_RS11435	gene2289		N	41.3	26.7	hypothetical protein	CoiA
2668708	A	G	SNP	nonsynonymous	PUV_RS11435	gene2289		N	44.1	29.8	hypothetical protein	CoiA
2668743	C	T	SNP	nonsynonymous	PUV_RS11435	gene2289		N	44.4	27.7	hypothetical protein	CoiA
2668916	G	A	SNP	synonymous	PUV_RS11435	gene2289		N	43.9	27.2	hypothetical protein	CoiA
2669038	C	A	SNP	intergenic	PUV_RS11435-PUV_RS11440			N	42.4	26.2
2673748	T	G	SNP	nonsynonymous	PUV_RS11450	gene2292		N	31.8	25.6	hypothetical protein	NA
2673841	A	G	SNP	synonymous	PUV_RS11450	gene2292		N	32.6	28.3	hypothetical protein	NA
2674195	C	T	SNP	synonymous	PUV_RS11450	gene2292		N	33.2	27.3	hypothetical protein	NA
2675933	T	C	SNP	synonymous	PUV_RS11455	gene2293		N	43.7	24.8	hypothetical protein	Pyr_redox_2
2677309	A	G	SNP	synonymous	PUV_RS11465	gene2295	uppP	N	41.5	25.4	hypothetical protein	BacA
2678223	T	C	SNP	synonymous	PUV_RS11470	gene2296	ftsK	N	44.1	29.5	cell division protein FtsK	FtsK_4TM
2678459	C	T	SNP	nonsynonymous	PUV_RS11470	gene2296	ftsK	N	43.9	25.4	cell division protein FtsK	FtsK_4TM
2685617	T	A	SNP	synonymous	PUV_RS11495	gene2301		N	45.1	26.4	molecular chaperone DnaJ	DnaJ_CXXCXGXG
2685629	G	A	SNP	synonymous	PUV_RS11495	gene2301		N	44.6	25.9	molecular chaperone DnaJ	DnaJ_CXXCXGXG
2686835	T	C	SNP	synonymous	PUV_RS11505	gene2303		N	44	26.3	hypothetical protein	NA
2737527	G	A	SNP	synonymous	PUV_RS11700	gene2342		N	43.9	25	hypothetical protein	NA
2738338	C	T	SNP	synonymous	PUV_RS11700	gene2342		N	43.2	27.8	hypothetical protein	NA
2738435	G	A	SNP	nonsynonymous	PUV_RS11700	gene2342		N	41.1	26.2	hypothetical protein	NA
2738527	A	C	SNP	synonymous	PUV_RS11700	gene2342		N	40.5	25.4	hypothetical protein	NA
2738827	C	A	SNP	nonsynonymous	PUV_RS11700	gene2342		N	43.4	29.7	hypothetical protein	NA
2739066	T	TA	INS	intergenic	PUV_RS11700-PUV_RS11705			N	35	21.1
2739093	T	C	SNP	nonsynonymous	PUV_RS11705	gene2343		N	43.5	26.9	hypothetical protein	NA
2740048	C	T	SNP	synonymous	PUV_RS11705	gene2343		N	45.4	27.3	hypothetical protein	NA
2740142	C	T	SNP	nonsynonymous	PUV_RS11705	gene2343		N	40.9	28.3	hypothetical protein	NA
2740420	T	C	SNP	synonymous	PUV_RS11705	gene2343		N	40	27	hypothetical protein	NA
2740818	C	T	SNP	nonsynonymous	PUV_RS11705	gene2343		N	38.8	23.8	hypothetical protein	NA
2740820	T	C	SNP	nonsynonymous	PUV_RS11705	gene2343		N	38.8	24.3	hypothetical protein	NA
2741176	T	G	SNP	nonsynonymous	PUV_RS11705	gene2343		N	44.6	24.6	hypothetical protein	NA
2741215	A	T	SNP	synonymous	PUV_RS11705	gene2343		N	42.3	25	hypothetical protein	NA
2741337	A	G	SNP	synonymous	PUV_RS11710	gene2344		N	43.9	25.8	hypothetical protein	NA
2741356	A	AT	INS	frameshift	PUV_RS11710	gene2344		Y	0	2	hypothetical protein	NA
2742067	A	G	SNP	synonymous	PUV_RS11715	gene2345		N	44.5	31.5	hypothetical protein	CesT
2742407	A	G	SNP	nonsynonymous	PUV_RS11720	gene2346		N	46	32.8	hypothetical protein	FGE-sulfatase
2743919	G	T	SNP	nonsynonymous	PUV_RS11720	gene2346		N	41.2	28.9	hypothetical protein	FGE-sulfatase
2744215	G	A	SNP	synonymous	PUV_RS11720	gene2346		N	45.7	29.4	hypothetical protein	FGE-sulfatase
2744260	C	T	SNP	synonymous	PUV_RS11720	gene2346		N	43.3	28	hypothetical protein	FGE-sulfatase
2744687	CT	C	DEL	intergenic	PUV_RS11720-PUV_RS11725			N	34.3	17.3
2744968	T	A	SNP	pot promoter	PUV_RS11725	gene2347		N	37.9	28.9	hypothetical protein	NA
2745005	C	T	SNP	pot promoter	PUV_RS11725	gene2347		N	26.8	29.4	hypothetical protein	NA
2745029	C	T	SNP	pot promoter	PUV_RS11725	gene2347		N	0	29.6	hypothetical protein	NA
2745079	G	A	SNP	pot promoter	PUV_RS11725	gene2347		N	0	29.7	hypothetical protein	NA
2745137	A	G	SNP	pot promoter	PUV_RS11725	gene2347		N	33	29.6	hypothetical protein	NA
2745286	TC	T	DEL	frameshift	PUV_RS11725	gene2347		N	35.5	21	hypothetical protein	NA
2745449	C	T	SNP	pot promoter	PUV_RS11730	gene2348		N	43.2	26.4	hypothetical protein	Pur_ac_phosph_N
2745565	C	T	SNP	pot promoter	PUV_RS11730	gene2348		N	42.7	24.3	hypothetical protein	Pur_ac_phosph_N
2745583	T	G	SNP	pot promoter	PUV_RS11730	gene2348		N	44	25	hypothetical protein	Pur_ac_phosph_N
2745608	T	TC	INS	pot promoter	PUV_RS11730	gene2348		N	35.8	18.7	hypothetical protein	Pur_ac_phosph_N
2745613	A	G	SNP	pot promoter	PUV_RS11730	gene2348		N	43.7	25.3	hypothetical protein	Pur_ac_phosph_N
2745720	A	G	SNP	nonsynonymous	PUV_RS11730	gene2348		N	44.7	25.9	hypothetical protein	Pur_ac_phosph_N
2745779	C	A	SNP	nonsynonymous	PUV_RS11730	gene2348		N	41.9	24.5	hypothetical protein	Pur_ac_phosph_N
2745790	C	G	SNP	nonsynonymous	PUV_RS11730	gene2348		N	42.8	24.2	hypothetical protein	Pur_ac_phosph_N
2745863	C	T	SNP	synonymous	PUV_RS11730	gene2348		N	44.4	24.2	hypothetical protein	Pur_ac_phosph_N
2746033	T	A	SNP	nonsynonymous	PUV_RS11730	gene2348		N	42.5	23.7	hypothetical protein	Pur_ac_phosph_N
2746157	T	A	SNP	synonymous	PUV_RS11730	gene2348		N	42.7	27.1	hypothetical protein	Pur_ac_phosph_N
2746391	T	C	SNP	synonymous	PUV_RS11730	gene2348		N	44.3	26.9	hypothetical protein	Pur_ac_phosph_N
2746451	G	A	SNP	synonymous	PUV_RS11730	gene2348		N	44.1	25.7	hypothetical protein	Pur_ac_phosph_N
2746466	T	C	SNP	synonymous	PUV_RS11730	gene2348		N	44.6	24.8	hypothetical protein	Pur_ac_phosph_N
2746632	T	C	SNP	nonsynonymous	PUV_RS11730	gene2348		N	43.8	26.5	hypothetical protein	Pur_ac_phosph_N
2746706	G	T	SNP	synonymous	PUV_RS11730	gene2348		N	42.7	27.4	hypothetical protein	Pur_ac_phosph_N
2746789	T	G	SNP	nonsynonymous	PUV_RS11730	gene2348		N	41.3	27.4	hypothetical protein	Pur_ac_phosph_N
2747695	A	G	SNP	synonymous	PUV_RS11735	gene2349		N	39.8	28.6	molecular chaperone Hsp90	HATPase_c
2747743	C	T	SNP	synonymous	PUV_RS11735	gene2349		N	40.5	26.9	molecular chaperone Hsp90	HATPase_c
2747775	G	T	SNP	synonymous	PUV_RS11735	gene2349		N	39.7	27.6	molecular chaperone Hsp90	HATPase_c
2747839	G	A	SNP	synonymous	PUV_RS11735	gene2349		N	40.3	29.4	molecular chaperone Hsp90	HATPase_c
2747944	C	T	SNP	synonymous	PUV_RS11735	gene2349		N	28.8	25.6	molecular chaperone Hsp90	HATPase_c
2748244	C	A	SNP	synonymous	PUV_RS11735	gene2349		N	40.9	27	molecular chaperone Hsp90	HATPase_c
2749825	T	C	SNP	pot promoter	PUV_RS11745	gene2351		N	38	26.9	zinc ABC transporter ATP-binding protein	ABC_tran
2749841	G	GT	INS	pot promoter	PUV_RS11745	gene2351		N	29.6	18.1	zinc ABC transporter ATP-binding protein	ABC_tran
2749970	A	T	SNP	synonymous	PUV_RS11745	gene2351		N	40.6	26	zinc ABC transporter ATP-binding protein	ABC_tran
2750217	A	G	SNP	nonsynonymous	PUV_RS11745	gene2351		N	39.3	26.2	zinc ABC transporter ATP-binding protein	ABC_tran
2750334	C	A	SNP	nonsynonymous	PUV_RS11745	gene2351		N	28.6	26.4	zinc ABC transporter ATP-binding protein	ABC_tran
2750360	C	T	SNP	synonymous	PUV_RS11745	gene2351		N	29.2	26	zinc ABC transporter ATP-binding protein	ABC_tran
2750468	C	T	SNP	synonymous	PUV_RS11745	gene2351		N	27.9	26.9	zinc ABC transporter ATP-binding protein	ABC_tran
2751107	G	A	SNP	synonymous	PUV_RS11750	gene2352		N	28.9	28.3	metal ABC transporter permease	ABC-3
2751658	C	A	SNP	nonsynonymous	PUV_RS11755	gene2353		N	29.3	25.6	hypothetical protein	AIG2_2
2751750	G	A	SNP	synonymous	PUV_RS11755	gene2353		N	29.5	24	hypothetical protein	AIG2_2
2751825	G	A	SNP	synonymous	PUV_RS11755	gene2353		N	28.5	24.5	hypothetical protein	AIG2_2
2751888	C	T	SNP	synonymous	PUV_RS11755	gene2353		N	27.2	26.9	hypothetical protein	AIG2_2
2752248	T	TC	INS	pot promoter	PUV_RS11760	gene2354		Y	0	16.1	IS256 family transposase	NA
2753625	G	T	SNP	stop_gained	PUV_RS11760	gene2354		N	25.6	23.8	IS256 family transposase	NA
2753676	T	G	SNP	nonsynonymous	PUV_RS11760	gene2354		N	25.4	28.1	IS256 family transposase	NA
2753756	CG	C	DEL	intergenic	PUV_RS11760-PUV_RS11765			N	23	22.5
2754799	C	T	SNP	synonymous	PUV_RS11775	gene2357		N	24.5	24.1	oxidoreductase	Oxidored_FMN
2756434	G	A	SNP	synonymous	PUV_RS11780	gene2358		N	26.9	27.5	cation transporter	ACR_tran
2758399	G	A	SNP	synonymous	PUV_RS11780	gene2358		N	24.5	27.2	cation transporter	ACR_tran
2758423	C	T	SNP	synonymous	PUV_RS11780	gene2358		N	25.1	25.8	cation transporter	ACR_tran
2760463	A	G	SNP	synonymous	PUV_RS11790	gene2360		N	26.8	27.5	hypothetical protein	OEP
2766790	G	A	SNP	synonymous	PUV_RS11810	gene2364		N	25.5	28.7	histidyl-tRNA synthetase	HGTP_anticodon
2767222	G	A	SNP	synonymous	PUV_RS11810	gene2364		N	25.2	24.1	histidyl-tRNA synthetase	HGTP_anticodon
2767285	A	G	SNP	synonymous	PUV_RS11810	gene2364		N	25.1	23.9	histidyl-tRNA synthetase	HGTP_anticodon
2767406	G	A	SNP	nonsynonymous	PUV_RS11810	gene2364		N	24	23.6	histidyl-tRNA synthetase	HGTP_anticodon
2767525	G	A	SNP	synonymous	PUV_RS11810	gene2364		N	23.4	26.8	histidyl-tRNA synthetase	HGTP_anticodon
2768788	A	G	SNP	synonymous	PUV_RS11815	gene2365		N	24.3	24.9	aspartyl-tRNA synthetase	tRNA_anti-codon
2768899	T	C	SNP	synonymous	PUV_RS11815	gene2365		N	23.6	25.3	aspartyl-tRNA synthetase	tRNA_anti-codon
2769193	A	G	SNP	synonymous	PUV_RS11815	gene2365		N	24.7	28.2	aspartyl-tRNA synthetase	tRNA_anti-codon
2769223	G	A	SNP	synonymous	PUV_RS11815	gene2365		N	24.5	29.6	aspartyl-tRNA synthetase	tRNA_anti-codon
2769355	A	G	SNP	synonymous	PUV_RS11815	gene2365		N	21.7	28.1	aspartyl-tRNA synthetase	tRNA_anti-codon
2770283	C	T	SNP	synonymous	PUV_RS11820	gene2366	mip-4	N	36.9	25.1	peptidyl-prolyl cis-trans isomerase	FKBP_N
2770586	A	G	SNP	synonymous	PUV_RS11820	gene2366	mip-4	N	39.6	28	peptidyl-prolyl cis-trans isomerase	FKBP_N
2770877	C	T	SNP	pot promoter	PUV_RS11825	gene2367		N	37.5	25.5	tRNA methyltransferase	SpoU_methylase
2770945	T	C	SNP	synonymous	PUV_RS11825	gene2367		N	36	26.3	tRNA methyltransferase	SpoU_methylase
2771242	T	C	SNP	synonymous	PUV_RS11825	gene2367		N	40.1	26.2	tRNA methyltransferase	SpoU_methylase
2771683	G	A	SNP	synonymous	PUV_RS11830	gene2368		N	33.2	24.4	thioredoxin	Thioredoxin
2771920	G	A	SNP	pot promoter	PUV_RS11835	gene2369	put. Inc	N	47.3	26.9	hypothetical protein	PTPlike_phytase
2772138	C	A	SNP	synonymous	PUV_RS11835	gene2369	put. Inc	N	49	27.4	hypothetical protein	PTPlike_phytase
2772513	C	T	SNP	synonymous	PUV_RS11835	gene2369	put. Inc	N	49.7	29	hypothetical protein	PTPlike_phytase
2829951	G	A	SNP	synonymous	PUV_RS12075	gene2417		N	60.4	28.5	hypothetical protein	NA
2829958	G	A	SNP	nonsynonymous	PUV_RS12075	gene2417		N	60.4	27.3	hypothetical protein	NA
2830105	T	C	SNP	nonsynonymous	PUV_RS12075	gene2417		N	60.5	28.4	hypothetical protein	NA
2830134	T	G	SNP	nonsynonymous	PUV_RS12075	gene2417		N	62.9	27.6	hypothetical protein	NA
2830154	A	G	SNP	nonsynonymous	PUV_RS12075	gene2417		N	64.1	26.5	hypothetical protein	NA
2830279	G	A	SNP	nonsynonymous	PUV_RS12080	gene2418		N	62.5	26.7	hypothetical protein	NA
2830478	G	T	SNP	nonsynonymous	PUV_RS12080	gene2418		N	64.6	28.8	hypothetical protein	NA
2830620	A	C	SNP	nonsynonymous	PUV_RS12080	gene2418		N	53.3	28	hypothetical protein	NA
2830667	A	G	SNP	synonymous	PUV_RS12080	gene2418		N	0	25.7	hypothetical protein	NA
2830781	C	T	SNP	synonymous	PUV_RS12080	gene2418		N	0	28.6	hypothetical protein	NA
2830790	G	A	SNP	synonymous	PUV_RS12080	gene2418		N	0	28.8	hypothetical protein	NA
2830796	C	T	SNP	synonymous	PUV_RS12080	gene2418		N	0	29.4	hypothetical protein	NA
2830820	A	G	SNP	synonymous	PUV_RS12080	gene2418		N	0	28.4	hypothetical protein	NA
2830847	G	A	SNP	synonymous	PUV_RS12080	gene2418		N	48.7	27.5	hypothetical protein	NA
2830908	G	A	SNP	nonsynonymous	PUV_RS12080	gene2418		N	62.1	26	hypothetical protein	NA
2831025	G	GT	INS	frameshift	PUV_RS12080	gene2418		N	27.8	10.5	hypothetical protein	NA
2831107	T	G	SNP	pot promoter	PUV_RS12085	gene2419	glmS	N	61.4	24.9	glutamine amidotransferase	SIS
2831126	A	G	SNP	pot promoter	PUV_RS12085	gene2419	glmS	N	62	24	glutamine amidotransferase	SIS
2831477	G	A	SNP	synonymous	PUV_RS12085	gene2419	glmS	N	63.6	26	glutamine amidotransferase	SIS
2831510	G	A	SNP	synonymous	PUV_RS12085	gene2419	glmS	N	65.4	25.9	glutamine amidotransferase	SIS
2832591	G	A	SNP	synonymous	PUV_RS12085	gene2419	glmS	N	59.6	27.4	glutamine amidotransferase	SIS
2832635	C	A	SNP	nonsynonymous	PUV_RS12085	gene2419	glmS	N	62	27.1	glutamine amidotransferase	SIS
2832972	A	G	SNP	synonymous	PUV_RS12085	gene2419	glmS	N	65.2	25.6	glutamine amidotransferase	SIS
2833452	T	C	SNP	synonymous	PUV_RS12090	gene2420	glmM	N	63.5	27.2	phosphoglucosamine mutase	PGM_PMM_IV
2833580	T	C	SNP	nonsynonymous	PUV_RS12090	gene2420	glmM	N	62.6	27.4	phosphoglucosamine mutase	PGM_PMM_IV
2834498	G	A	SNP	pot promoter	PUV_RS12095	gene2421		N	65.4	24.9	hypothetical protein	F-box-like
2834629	A	G	SNP	pot promoter	PUV_RS12095	gene2421		N	63.7	23.3	hypothetical protein	F-box-like
2835882	A	G	SNP	intergenic	PUV_RS12095-PUV_RS12100			N	82.2	27.4
2835997	C	G	SNP	pot promoter	PUV_RS12100	gene2422		N	82.1	27	hypothetical protein	NA
2836025	A	G	SNP	pot promoter	PUV_RS12100	gene2422		N	82.5	27.4	hypothetical protein	NA
2836086	G	A	SNP	pot promoter	PUV_RS12100	gene2422		N	80	25.8	hypothetical protein	NA
2836111	A	G	SNP	pot promoter	PUV_RS12100	gene2422		N	74	19.4	hypothetical protein	NA
2838477	T	TA	INS	intergenic	PUV_RS12115-PUV_RS12120			N	30.6	8.6
2838533	T	G	SNP	pot promoter	PUV_RS12120	gene2426		N	52.6	25.2	endonuclease III	HHH
2838564	C	T	SNP	pot promoter	PUV_RS12120	gene2426		N	51	26.1	endonuclease III	HHH
2838584	C	T	SNP	pot promoter	PUV_RS12120	gene2426		N	51.2	26.5	endonuclease III	HHH
2838624	C	T	SNP	pot promoter	PUV_RS12120	gene2426		N	48.7	27.8	endonuclease III	HHH
2838691	C	A	SNP	pot promoter	PUV_RS12120	gene2426		N	53.6	27.4	endonuclease III	HHH
2838715	G	T	SNP	pot promoter	PUV_RS12120	gene2426		N	56	28.6	endonuclease III	HHH
2838766	A	G	SNP	synonymous	PUV_RS12120	gene2426		N	56.6	28.3	endonuclease III	HHH
2878205	G	A	SNP	synonymous	PUV_RS12250	gene2452		N	59.3	28.2	hypothetical protein	OEP
2879432	C	G	SNP	synonymous	PUV_RS12255	gene2453		N	62.9	28.8	two-component system sensor histidine kinase KdpD	HATPase_c
2880806	A	G	SNP	synonymous	PUV_RS12255	gene2453		N	56.7	25.9	two-component system sensor histidine kinase KdpD	HATPase_c
2882785	T	C	SNP	nonsynonymous	PUV_RS12265	gene2455		N	60.2	26.1	potassium-transporting ATPase subunit B	Hydrolase
2883596	A	T	SNP	synonymous	PUV_RS12265	gene2455		N	56.8	26.9	potassium-transporting ATPase subunit B	Hydrolase
2883902	T	C	SNP	synonymous	PUV_RS12265	gene2455		N	59.6	23.2	potassium-transporting ATPase subunit B	Hydrolase
2883926	G	A	SNP	synonymous	PUV_RS12265	gene2455		N	59.8	24.6	potassium-transporting ATPase subunit B	Hydrolase
2884226	T	C	SNP	synonymous	PUV_RS12270	gene2456		N	60.4	27.4	ATPase	KdpA
2884256	A	G	SNP	synonymous	PUV_RS12270	gene2456		N	60	28.4	ATPase	KdpA
2884898	C	T	SNP	synonymous	PUV_RS12270	gene2456		N	57.8	24.9	ATPase	KdpA
2885275	C	T	SNP	nonsynonymous	PUV_RS12270	gene2456		N	54.8	29.2	ATPase	KdpA
2885300	G	A	SNP	synonymous	PUV_RS12270	gene2456		N	53.1	28.4	ATPase	KdpA
2885932	T	A	SNP	pot promoter	PUV_RS12275	gene2457		N	65.4	28.6	hypothetical protein	NA
2885952	A	C	SNP	nonsynonymous	PUV_RS12275	gene2457		N	65.2	29.1	hypothetical protein	NA
2885992	T	C	SNP	synonymous	PUV_RS12275	gene2457		N	63.7	28.6	hypothetical protein	NA
2886214	C	A	SNP	synonymous	PUV_RS12275	gene2457		N	63.4	28.3	hypothetical protein	NA
2886304	T	C	SNP	synonymous	PUV_RS12275	gene2457		N	63.5	27	hypothetical protein	NA
2887450	A	G	SNP	synonymous	PUV_RS12275	gene2457		N	59.9	26	hypothetical protein	NA
2887801	C	T	SNP	synonymous	PUV_RS12275	gene2457		N	64.4	24.3	hypothetical protein	NA
2887927	G	T	SNP	nonsynonymous	PUV_RS12275	gene2457		N	63.2	24.8	hypothetical protein	NA
2888125	C	A	SNP	synonymous	PUV_RS12275	gene2457		N	63.5	26	hypothetical protein	NA
2888927	C	CA	INS	frameshift	PUV_RS12280	gene2458		N	44	21.8	hypothetical protein	NA
2890945	T	C	SNP	nonsynonymous	PUV_RS12290	gene2460	mip-5; similar to mip	N	55.6	27.5	phage infection protein	FKBP_C
2891964	A	G	SNP	nonsynonymous	PUV_RS12295	gene2461		N	57.4	26.2	hypothetical protein	NA
2892340	A	G	SNP	synonymous	PUV_RS12295	gene2461		N	57.8	25.7	hypothetical protein	NA
2892561	A	G	SNP	intergenic	PUV_RS12295-PUV_RS12300			N	57.4	25.4
2892715	C	A	SNP	pot promoter	PUV_RS12300	gene2462		N	56.1	26.7	glycosyltransferase	Glycos_transf_2
2892978	A	G	SNP	synonymous	PUV_RS12300	gene2462		N	63.2	25.1	glycosyltransferase	Glycos_transf_2
2892996	C	T	SNP	synonymous	PUV_RS12300	gene2462		N	63.1	25.3	glycosyltransferase	Glycos_transf_2
2892999	G	A	SNP	synonymous	PUV_RS12300	gene2462		N	63.3	24.9	glycosyltransferase	Glycos_transf_2
2895439	A	G	SNP	synonymous	PUV_RS12315	gene2465		N	63.2	31.2	CDP-glucose 4%2C6-dehydratase	GDP_Man_Dehyd
2900035	GA	G	DEL	pot promoter	PUV_RS12335	gene2469		N	68.2	21.6	hypothetical protein	Hydantoinase_A
2900299	T	G	SNP	synonymous	PUV_RS12335	gene2469		N	80.2	26	hypothetical protein	Hydantoinase_A
2902018	C	G	SNP	nonsynonymous	PUV_RS12345	gene2471		N	80	26.6	lysyl-tRNA synthetase	tRNA-synt_2
2902265	C	T	SNP	synonymous	PUV_RS12345	gene2471		N	82.2	27.3	lysyl-tRNA synthetase	tRNA-synt_2
2904139	A	G	SNP	intergenic	PUV_RS12355-PUV_RS12360			N	82	24.8
2905186	C	A	SNP	intergenic	PUV_RS12360-PUV_RS12365			N	83.4	26.6
2906102	T	C	SNP	nonsynonymous	PUV_RS12365	gene2475		N	81.7	31.9	hypothetical protein	HIT
2906981	T	C	SNP	nonsynonymous	PUV_RS12370	gene2476		N	70.5	23	hypothetical protein	NA
2907021	C	T	SNP	nonsynonymous	PUV_RS12375	gene2477		Y	0	2.2	hypothetical protein	NA
2907025	G	T	SNP	nonsynonymous	PUV_RS12375	gene2477		Y	0	2.9	hypothetical protein	NA
2907031	A	G	SNP	nonsynonymous	PUV_RS12375	gene2477		N	0	16	hypothetical protein	NA
2907372	GT	G	DEL	intergenic	PUV_RS12375-PUV_RS12380			N	56.3	22.6
2907427	A	C	SNP	intergenic	PUV_RS12375-PUV_RS12380			N	82.4	27.7
2907545	A	G	SNP	pot promoter	PUV_RS12380	gene2478	nuoN	N	82.1	24.1	NADH-quinone oxidoreductase subunit N	Proton_antipo_M
2909458	A	G	SNP	synonymous	PUV_RS12385	gene2479	nuoM	N	81.7	24.2	NADH-quinone oxidoreductase subunit M	Proton_antipo_M
2910076	C	A	SNP	nonsynonymous	PUV_RS12385	gene2479	nuoM	N	83.3	27.5	NADH-quinone oxidoreductase subunit M	Proton_antipo_M
2910377	A	G	SNP	synonymous	PUV_RS12385	gene2479	nuoM	N	83.9	25.6	NADH-quinone oxidoreductase subunit M	Proton_antipo_M
2910770	A	G	SNP	nonsynonymous	PUV_RS12390	gene2480	nuoL	N	83.9	28	NADH-quinone oxidoreductase subunit L	Proton_antipo_N
2911629	A	T	SNP	nonsynonymous	PUV_RS12390	gene2480	nuoL	N	83.3	27.7	NADH-quinone oxidoreductase subunit L	Proton_antipo_N
2915281	G	C	SNP	synonymous	PUV_RS12415	gene2485	nuoG	N	82	29.4	NADH-quinone oxidoreductase subunit G	Molydop_binding
2915707	C	A	SNP	synonymous	PUV_RS12415	gene2485	nuoG	N	80.9	26.1	NADH-quinone oxidoreductase subunit G	Molydop_binding
2916181	A	G	SNP	synonymous	PUV_RS12415	gene2485	nuoG	N	81.8	25.7	NADH-quinone oxidoreductase subunit G	Molydop_binding
2916424	G	A	SNP	synonymous	PUV_RS12415	gene2485	nuoG	N	82.4	27.1	NADH-quinone oxidoreductase subunit G	Molydop_binding
2916619	C	T	SNP	synonymous	PUV_RS12415	gene2485	nuoG	N	81.3	26	NADH-quinone oxidoreductase subunit G	Molydop_binding
2916782	G	A	SNP	nonsynonymous	PUV_RS12415	gene2485	nuoG	N	82	25.5	NADH-quinone oxidoreductase subunit G	Molydop_binding
2917424	C	T	SNP	synonymous	PUV_RS12420	gene2486	nuoF	N	83.3	24.8	NADH-quinone oxidoreductase subunit F	SLBB
2917693	C	T	SNP	nonsynonymous	PUV_RS12420	gene2486	nuoF	N	84.4	26.5	NADH-quinone oxidoreductase subunit F	SLBB
2917952	G	A	SNP	synonymous	PUV_RS12420	gene2486	nuoF	N	83.5	28.8	NADH-quinone oxidoreductase subunit F	SLBB
2918472	G	A	SNP	synonymous	PUV_RS12425	gene2487	nuoE	N	77	27.7	NADH-quinone oxidoreductase subunit NuoE	2Fe-2S_thioredx
2918649	G	A	SNP	synonymous	PUV_RS12425	gene2487	nuoE	N	76.2	25.6	NADH-quinone oxidoreductase subunit NuoE	2Fe-2S_thioredx
2918660	G	C	SNP	nonsynonymous	PUV_RS12425	gene2487	nuoE	N	76.7	26.9	NADH-quinone oxidoreductase subunit NuoE	2Fe-2S_thioredx
2919079	G	A	SNP	synonymous	PUV_RS12430	gene2488	nuoD	N	78.6	28.1	NADH-quinone oxidoreductase subunit D	Complex1_49kDa
2919227	T	C	SNP	synonymous	PUV_RS12430	gene2488	nuoD	N	82.6	26.7	NADH-quinone oxidoreductase subunit D	Complex1_49kDa
2919541	C	T	SNP	nonsynonymous	PUV_RS12430	gene2488	nuoD	N	82.1	25.4	NADH-quinone oxidoreductase subunit D	Complex1_49kDa
2920320	A	C	SNP	synonymous	PUV_RS12435	gene2489	nuoC	N	81.7	25.4	NADH-quinone oxidoreductase subunit C	Complex1_30kDa
2921708	C	T	SNP	synonymous	PUV_RS12450	gene2492		N	82.7	26.2	hypothetical protein	Lysine_decarbox
2996922	G	A	SNP	nonsynonymous	PUV_RS12780	gene2558		Y	0	6.3	nucleotide sugar epimerase	Epimerase
