# Supplementary material for: Molecular causes of an evolutionary shift along the parasitism–mutualism continuum in a bacterial symbiont
Source: Proc Natl Acad Sci U S A. 2020 Aug 19;117(35):21658–66. doi: 10.1073/pnas.2005536117 (PMC7474615; doi:10.1073/pnas.2005536117)
Supplement: Supplementary File [file pnas.2005536117.sd03.xlsx]

## Sheet: Fig. 3B
Dataset S3. The percentage of the 112 unique genes differentially expressed in the HT symbiont population affected per functional category.
		Figure	Functional categories	Percent
			Putative effectors	11.4286
			DNA/RNA metabolism	8.57143
			Transport proteins	8.57143
			Sensing and signal transduction	14.2857
		3B	Amino acid, nucleoside and nucleotide degradation	8.57143
			Fatty acid biosynthesis	2.85714
			Glycolysis/Pentose phosphate pathway	5.71429
			Oxidative phosphorylation	22.8571
			Glycogen metabolism	2.85714
			Defence mechanisms	14.2857
