# Supplementary material for: Molecular causes of an evolutionary shift along the parasitism–mutualism continuum in a bacterial symbiont
Source: Proc Natl Acad Sci U S A. 2020 Aug 19;117(35):21658–66. doi: 10.1073/pnas.2005536117 (PMC7474615; doi:10.1073/pnas.2005536117)
Supplement: Supplementary File [file pnas.2005536117.sd04.xlsx]

## Sheet: Sheet1
Dataset S4. Summary of normalized expression for genes from all replicates and time points of the HT and VT treatments. TPM=(reads mapping to gene)/(length of gene/1000)/(total reads per kilobase/1000000).
					log2(TPM) values
NCBI locus tag	Gene ID	Gene name / comments	RefSeq	Pfam domains, families, repeats (bit score >=25)	VT A 2 hpi	VT B 2 hpi	VT C 2 hpi	HT A 2 hpi	HT B 2 hpi	HT C 2 hpi	VT A 24 hpi	VT B 24 hpi	VT C 24 hpi	HT A 24 hpi	HT B 24 hpi	HT C 24 hpi	VT A EBs	VT B EBs	VT C EBs	HT A EBs	HT B EBs	HT C EBs
PUV_RS00005	gene0		peptidase M17	Peptidase_M17_N	4.50785	-4.94938	-5.22276	-3.12484	-2.83791	-2.90049	-2.4826	2.10362	1.00783	1.49839	0.68243	0.98424	3.04723	2.9889	3.04911	5.47519	5.8021	5.52983
PUV_RS00010	gene1		hydrolase	Isochorismatase	-4.8608	-4.94938	-5.22276	3.6766	1.20434	2.76417	2.6235	2.2674	2.10762	2.95189	2.98449	3.15904	3.63081	3.64683	3.31069	6.57309	6.7519	6.48939
PUV_RS00055	gene10		hypothetical protein	NA	-4.8608	-4.94938	-5.22276	-3.12484	-2.83791	-2.90049	-2.4826	-2.72235	-2.55115	1.97056	-0.131131	0.148835	1.68527	1.15589	1.43483	2.03519	1.9895	2.30868
PUV_RS00505	gene100		hypothetical protein	NA	6.33052	5.40245	5.77625	6.51286	6.19303	6.1504	7.56594	7.35545	7.10803	7.68236	7.31363	7.53361	5.10283	4.96432	4.84518	6.51093	6.58067	6.58237
PUV_RS04985	gene1000		hypothetical protein	NA	-4.8608	3.44358	3.67899	-3.12484	1.39988	1.43128	3.23109	-2.72235	2.87555	3.67105	3.65408	3.49447	2.60781	2.67305	3.01229	4.55882	4.42249	4.22988
PUV_RS04990	gene1001		hypothetical protein	Acetyltransf_1	-4.8608	-4.94938	-5.22276	2.97416	1.78506	0.871444	0.76752	-2.72235	0.808498	1.23256	0.275255	1.51178	1.83	1.97416	2.25857	3.57866	3.7992	3.73312
PUV_RS04995	gene1002		glutamine amidotransferase	DJ-1_PfpI	5.39396	5.53562	4.77272	3.97678	4.74611	5.26551	1.39996	1.59799	1.44533	0.20441	1.50187	1.44199	4.3016	3.68422	3.90076	5.81301	6.0837	6.00124
PUV_RS05000	gene1003		DNA repair protein	Ku	4.77092	4.49796	4.14981	4.61238	4.12649	3.84298	-2.4826	1.01285	-2.55115	1.54073	0.619027	0.705381	4.02799	3.0879	3.47801	5.38661	5.60403	5.54747
PUV_RS05005	gene1004		DNA ligase	DNA_ligase_A_C,DNA_ligase_A_M,LigD_N	4.21794	4.35938	3.18302	2.94783	2.09453	1.91282	1.53503	1.04166	1.83037	1.60086	2.03374	2.30175	3.67348	3.27662	3.39728	4.93042	4.97025	4.84724
PUV_RS05010	gene1005		hypothetical protein	NA	5.28596	6.74888	5.66398	5.34765	5.31364	5.15781	3.21858	-2.72235	-2.55115	2.78535	2.83688	3.43402	4.17028	3.53004	3.82324	6.38367	6.65605	6.45076
PUV_RS05015	gene1006		2-amino-4-hydroxy-6-hydroxymethyldihydropteridine pyrophosphokinase	HPPK	3.40571	-4.94938	3.78235	1.70422	1.49814	3.06952	6.59498	6.48877	6.40751	6.84222	6.60602	6.78515	2.96961	2.53783	2.9688	4.61253	4.67651	4.71003
PUV_RS05020	gene1007		2-dehydro-3-deoxyphosphooctonate aldolase	DAHP_synth_1	5.52519	4.4457	6.09585	2.98928	3.08651	4.24675	7.72191	7.56329	7.05286	7.56968	7.55674	7.60272	3.86914	3.4577	3.47759	5.11155	5.22659	5.07064
PUV_RS05025	gene1008		hypothetical protein	NA	-4.8608	4.68529	-5.22276	-3.12484	2.5992	2.63347	6.53778	6.54957	6.59086	6.48365	6.47334	6.52895	3.31463	3.0405	3.39212	5.3962	5.3047	5.11051
PUV_RS05030	gene1009		hypothetical protein	NA	1.95346	4.08517	3.32298	0.330073	2.80105	2.36097	5.63304	5.0326	5.3652	5.1208	5.47801	5.13145	2.53515	1.89426	1.9671	3.8032	3.46025	3.59659
PUV_RS00510	gene101		hypothetical protein	FIST_C,FIST	3.80984	4.36543	3.60304	2.50236	2.28714	3.87983	3.15647	3.69141	3.3744	3.60199	3.634	3.60601	3.0511	2.59975	2.57807	4.58774	4.64236	4.56839
PUV_RS05035	gene1010		LPS export ABC transporter ATP-binding protein	ABC_tran	4.51378	4.07125	5.89078	3.51465	3.9635	3.32828	5.23174	6.27006	6.01893	5.55676	5.97906	6.03835	2.83617	2.70497	2.53146	4.56218	4.52104	4.50584
PUV_RS05040	gene1011		hypothetical protein	NA	5.68602	4.91091	3.97858	4.02922	4.27577	4.19212	5.03495	5.16111	5.05607	5.08868	4.59312	5.05811	3.21235	2.92489	2.73132	3.69869	3.90554	3.70497
PUV_RS05045	gene1012		hypothetical protein	NA	7.8417	7.9835	7.89824	7.80158	8.2399	7.92647	2.87608	2.90261	3.37712	3.24148	3.26952	2.94368	5.71155	5.57648	5.50135	5.39179	5.33695	5.47169
PUV_RS05050	gene1013		SAM-dependent methyltransferase	Methyltrans_SAM	5.36418	5.50583	5.74222	3.9472	5.88212	4.75244	6.87099	6.47384	6.08071	6.29008	6.25876	6.20504	4.45983	3.89223	3.9079	4.45196	4.51148	4.35102
PUV_RS05055	gene1014		ATPase AAA	AAA,AAA_assoc_2,MgsA_C	-4.8608	-4.94938	-5.22276	-3.12484	1.24781	0.356163	3.76186	3.10057	2.71843	2.99133	3.42667	3.30164	1.82482	1.91416	1.60376	3.87877	4.09296	3.7076
PUV_RS05060	gene1015		hypothetical protein	Peptidase_M48	4.15337	2.71458	-5.22276	-3.12484	2.93798	3.23164	1.56171	1.76265	1.60792	2.90195	1.95886	2.31071	3.0304	2.76613	2.536	5.49548	5.75071	5.46086
PUV_RS05065	gene1016		hypothetical protein	DUF3471,Beta-lactamase	3.47121	3.02933	3.84794	3.47023	2.74344	1.99154	0.929937	0.214752	-2.55115	1.40327	0.943412	0.967252	2.01105	1.70439	1.88995	4.14661	4.18436	4.05232
PUV_RS05070	gene1017		hypothetical protein	NA	10.7362	10.5816	10.4264	10.288	10.3641	10.1334	3.84706	5.06081	3.32219	4.21191	3.65709	4.26115	10.2988	10.3056	10.2304	9.55273	9.63718	9.65334
PUV_RS05075	gene1018		hypothetical protein	Hydrolase_6,Hydrolase_like	8.51491	8.97863	9.4459	8.6214	8.77177	8.51425	6.16125	6.3267	6.29814	6.35698	6.72637	6.44657	9.44412	9.4115	9.4826	8.84852	8.90737	8.93969
PUV_RS05080	gene1019		hypothetical protein	NA	6.66485	6.80661	7.04318	6.53659	6.34279	5.92055	6.95481	7.05587	6.90573	6.88927	6.99613	6.9921	5.76478	5.73992	5.50737	5.99925	6.04439	5.92062
PUV_RS13090	gene102		hypothetical protein	NA	-4.8608	-4.94938	-5.22276	-3.12484	3.76585	2.81514	2.67399	-2.72235	-2.55115	2.02789	3.03056	1.08577	3.21606	2.32072	2.42933	3.12219	3.2937	3.64579
PUV_RS13145	gene1020		hypothetical protein	NA	6.51215	7.06882	-5.22276	5.18274	4.95702	4.99307	3.85054	3.08379	4.48187	5.33454	5.50354	5.2617	4.86941	4.29602	4.61877	5.25677	5.47063	5.24608
PUV_RS05090	gene1021		hypothetical protein	Ank_2,Ank_2,Ank_2	5.2279	4.51063	5.12079	3.82928	4.28994	4.04155	0.325061	-0.360039	0.556348	1.0765	0.94505	1.36245	4.38877	4.11978	4.13737	3.90347	4.0882	4.12525
PUV_RS05095	gene1022		hypothetical protein	NA	5.14429	6.0224	4.93771	1.85589	3.59854	4.21368	6.67579	6.86085	7.01089	6.89622	6.98014	7.18364	4.5741	4.39966	4.39319	4.62277	4.42562	4.17211
PUV_RS05100	gene1023		hypothetical protein	NA	9.31381	8.89767	8.96442	8.02781	7.78052	7.75558	7.24829	6.84812	6.90463	6.908	6.94501	6.62952	7.02219	6.89348	6.76816	5.67862	5.74601	5.65996
PUV_RS13150	gene1024		hypothetical protein	NA	7.5892	7.9009	8.28953	6.5427	7.36892	7.04308	7.62543	7.80851	7.5037	7.26289	7.44786	7.26716	5.26658	5.32236	5.20921	4.89122	4.84635	4.80762
PUV_RS05105	gene1025		hypothetical protein	NA	7.81017	7.53699	8.41098	6.06396	7.00531	6.45746	7.08697	7.21556	7.18588	7.2078	7.54119	7.4458	5.07769	4.75339	4.73779	4.78608	4.83411	4.911
PUV_RS05110	gene1026		hypothetical protein	NA	-4.8608	-4.94938	-5.22276	2.65715	-2.83791	4.03629	-2.4826	-2.72235	-2.55115	0.20441	-0.131131	1.43395	1.86924	1.8447	1.54005	1.64491	1.78994	1.66382
PUV_RS05115	gene1027		hypothetical protein	Ank_2,Ank_2	6.41771	6.74668	6.54725	6.40473	6.77332	6.53216	5.72498	5.74588	5.75061	5.22693	5.08395	5.48862	4.10641	3.95505	3.91018	3.75569	3.70952	3.73366
PUV_RS05120	gene1028		hypothetical protein	NA	8.6387	8.91175	8.92255	8.16134	8.06096	7.68837	3.90644	3.39827	3.64038	2.98329	3.42455	3.61449	7.17409	6.91531	6.95889	7.9564	8.0148	7.9357
PUV_RS05125	gene1029		hypothetical protein	TauE	3.72567	4.45084	-5.22276	1.05531	1.80472	0.890443	3.45883	0.969252	2.71899	2.58765	2.35949	2.8919	2.6941	2.66695	2.89775	4.35008	4.4575	4.24136
PUV_RS00520	gene103		hypothetical protein	FIST_C,FIST	3.80258	3.36044	4.17968	3.28996	1.32104	1.91166	6.51509	6.5763	6.60206	6.8724	6.71962	7.00514	2.95712	2.53608	2.60992	5.5227	5.55999	5.40796
PUV_RS05130	gene1030		hypothetical protein	DUF2147	6.70699	7.43358	7.08533	5.72671	5.66038	5.44936	1.39233	2.55344	1.43765	2.42834	2.08825	2.35237	5.21574	5.06706	5.08381	6.23056	6.46221	6.40784
PUV_RS05135	gene1031		aquaporin	MIP	7.06557	7.00095	6.70714	5.58323	6.18495	5.54473	3.09474	1.37621	2.17315	2.15052	1.91365	1.94214	6.00799	5.56708	5.48092	7.18452	7.12087	7.05721
PUV_RS05140	gene1032		hypothetical protein	PsiE	6.41265	6.74698	7.30541	6.61283	4.95702	5.57601	2.55521	-2.72235	2.60496	3.40053	2.81258	3.09758	5.53163	5.2762	5.08534	6.96706	7.03377	6.94832
PUV_RS05145	gene1033		hypothetical protein	NA	1.95346	3.08792	3.32298	1.26274	-2.83791	0.182145	5.75814	5.74821	5.81107	6.14938	5.73231	6.13885	4.51922	4.14545	4.12671	6.96112	6.97668	6.77417
PUV_RS05150	gene1034		hypothetical protein	F-box-like	1.73348	1.87311	-5.22276	1.05206	-2.83791	-2.90049	3.55341	2.69121	3.03006	3.51765	2.3137	3.80305	2.95526	2.63841	2.55009	5.35521	5.64134	5.18633
PUV_RS05155	gene1035		hypothetical protein	NA	-4.8608	-4.94938	-5.22276	-0.215781	-2.83791	-2.90049	2.59767	2.49695	2.904	3.42726	2.98204	3.35467	1.65153	1.36464	1.41307	2.67865	2.77296	2.65474
PUV_RS05160	gene1036		hypothetical protein	Methyltransf_21	3.006	4.72837	4.38019	-3.12484	-2.83791	1.14996	5.37138	5.13716	4.96691	5.6109	5.15469	5.57445	4.33872	4.08601	3.78777	6.82525	6.92609	6.72098
PUV_RS05165	gene1037		peptide methionine sulfoxide reductase msrB/msrA	SelR,PMSR	2.70398	2.84469	4.07716	-3.12484	-2.83791	0.86674	4.42169	3.84279	4.47402	4.97567	4.91753	5.28801	3.91867	3.71096	3.83124	6.36937	6.35823	6.19817
PUV_RS05170	gene1038		hypothetical protein	NA	2.42966	2.57013	3.80172	-3.12484	-2.83791	1.54838	6.6687	6.46092	6.44853	6.63978	6.6984	6.65101	4.56227	4.12959	4.1652	7.16397	7.14933	7.01143
PUV_RS05175	gene1039		exoribonuclease II	RNB	2.92922	2.07564	4.62471	0.313818	0.142077	1.07761	-2.4826	-2.72235	0.126989	0.20441	-0.131131	0.148835	2.38798	2.28437	2.0483	4.43418	4.5872	4.16632
PUV_RS00525	gene104		damage-inducible protein CinA	MoCF_biosynth,CinA	2.15446	4.87166	-5.22276	3.57864	3.18942	2.81627	5.37731	5.08819	5.9644	5.56537	5.71611	5.75594	2.40261	2.08266	1.91744	4.52602	4.50943	4.42973
PUV_RS05180	gene1040	cytochr. c	cytochrome C	Cytochrome_CBB3	2.79236	2.93314	-5.22276	-3.12484	2.83756	2.46589	0.842701	-2.72235	-2.55115	0.731094	-0.131131	0.456858	2.40938	1.8402	1.35539	3.56257	3.85834	3.62894
PUV_RS05185	gene1041		hypothetical protein	NA	-4.8608	-4.94938	-5.22276	-3.12484	-2.83791	3.17939	-2.4826	-2.72235	-2.55115	0.994774	0.520453	0.148835	3.11126	2.3631	2.54778	3.79777	4.09001	3.87327
PUV_RS05190	gene1042		amino acid ABC transporter substrate-binding protein	SBP_bac_3	3.79416	3.93547	-5.22276	3.6404	3.41841	3.19412	3.30774	1.97828	2.78592	3.43754	3.13978	3.26068	2.71829	2.25748	2.17372	5.00394	4.9187	4.87376
PUV_RS05195	gene1043		hypothetical protein	NA	7.09792	4.65628	3.89373	3.77625	4.86533	4.75007	1.51196	1.71204	2.5155	3.54339	2.61495	3.53531	4.05182	3.58969	3.57335	5.60961	5.84158	5.72141
PUV_RS05200	gene1044		hypothetical protein	DUF2892	7.89721	7.67649	7.42776	5.56707	7.07437	5.96046	3.65363	4.45318	3.70528	5.77591	4.7179	5.85508	5.83241	5.90331	5.19258	6.78772	6.85739	6.86431
PUV_RS05205	gene1045		7-dehydrocholesterol reductase	ERG4_ERG24	-4.8608	-4.94938	4.06485	-3.12484	0.297244	1.2434	-2.4826	0.405451	-2.55115	0.834534	0.762015	1.06536	2.32084	2.08276	2.10044	5.07708	5.15432	4.81709
PUV_RS05210	gene1046	glgP_1	glycogen phosphorylase	Phosphorylase	4.1455	4.28692	4.3305	1.06074	-0.512407	2.2444	1.16827	-2.72235	0.314756	1.55628	0.942304	1.48495	2.66798	2.34293	2.1492	4.43108	4.52592	4.32058
PUV_RS05215	gene1047		hypothetical protein	Ank_2	4.39661	4.16019	4.65883	4.23953	4.2204	4.15735	4.4445	4.69141	4.59398	4.08212	3.96493	4.48603	1.99572	1.71178	1.77762	2.20625	2.08274	2.13231
PUV_RS05220	gene1048		hypothetical protein	Ank_2,Ank_2,Ank_2	5.48458	6.0107	5.44785	3.96801	4.20637	4.21721	1.14823	1.34101	0.463342	1.72384	1.25639	1.52049	2.12248	1.78559	1.95304	2.51138	2.39987	2.51094
PUV_RS05225	gene1049	cystein-rich, abundant outer membrane protein (porin?)	hypothetical protein	NA	13.4778	13.4643	13.4792	13.4122	13.2729	13.4177	7.21334	7.01705	6.96879	6.68312	6.32745	6.25492	12.8527	12.3642	12.4605	15.1202	15.2313	14.9598
PUV_RS00530	gene105	pal	peptidoglycan-associated lipoprotein	OmpA	4.53772	3.09792	5.33011	3.53839	3.57646	2.62754	10.6166	10.6326	10.6345	10.7454	10.8004	10.7337	5.81051	5.62739	5.56245	9.10907	9.13928	8.90919
PUV_RS05230	gene1050		hypothetical protein	NA	2.6512	-4.94938	-5.22276	1.53789	-0.0987766	0.817634	0.715595	2.40135	-0.105038	1.05134	1.13568	1.27741	2.02298	1.92251	1.97998	2.86935	2.97679	2.93749
PUV_RS05235	gene1051		hypothetical protein	NA	4.41203	3.33377	4.30475	1.89892	3.81058	2.5045	7.27145	6.97361	7.09473	7.19924	6.88051	7.24109	2.74833	2.4775	2.53613	4.29788	4.57119	4.36299
PUV_RS05240	gene1052		serine hydrolase	Beta-lactamase	2.3686	2.50902	-5.22276	-3.12484	1.4582	2.76984	-2.4826	0.637892	-2.55115	1.19262	0.466491	1.42207	2.23825	1.79837	2.03022	4.02755	4.07278	3.92784
PUV_RS05245	gene1053		hypothetical protein	DsbB	4.44519	-4.94938	-5.22276	-3.12484	2.50283	1.56986	1.44675	-2.72235	-2.55115	2.47438	2.28889	2.87834	2.63059	2.42284	2.1367	4.57096	4.77773	4.59145
PUV_RS05250	gene1054		hypothetical protein	Cupin_1,Cupin_1	-4.8608	4.15822	2.81285	2.70592	2.48908	2.11929	4.34744	4.27174	4.30739	4.43131	4.03627	4.46813	3.54758	3.49513	3.09926	5.73924	5.90422	5.6125
PUV_RS05255	gene1055		hypothetical protein	zinc_ribbon_15	-4.8608	-4.94938	-5.22276	3.30619	1.15526	1.18572	4.95209	4.34965	4.59224	5.7407	5.56764	5.60229	3.03	2.98025	2.89853	5.98596	5.94041	5.65635
PUV_RS05260	gene1056		hypothetical protein	OMP_b-brl	4.30766	-4.94938	-5.22276	3.57068	1.40718	-2.90049	7.82689	7.91292	7.64063	8.09111	7.93758	7.9575	2.87062	2.12268	2.22014	5.7267	5.62868	5.43978
PUV_RS05265	gene1057	fumC	fumarate hydratase	FumaraseC_C,Lyase_1	-4.8608	3.13967	2.37851	1.87484	1.66637	3.07597	1.03065	3.14852	0.186143	2.58207	2.58553	2.78602	2.79831	2.73823	2.29525	4.937	5.04174	4.81641
PUV_RS05270	gene1058		hypothetical protein	NA	-4.8608	5.42761	3.3451	1.28387	1.08502	-2.90049	-2.4826	-2.72235	1.9855	1.78615	1.91144	1.00288	1.80515	1.22291	1.9787	3.82085	3.86578	3.64436
PUV_RS05275	gene1059		hypothetical protein	NA	-4.8608	-4.94938	-5.22276	-3.12484	-2.83791	0.788637	-2.4826	-2.72235	-2.55115	0.461866	-0.131131	0.545654	1.11873	0.844716	1.12228	1.76397	1.65521	1.61435
PUV_RS00535	gene106		hypothetical protein	LysM	3.05671	3.19766	-5.22276	-3.12484	1.16736	3.13327	8.60115	8.48625	8.49444	8.82455	8.70343	8.65011	4.16006	3.87461	3.70082	7.01949	6.99261	6.88989
PUV_RS05285	gene1060		hypothetical protein	NA	7.54268	7.15406	7.02816	6.09594	6.19054	6.94829	5.56071	5.1492	4.80999	5.1488	4.53498	4.77915	6.28583	6.10065	6.22191	6.47362	6.34551	6.48175
PUV_RS05290	gene1061		hypothetical protein	NA	3.86798	5.59234	-5.22276	3.13507	2.91544	4.73953	-2.4826	2.04951	-2.55115	0.755846	2.08399	1.73947	4.68161	3.98873	4.07464	4.12855	4.43351	3.73473
PUV_RS05295	gene1062		hypothetical protein	NA	-4.8608	6.27919	-5.22276	2.82683	4.17186	2.6434	3.48099	-2.72235	3.53243	3.2912	0.988711	2.23268	4.20197	3.95979	3.58323	4.1303	4.26152	4.33305
PUV_RS05300	gene1063		hypothetical protein	Peptidase_M3_N,Peptidase_M3	2.6634	3.3868	3.62217	0.992679	1.34601	2.55646	5.83275	5.64901	5.61976	6.09431	5.97573	6.23414	3.27891	2.75365	2.93959	5.33587	5.43676	5.21556
PUV_RS05305	gene1064	atoC	two component system response regulator	HTH_8,Response_reg,Sigma54_activat	3.99254	4.13392	3.37169	2.27553	3.35507	2.66551	0.149166	-2.72235	0.183501	0.913284	0.543215	0.64587	3.50231	3.12402	3.44548	4.83941	5.02699	4.67969
PUV_RS05310	gene1065	atoS, ctcB	two-component system sensor histidine kinase	PAS_9,HisKA,HATPase_c	4.41995	5.23877	2.48116	3.17305	2.47817	-2.90049	0.238818	-2.72235	0.274303	0.389144	-0.131131	0.148835	2.57522	2.39599	2.33986	3.63758	3.60093	3.63594
PUV_RS05315	gene1066		30S ribosomal protein S4	S4,Ribosomal_S4	8.55076	8.69257	8.18083	8.1519	8.08981	8.13821	12.2676	12.4681	12.3661	12.251	12.402	12.3698	6.65578	6.52266	6.39305	9.63489	9.54705	9.42774
PUV_RS05320	gene1067		hypothetical protein	NA	8.49061	8.0057	8.51241	7.99419	7.8344	7.90884	5.46932	5.49716	5.86893	5.59851	5.30585	5.37027	6.1202	5.88326	5.77346	5.93213	6.02062	5.84227
PUV_RS05325	gene1068		hypothetical protein	NA	4.86628	6.59186	5.24413	4.12562	5.89185	4.51835	4.10745	3.59883	3.43174	3.81003	4.23856	4.11098	3.9358	3.73999	3.72533	4.84411	5.27893	4.67632
PUV_RS05330	gene1069		hypothetical protein	MRJP	-4.8608	-4.94938	-5.22276	-3.12484	-2.83791	-2.90049	1.92737	1.57351	1.97517	2.1927	2.99673	2.49841	1.43484	1.32667	1.53574	3.19946	3.28668	2.9851
PUV_RS00540	gene107	murI	glutamate racemase	Asp_Glu_race	4.85307	2.99904	-5.22276	-3.12484	-2.83791	-2.90049	6.88871	6.81731	6.94185	7.06641	6.99797	7.04802	4.01487	3.75541	4.05253	6.07359	5.94795	5.93807
PUV_RS05335	gene1070	murJ	murein biosynthesis integral membrane protein MurJ	MVIN	-4.8608	-4.94938	-5.22276	-3.12484	-2.83791	-2.90049	3.49394	3.90341	4.18979	4.34538	4.23486	4.45604	1.5092	1.21486	1.28305	3.48422	3.49139	3.45514
PUV_RS05340	gene1071		endonuclease IV	AP_endonuc_2	2.69895	-4.94938	-5.22276	-3.12484	0.833108	0.862053	6.43306	6.55266	6.53579	6.83151	6.97388	6.88937	2.14555	1.48504	2.08039	4.90623	4.95202	4.53252
PUV_RS05345	gene1072		asparaginyl-tRNA synthetase	tRNA_anti-codon,tRNA-synt_2	1.9988	-4.94938	3.95231	0.371701	2.62816	1.13729	8.84697	8.85601	8.76308	8.92049	8.89421	8.94942	2.52011	2.2016	2.47312	6.16942	6.13936	5.86631
PUV_RS05350	gene1073		signal peptidase I	Peptidase_S24	3.17628	3.73117	4.77311	0.0115251	2.64237	2.6767	7.10092	6.77422	7.03874	7.33579	6.75846	7.31803	5.8957	6.09318	5.82857	5.73045	5.7602	5.56785
PUV_RS05355	gene1074		hypothetical protein	NA	2.92137	3.06223	3.29726	1.23821	2.5583	1.07023	6.25035	6.6628	6.57703	6.72583	6.39104	6.773	3.65272	3.53084	3.88302	5.22817	5.27329	5.02352
PUV_RS05360	gene1075		hypothetical protein	Gly_kinase	-4.8608	-4.94938	-5.22276	1.55957	-2.83791	1.38699	0.371448	1.46346	0.408508	1.85037	1.40721	2.13362	2.0592	2.03425	1.32436	3.12062	2.9603	2.95634
PUV_RS05365	gene1076		nicotinate phosphoribosyltransferase	NAPRTase	1.87815	3.59524	2.25125	1.19047	1.54431	1.57619	7.17314	7.59675	7.05446	7.43968	7.62584	7.56348	2.73391	2.60171	2.7188	5.30082	5.26971	5.10317
PUV_RS05370	gene1077		isochorismatase	Isochorismatase	3.13631	-4.94938	-5.22276	2.98815	1.24243	1.27324	7.08285	6.69017	7.04592	7.4351	7.25294	7.26986	3.05445	2.51762	2.1658	4.90133	4.79887	4.69434
PUV_RS05375	gene1078	ArsC (Domman et al.)	ArsC family transcriptional regulator	ArsC	-4.8608	-4.94938	-5.22276	-3.12484	2.03275	-2.90049	7.81993	8.04485	8.12824	8.02211	8.0696	8.1519	2.36108	2.54139	2.23545	5.36849	5.32191	5.00452
PUV_RS05380	gene1079		cation transporter	ZT_dimer,Cation_efflux	-4.8608	-4.94938	-5.22276	-3.12484	0.688418	2.22093	7.53888	7.20534	7.52753	7.49047	7.47442	7.27959	2.97478	2.80584	2.48993	5.59804	5.42241	5.26944
PUV_RS00545	gene108		hypothetical protein	RhoGAP	11.2435	11.262	11.1457	11.197	11.3736	11.3521	6.47581	5.8016	6.4036	6.28474	6.00501	6.24359	10.7398	10.671	10.7194	10.5654	10.6273	10.6601
PUV_RS05385	gene1080		hypothetical protein	Chalcone_3	3.20621	-4.94938	-5.22276	-3.12484	-2.83791	1.3396	3.71151	1.41627	3.50381	3.41046	3.51255	3.25644	3.03575	2.71305	2.61877	4.85138	4.98715	4.66284
PUV_RS05390	gene1081		16S ribosomal RNA	NA	-4.8608	-4.94938	-5.22276	-3.12484	-2.83791	-2.90049	-2.4826	-2.72235	-2.55115	0.20441	-0.131131	0.148835	1.09306	0.940796	0.950247	1.52236	1.38398	1.38554
PUV_RS05395	gene1082		tRNA-Ala	NA	-4.8608	-4.94938	-5.22276	-3.12484	5.29353	-2.90049	7.17219	7.56672	7.3951	7.55459	7.24704	7.42458	3.89482	4.3486	4.6335	5.74634	5.47212	5.54731
PUV_RS05400	gene1083		tRNA-Ile	NA	6.24527	-4.94938	6.62353	5.49981	5.2737	4.3147	10.932	11.0623	10.8622	10.994	11.0144	10.798	7.10292	7.47962	6.86171	8.35612	8.56853	8.50033
PUV_RS05405	gene1084		23S ribosomal RNA	NA	-4.8608	-4.94938	-5.22276	-3.12484	-2.83791	-2.90049	-2.4826	-2.72235	-2.55115	0.20441	-0.131131	0.148835	1.05593	0.844716	0.905189	1.52236	1.38398	1.38554
PUV_RS05410	gene1085		5S ribosomal RNA	NA	-4.8608	-4.94938	-5.22276	-3.12484	-2.83791	-2.90049	-2.4826	-2.72235	-2.55115	0.20441	-0.131131	0.148835	1.05593	0.844716	0.905189	1.52236	1.38398	1.38554
PUV_RS05415	gene1086		5S ribosomal RNA	NA	-4.8608	-4.94938	-5.22276	-3.12484	-2.83791	-2.90049	-2.4826	-2.72235	-2.55115	1.55593	-0.131131	0.148835	1.82719	0.844716	2.10044	2.02187	2.19814	1.38554
PUV_RS05420	gene1087		hypothetical protein	NA	3.43155	5.30692	5.02905	4.4932	4.82717	4.66485	6.05554	5.93089	5.97503	6.27288	6.00637	6.1065	3.66186	3.41204	3.72553	3.60577	3.77253	3.9535
PUV_RS05425	gene1088		hypothetical protein	DUF167	4.30253	6.7642	-5.22276	2.57948	5.64983	5.36505	4.80016	5.60556	5.0739	4.84383	4.17057	4.42414	3.77647	3.21349	3.01426	4.11583	4.09267	3.95456
PUV_RS05430	gene1089		hypothetical protein	NA	5.0935	6.01221	6.36413	4.79014	4.63861	4.93632	2.24605	2.05439	3.26965	2.82242	3.29505	2.82323	3.86188	3.68901	3.63902	3.11389	3.30623	3.22969
PUV_RS00550	gene109	icd	isocitrate dehydrogenase	Iso_dh	6.2512	6.65588	6.30764	5.60982	5.08772	5.08215	7.80721	7.23113	7.34056	7.91214	7.39244	7.67938	6.33052	5.85903	5.89664	8.39673	8.44915	8.24728
PUV_RS05435	gene1090		hypothetical protein	Peptidase_S10	6.16539	5.86675	6.68799	6.00377	6.36934	5.441	5.47234	5.66691	5.52518	5.44492	5.45469	5.58312	4.39162	3.68649	3.915	5.22643	5.22851	5.17983
PUV_RS05440	gene1091		SufE	SufE	7.7908	7.65254	7.54129	8.36455	8.58549	8.64659	6.25625	6.48055	6.05834	6.30102	6.53178	6.31078	6.32763	6.14587	6.3191	6.42223	6.2182	6.29056
PUV_RS05445	gene1092		hypothetical protein	Y_phosphatase	6.48586	6.35208	5.8004	6.98277	7.09561	7.16299	4.52277	4.35155	4.25582	4.54758	4.68056	4.74983	5.08603	4.75895	4.87097	5.50151	5.58706	5.3832
PUV_RS05450	gene1093		hypothetical protein	NA	9.23871	9.73133	9.45436	9.47205	9.71182	9.6179	6.98371	6.79082	6.58265	6.9189	6.53661	6.94672	7.8473	7.67867	7.61086	7.4003	7.50975	7.3838
PUV_RS05455	gene1094	Collingro 2011: chemotaxis protein, transcribed	chemotaxis protein	HAMP,MCPsignal	1.42582	3.55304	-5.22276	1.31192	1.50404	1.53579	1.41343	1.61171	0.545746	1.63487	1.51167	1.45056	2.25336	2.03028	1.71381	3.50395	3.43636	3.45581
PUV_RS05460	gene1095	Collingro 2011: chemotaxis protein, transcribed	chemotaxis protein	HAMP,MCPsignal	1.44852	3.57597	1.81973	-0.125507	-0.27785	0.621918	-2.4826	1.63358	-0.276567	1.1007	0.358828	0.872473	1.90724	1.34491	1.68414	3.16048	3.29609	3.14979
PUV_RS05465	gene1096		hypothetical protein	NA	3.42876	4.3053	-5.22276	4.62101	4.45722	4.76463	4.28196	3.98419	4.1344	4.06178	4.42662	4.45471	5.01541	4.81908	4.81552	9.40579	9.58578	9.22422
PUV_RS05470	gene1097		nucleoside diphosphate kinase	NDK	6.19989	5.3422	5.99339	6.11611	6.03353	5.58552	10.0202	10.155	10.1736	9.95079	10.2189	10.2515	3.74226	3.89733	3.68249	6.80133	6.97225	6.79294
PUV_RS05475	gene1098		anthranilate synthase subunit II	GATase	6.61221	6.43215	5.99084	6.06735	5.84073	6.16018	10.5335	10.331	10.3577	10.2236	10.0989	10.2036	4.89487	4.57946	4.56101	7.11355	7.06624	6.86104
PUV_RS05480	gene1099		nucleoside diphosphate kinase	NDK	4.68482	7.28446	7.2316	7.55002	7.16759	6.95425	11.8415	11.658	11.7533	11.6349	11.5067	11.598	6.11108	5.7696	5.89699	8.28634	8.27716	8.10055
PUV_RS00060	gene11		hypothetical protein	NA	5.71201	5.26914	6.50505	6.77147	5.61352	4.19702	3.06321	3.27991	-2.55115	4.10664	4.006	4.04287	4.07682	4.39813	4.05666	8.66277	8.92366	8.44967
PUV_RS00555	gene110		hypothetical protein	CBS,SIS	-4.8608	2.6782	-5.22276	0.873787	-2.83791	0.712414	6.08261	5.66449	5.984	5.92281	6.19277	5.98176	2.78295	2.67325	2.60511	5.1123	4.93198	4.81792
PUV_RS05485	gene1100	aceA	isocitrate lyase	ICL,ICL	4.69601	4.25341	-5.22276	0.484043	2.74831	2.52536	1.68272	0.414385	-2.55115	1.7555	1.62328	1.46478	3.52099	3.34143	3.06755	5.68954	5.91656	5.66629
PUV_RS05490	gene1101	mls	malate synthase	Malate_synthase	4.11448	5.25466	5.97618	3.86001	3.63721	3.77114	2.54776	3.26564	2.951	2.48756	2.68711	2.55416	4.4704	4.21912	4.13136	6.44632	6.54763	6.34101
PUV_RS05495	gene1102		hypothetical protein	NA	2.48046	-4.94938	-5.22276	2.74791	1.56526	2.16072	5.51238	4.93178	5.52357	5.5134	5.96516	5.97969	2.68775	2.3636	2.44888	4.87175	4.83447	4.78146
PUV_RS05500	gene1103		DNA-binding protein	Ferritin	-4.8608	5.59424	-5.22276	3.71562	2.51115	-2.90049	3.3823	2.61861	1.50039	3.76978	2.68017	3.89992	3.70085	3.46569	3.27403	6.35278	6.46296	6.27184
PUV_RS05505	gene1104		hypothetical protein	Dodecin	7.11287	4.93394	-5.22276	4.05212	2.84285	-2.90049	3.71625	3.93606	-2.55115	3.62797	3.46286	3.09168	4.62604	4.24741	4.68589	7.46465	7.7686	7.5728
PUV_RS05510	gene1105		hypothetical protein	NA	3.38933	-4.94938	-5.22276	-3.12484	1.48253	1.51421	6.6506	6.42515	6.70371	7.08491	6.86238	6.89055	3.38607	3.28208	3.29862	7.00009	6.92329	6.84596
PUV_RS05515	gene1106		phenylalanine--tRNA ligase subunit beta	FDX-ACB,B5,tRNA_bind,B3_4	2.21515	3.67184	3.1722	1.51501	1.31193	0.953142	7.8119	7.91765	7.91618	7.93937	8.08495	8.07581	3.41371	3.02856	3.01144	5.65279	5.6278	5.42188
PUV_RS05520	gene1107		hypothetical protein	NA	6.10126	5.82815	4.8954	6.055	6.12729	6.35963	9.68856	9.80429	9.74653	10.0137	9.97584	10.0163	5.68121	5.40802	5.35216	8.66651	8.63818	8.50598
PUV_RS05525	gene1108		hypothetical protein	NA	4.32318	4.46464	4.70071	2.59978	3.94271	3.39947	4.93549	5.15839	5.60689	5.9074	6.16289	6.28515	3.62755	2.96935	3.43565	5.27886	5.23907	5.12539
PUV_RS05530	gene1109		methylated-DNA--protein-cysteine methyltransferase	DNA_binding_1	5.66723	5.80892	7.18255	7.08893	6.98449	6.83263	5.57756	5.18192	4.6354	5.47694	5.67283	5.46808	4.97416	5.09706	4.81494	5.76377	5.82176	5.72991
PUV_RS00560	gene111		preprotein translocase subunit SecA	SEC-C,SecA_PP_bind,SecA_SW,SecA_DEAD	7.56445	8.08998	7.75221	6.91021	6.95226	6.71948	8.77463	8.65757	8.7375	8.74594	8.57184	8.71328	6.85423	6.57791	6.50884	7.80278	7.76675	7.67942
PUV_RS05535	gene1110	put. T3SS effector (CT652.1)	hypothetical protein	NA	11.4706	12.1242	11.7608	12.5598	12.8433	12.7214	5.72317	5.27111	6.23429	6.5588	6.05236	6.64477	10.3747	10.2856	10.2453	10.5116	10.6257	10.7357
PUV_RS05540	gene1111		hypothetical protein	NA	12.8967	13.0551	12.8053	13.6975	13.7894	13.8411	7.9567	8.09923	8.33167	8.38842	8.21322	8.2332	11.39	11.2703	11.1933	11.5033	11.5643	11.6369
PUV_RS05545	gene1112		hypothetical protein	NA	4.43673	4.2003	3.11699	4.14466	3.99935	4.32756	5.33281	4.7919	5.01372	5.1737	4.8666	5.14546	2.75436	2.74523	2.7618	3.22746	3.12844	3.16443
PUV_RS05550	gene1113		hypothetical protein	NA	2.68748	2.15405	2.06753	2.42192	1.76428	2.47571	4.01114	4.2816	4.16059	3.73696	3.69068	3.86781	1.68084	1.60412	1.36555	2.38548	2.30408	2.32447
PUV_RS05555	gene1114		hypothetical protein	NA	1.61567	1.34467	-5.22276	0.312562	-0.136016	-0.461279	3.38811	3.47817	3.11092	3.5854	3.42952	3.49661	1.73981	1.52008	1.49312	2.48021	2.41886	2.41255
PUV_RS05560	gene1115	tdh	L-threonine 3-dehydrogenase	ADH_zinc_N,ADH_N	7.89267	8.70426	8.53958	6.30137	6.79856	6.70468	10.1736	10.1323	10.1606	10.0586	10.0626	10.0702	5.94023	5.84871	5.69611	7.48867	7.47956	7.31464
PUV_RS05565	gene1116	kbl	2-amino-3-ketobutyrate CoA ligase	Aminotran_1_2	3.22665	4.94964	-5.22276	2.09702	2.85826	1.91867	7.14028	7.19944	7.08924	7.35858	7.22687	7.37859	3.1576	2.82948	2.81845	5.60589	5.69942	5.54173
PUV_RS05570	gene1117	cga	glucoamylase	Glyco_hydro_15,Glucodextran_N	3.81105	2.95538	3.60426	0.588492	2.28832	0.970027	-2.4826	0.515348	0.383918	1.47765	1.13236	1.74068	2.40389	1.89889	1.94352	4.01883	3.94954	3.86598
PUV_RS05575	gene1118		hypothetical protein	BON,BON	11.1009	11.187	10.9322	12.1661	12.3612	12.1258	5.08549	5.00182	4.25109	5.07154	4.67165	4.88553	11.4395	11.4962	11.5177	13.0754	13.1231	13.2261
PUV_RS05580	gene1119	poxB	pyruvate dehydrogenase	TPP_enzyme_M,TPP_enzyme_C,TPP_enzyme_N	8.09246	7.89101	8.43657	9.36931	9.11227	9.11863	2.63107	2.65647	2.2787	2.69437	2.09966	2.64864	8.24154	8.08518	8.10449	9.73949	9.76799	9.84315
PUV_RS00565	gene112	aspC	amino acid aminotransferase	Aminotran_1_2	6.60688	7.05668	6.98521	5.92775	6.36965	6.61623	6.73708	6.4562	6.44288	6.95618	6.62056	6.56545	6.05132	5.82001	5.69513	6.40235	6.40077	6.37692
PUV_RS05585	gene1120		hypothetical protein	NA	9.19863	9.09254	8.65117	9.13319	10.8326	9.40357	2.89172	-2.72235	-2.55115	3.51107	3.43298	3.93675	8.99896	9.42106	9.33989	10.6239	10.9517	10.8243
PUV_RS05595	gene1121		hypothetical protein	DUF72	6.43126	6.68845	5.54701	7.74189	7.89281	7.52183	1.8263	1.08385	-2.55115	2.42968	1.95167	1.84211	6.58912	6.60122	6.79379	8.4113	8.47518	8.4913
PUV_RS05600	gene1122		NA	NA	-4.8608	4.70769	4.94386	5.40448	6.17569	5.94948	-2.4826	-2.72235	2.56547	1.91283	1.62013	1.93555	4.32016	4.49945	4.258	6.20558	6.09108	6.36706
PUV_RS05605	gene1123		hypothetical protein	NA	-4.8608	6.13953	6.37603	5.83643	6.68582	6.64427	4.33085	4.8726	4.96414	5.1871	5.00136	5.27043	5.05859	4.89351	4.86085	5.46927	5.54146	5.45422
PUV_RS05610	gene1124		hypothetical protein	Imm53	6.09977	-4.94938	5.47844	4.67898	5.29798	5.86316	5.18199	5.23598	5.06562	5.35436	5.14379	5.76144	4.49596	4.17507	4.10594	5.43101	5.23902	5.09583
PUV_RS05615	gene1125		hypothetical protein	NA	-4.8608	4.67723	4.91338	3.79705	-2.83791	2.62557	6.14356	6.47451	6.08138	6.69343	6.7935	6.57116	3.77016	3.34917	3.36771	5.49527	5.46415	5.47154
PUV_RS05620	gene1126		hypothetical protein	NA	-4.8608	-4.94938	-5.22276	-3.12484	-2.83791	-2.90049	-2.4826	-2.72235	-2.55115	0.825193	1.9953	2.4898	1.50731	1.06095	1.43819	2.62461	2.22252	2.46828
PUV_RS13155	gene1127		hypothetical protein	NA	-4.8608	-4.94938	-5.22276	-3.12484	-2.83791	-2.90049	-2.4826	-2.72235	-2.55115	0.20441	-0.131131	0.613466	1.05593	0.844716	1.03934	1.65167	1.54047	1.53935
PUV_RS05625	gene1128		hypothetical protein	RHS_repeat	-4.8608	-4.94938	-5.22276	-3.12484	-2.83791	-2.90049	-2.4826	-2.72235	-2.55115	0.20441	-0.131131	0.148835	1.05593	0.957375	0.905189	1.52236	1.38398	1.41637
PUV_RS05630	gene1129		hypothetical protein	NA	5.4621	-4.94938	-5.22276	3.14635	3.91334	4.52971	5.37311	5.47151	4.84382	5.85607	5.49743	5.50813	3.23426	2.27411	2.58785	5.18885	5.47572	5.35229
PUV_RS00570	gene113	mreC	rod shape-determining protein MreC	MreC	5.60383	6.23069	6.74724	5.66497	6.23816	5.66697	5.10121	4.87889	4.6423	5.15025	5.29698	5.18805	4.161	3.95126	4.0338	4.89224	4.85567	4.7278
PUV_RS05640	gene1130		hypothetical protein	DDE_Tnp_1_2	-4.8608	1.33806	-5.22276	0.547056	-0.484364	0.393164	2.58659	2.16568	2.63642	3.50014	2.76604	3.42229	1.44858	1.32118	1.26181	2.81824	2.73694	2.66878
PUV_RS05645	gene1131		hypothetical protein	F-box-like	3.63592	5.58208	5.01165	4.88905	4.91044	5.22102	2.89487	2.7949	2.94537	2.67856	2.36735	2.99816	4.91726	4.68112	4.632	4.79469	5.01135	5.04054
PUV_RS05650	gene1132		oxidoreductase	Fer4_8,FAD_binding_4,FAD-oxidase_C	-4.8608	-4.94938	-5.22276	-3.12484	-0.665237	-2.90049	0.115436	0.273479	-2.55115	1.44167	0.340111	1.45135	1.97068	1.81916	1.82281	3.77056	3.62848	3.68654
PUV_RS05655	gene1133		peroxiredoxin	OsmC	3.71712	3.85839	5.093	-3.12484	-2.83791	-2.90049	2.66064	4.85205	4.49089	3.43464	3.3074	4.22363	4.06747	3.63652	3.57031	7.72823	7.90782	7.50223
PUV_RS05660	gene1134		mercuric reductase	Pyr_redox_dim,Pyr_redox_2	-4.8608	2.06976	2.30315	-3.12484	1.04211	-2.90049	2.67112	1.70168	1.94152	3.16004	2.60571	2.59047	3.54563	3.48291	3.50973	5.99394	6.15369	5.93807
PUV_RS05665	gene1135	arginine degradation (AST pathway)	succinylarginine dihydrolase	AstB	-4.8608	-4.94938	-5.22276	1.9115	2.10201	1.17869	-2.4826	-2.72235	-2.55115	0.539112	0.363216	1.03347	2.10578	1.83133	2.10822	3.75721	3.99365	3.56476
PUV_RS05670	gene1136	arginine degradation (AST pathway)	succinylglutamate-semialdehyde dehydrogenase	Aldedh	4.23544	4.05552	3.29335	3.87417	3.94788	4.43958	0.0835854	0.240092	-2.55115	1.17633	1.08094	1.99554	3.00961	2.80494	2.81735	4.96663	5.04918	4.92293
PUV_RS05675	gene1137	astA, arginine degradation (AST pathway)	hypothetical protein	AstA	2.45484	3.59146	-5.22276	2.31586	3.65564	2.13571	-2.4826	-2.72235	1.49504	0.810721	0.932433	0.958207	4.17567	3.72991	3.63732	4.3975	4.46927	4.50432
PUV_RS05680	gene1138	astC, arginine degradation (AST pathway)	acetylornithine aminotransferase	Aminotran_3	2.01424	-4.94938	4.38228	0.385902	-2.83791	1.70761	1.0392	0.319751	0.194107	1.22166	1.24893	1.31532	2.93634	2.68431	2.41323	4.966	4.99236	4.7437
PUV_RS05685	gene1139	dapE?	hypothetical protein	M20_dimer,Peptidase_M20	3.77038	-4.94938	4.88354	0.550865	1.29058	0.396876	0.312164	1.95536	1.79849	2.11326	1.93145	1.67485	3.74488	3.81668	3.57955	4.79149	4.73271	4.81371
PUV_RS00575	gene114		hypothetical protein	SnoaL	6.5841	6.72585	4.15692	5.6161	5.1278	3.43946	4.69214	3.51161	5.20157	4.66506	4.86168	4.9544	3.22267	2.85501	2.91707	4.60503	4.38211	4.48384
PUV_RS05690	gene1140		hypothetical protein	NA	4.59101	6.73122	5.96809	-3.12484	4.94132	4.24449	7.40325	7.8503	7.63685	7.76417	8.16348	7.95425	6.47755	6.11039	5.75903	8.98117	9.00098	8.85352
PUV_RS05695	gene1141	Collingro 2011: chemotaxis protein, transcribed	chemotaxis protein CheW	CheW	10.1708	10.3126	10.8097	8.66978	8.53285	8.32381	7.2984	7.70201	7.64575	7.49771	7.71663	7.49597	10.834	11.0295	10.6008	10.6009	10.3502	10.6255
PUV_RS05700	gene1142	Collingro 2011: chemotaxis protein, transcribed	methylase	TPR_8,CheR	3.74582	-4.94938	-5.22276	-3.12484	0.34885	0.374778	1.7281	3.12098	3.14446	3.41667	3.30409	3.68817	3.76765	3.28177	3.18929	5.58876	5.60299	5.46769
PUV_RS05705	gene1143	Collingro 2011: chemotaxis protein, not transcribed	chemotaxis protein CheW	CheW	5.17372	3.31886	-5.22276	-3.12484	1.28169	-2.90049	-2.4826	1.38942	3.15936	3.47399	2.44429	2.48413	4.1621	4.10439	3.77435	5.15101	5.34264	4.81445
PUV_RS05710	gene1144	Collingro 2011: chemotaxis protein, transcribed, cheA	two-component system sensor histidine kinase/response regulator	Hpt,CheW,HATPase_c,Response_reg	2.99979	3.1407	4.69552	3.26244	3.55823	2.66957	1.32805	1.98823	2.89318	2.76511	2.32355	2.89432	3.50952	3.18296	3.06084	4.94481	5.02961	4.83224
PUV_RS05715	gene1145		hypothetical protein	NA	4.74629	3.88942	5.12408	4.0063	3.78304	2.83218	5.11722	4.20936	4.71306	4.2037	4.8616	4.74208	4.04245	3.5819	3.16754	6.24538	6.41409	6.04001
PUV_RS05720	gene1146		hypothetical protein	PBP	3.67677	4.81638	-5.22276	2.94604	2.72754	-2.90049	3.60022	4.39937	4.64198	4.56658	4.28944	4.75408	3.90776	3.77435	3.88505	6.50139	6.62105	6.33929
PUV_RS05725	gene1147		hypothetical protein	PPDK_N	2.05023	3.18516	2.83717	1.56897	0.615227	1.57971	2.72074	2.93515	3.08558	3.24351	3.29175	3.00481	3.25977	3.2586	3.10321	4.59411	4.70199	4.54636
PUV_RS05730	gene1148		MFS transporter	MFS_1	-4.8608	2.29465	-5.22276	-3.12484	0.336498	-2.90049	3.76866	3.61428	4.28508	4.10913	3.70262	4.01429	1.685	1.88836	1.73897	3.85766	3.94987	3.61926
PUV_RS05735	gene1149		DNA primase	Toprim_4,zf-CHC2,Toprim_N	5.86783	5.22157	6.16804	5.12327	5.10821	4.97098	6.09857	5.98246	6.26796	6.51441	6.411	6.52362	3.66407	3.34666	3.38276	4.77129	4.90222	4.66571
PUV_RS00580	gene115		streptomycin resistance protein	Adenyl_transf	6.25608	6.5233	5.9825	5.44366	5.0738	5.10988	3.72159	4.74267	4.09164	4.04416	4.40703	4.46674	3.515	3.52428	3.36184	4.34926	4.44389	4.38445
PUV_RS05740	gene1150		glycosyltransferase	Glycos_transf_2	4.6932	5.64141	5.39266	5.47012	5.47458	5.00559	4.85406	4.83012	5.11703	5.04543	4.66671	4.95539	4.16282	4.08385	4.20749	5.08149	4.9561	5.01288
PUV_RS05745	gene1151		hypothetical protein	NA	8.07456	7.57902	8.03801	7.62792	7.64944	7.70333	12.4473	12.4275	12.4223	12.4467	12.3786	12.3486	7.74942	7.42855	7.3255	11.485	11.4891	11.3098
PUV_RS05750	gene1152		23S rRNA (adenine(2503)-C(2))-methyltransferase RlmN	Radical_SAM	7.03975	7.12265	6.7744	6.23422	6.27996	6.31627	8.3466	8.33468	8.29215	8.28154	8.20846	8.30528	4.76753	4.85098	4.81886	5.28058	5.3947	5.16114
PUV_RS05755	gene1153		hypothetical protein	NA	11.3842	11.394	11.5701	11.4259	11.5083	11.5448	7.53437	6.93218	7.16617	7.3681	7.40339	7.45167	11.7683	11.6423	11.7312	11.1028	11.1653	11.2729
PUV_RS05760	gene1154		UvrABC system subunit C	HHH_5,GIY-YIG,UvrC_HhH_N	7.31405	7.70515	7.84715	7.40057	7.39224	7.26947	4.58993	4.53376	4.51006	4.78508	4.65427	4.88221	7.21843	7.14761	7.28209	6.58114	6.61709	6.70989
PUV_RS05765	gene1155		hypothetical protein	NA	10.6837	11.0842	10.7551	11.3503	11.3612	11.384	5.57512	5.13374	4.46428	4.74811	4.75407	4.90011	10.091	9.9267	9.98011	10.2649	10.3245	10.4548
PUV_RS05770	gene1156		hypothetical protein	NA	3.07784	2.80543	1.46454	0.449941	0.273253	1.98915	5.23265	5.20899	5.1673	5.53007	5.1134	5.47002	2.09557	1.99025	1.66116	3.87852	3.89085	3.74657
PUV_RS05775	gene1157		hypothetical protein	NA	3.08934	-4.94938	-5.22276	-3.12484	1.1981	-2.90049	5.99345	5.38977	5.2969	5.68393	5.75372	5.70193	1.80321	1.70443	1.71304	3.76109	3.95496	3.85797
PUV_RS05780	gene1158	sucA	2-oxoglutarate dehydrogenase E1	2-oxogl_dehyd_N,OxoGdeHyase_C,E1_dh,Transket_pyr	5.01233	4.61397	3.97674	4.47922	3.85602	3.94175	3.8417	3.96336	3.89355	4.65924	4.27892	4.68454	4.728	4.32841	4.28908	6.29342	6.36429	6.22115
PUV_RS05785	gene1159	sucB	2-oxoglutarate dehydrogenase E2	Biotin_lipoyl,2-oxoacid_dh	2.2392	3.95844	4.19425	2.82563	3.27353	4.29884	6.72195	6.75411	6.74473	6.96864	7.01286	7.13643	4.59305	4.2127	4.40779	7.08939	7.03742	6.88621
PUV_RS00585	gene116		hypothetical protein	Na_H_antiport_3	3.84264	-4.94938	3.80544	2.92009	3.20699	3.7216	3.09748	2.33619	2.64562	3.59555	3.6076	3.62529	3.87181	3.48326	3.51424	5.56706	5.56772	5.58097
PUV_RS05790	gene1160		dihydrolipoamide dehydrogenase	Pyr_redox_dim,Pyr_redox_2	4.30458	5.29309	4.94488	1.30043	3.48161	2.65642	6.0193	6.18037	6.0927	6.49524	6.31582	6.47094	4.4129	4.10885	4.05257	6.61535	6.64775	6.40082
PUV_RS05795	gene1161		hypothetical protein	NA	-4.8608	-4.94938	3.73372	-3.12484	-2.83791	1.48344	3.60153	3.82089	4.49239	3.76158	4.48354	4.19458	3.29361	2.86005	2.34785	4.6651	4.70368	4.34655
PUV_RS05800	gene1162		hypothetical protein	NA	-4.8608	-4.94938	-5.22276	-3.12484	2.5056	-2.90049	-2.4826	-2.72235	2.4507	1.46321	2.2912	1.47359	2.51255	2.14695	1.73047	2.98916	2.98898	2.30484
PUV_RS05805	gene1163		hypothetical protein	NA	5.31392	4.8041	5.04029	4.11435	4.20998	4.56562	5.64693	5.3118	5.51826	5.53573	5.49109	5.59726	3.58846	3.17473	3.24524	4.43736	4.46902	4.50991
PUV_RS05810	gene1164		NA	NA	4.77447	5.50048	5.15227	4.35423	5.50143	4.16574	4.01652	2.9327	4.32912	4.30554	5.21413	4.90131	3.42825	2.59506	2.82492	3.35509	3.6382	3.72244
PUV_RS05815	gene1165		succinate-semialdehyde dehydrogenase	Aldedh	4.58892	4.46777	6.46832	5.50501	5.48969	5.35238	-2.4826	2.49428	2.33274	1.98352	2.1339	2.30502	2.85409	3.14525	3.0673	5.22428	5.31578	5.1909
PUV_RS05820	gene1166		hypothetical protein	ABM	5.25583	5.39747	5.63383	4.8338	5.86682	4.90629	2.21704	3.40642	-2.55115	2.42478	2.3984	2.25156	3.70641	3.41833	2.97945	6.06349	6.16687	5.88765
PUV_RS05825	gene1167		hypothetical protein	DUF296	-4.8608	4.45686	-5.22276	5.73747	4.66666	4.19122	-2.4826	2.48365	3.29737	1.89292	2.5622	1.91517	3.39228	3.46706	2.93372	5.8266	5.86047	5.59304
PUV_RS05830	gene1168		hypothetical protein	NA	6.37975	5.522	-5.22276	5.63402	5.21582	5.76499	5.74928	5.68446	5.51368	5.7556	5.97025	6.05374	3.5656	3.2232	3.01514	6.29952	6.2714	6.16622
PUV_RS05835	gene1169		oxidoreductase	adh_short	5.11394	5.51839	6.16965	4.22094	3.6381	4.94468	4.70639	4.9289	4.34689	5.53932	5.37035	5.72852	3.67332	3.72909	3.55343	6.45209	6.49387	6.31785
PUV_RS00590	gene117		hypothetical protein	NusB,Methyltr_RsmB-F	-4.8608	-4.94938	3.52515	-3.12484	-2.83791	-2.90049	5.10109	5.44933	4.02457	5.20716	5.2263	5.24051	2.05354	2.13369	2.14954	4.07687	3.96659	4.00582
PUV_RS05840	gene1170		gluconolactonase	MRJP	5.28977	5.01674	3.67007	4.13445	4.23005	3.36769	2.24972	3.25015	1.34781	3.85453	3.72096	3.48641	3.18616	2.723	2.80259	5.37913	5.39811	5.19406
PUV_RS13160	gene1171		hypothetical protein	DUF1858,Fe-S_biosyn	8.36665	8.23719	8.47384	8.75593	8.85398	8.55547	11.1276	11.0302	11.031	11.0031	10.7557	10.9341	5.57275	5.58066	5.31732	8.39305	8.42047	8.16357
PUV_RS05850	gene1172		ferredoxin	Fer2	7.80663	6.48933	7.31071	4.92589	6.62082	6.4096	10.1173	10.0633	9.74109	10.0792	9.93617	9.85334	4.40398	4.35136	3.73844	6.90905	7.07432	6.86746
PUV_RS05855	gene1173		prolipoprotein diacylglyceryl transferase	LGT	3.88833	-4.94938	2.68456	2.57948	3.15408	3.37905	7.12661	7.13313	6.94771	7.16501	6.99238	7.2808	3.21833	2.69397	2.87666	5.05263	5.06984	4.76613
PUV_RS05860	gene1174		tRNA-Pro	NA	-4.8608	-4.94938	-5.22276	5.48023	5.25415	-2.90049	-2.4826	4.36674	-2.55115	0.20441	2.11426	0.148835	2.952	0.844716	0.905189	1.52236	1.38398	2.72438
PUV_RS05865	gene1175		adenosylhomocysteinase	AdoHcyase,AdoHcyase,AdoHcyase_NAD	3.67788	3.23583	4.05485	4.43569	4.51407	3.74879	3.60131	4.68809	3.76687	4.20057	4.02373	4.05148	4.01019	3.87977	3.70273	4.76223	4.98045	4.74826
PUV_RS05870	gene1176		chromosomal replication initiation protein	Bac_DnaA_C,Bac_DnaA	4.99098	5.45425	4.36982	3.83754	4.19428	3.7645	5.85398	5.483	5.53889	5.78037	6.04887	5.87945	4.78735	4.20557	4.29661	5.83682	5.98782	5.98493
PUV_RS05875	gene1177		protein translocase component YidC	60KD_IMP	3.72281	5.27712	4.3219	4.03957	3.87224	3.30162	8.76849	9.0305	8.93614	8.84822	8.86718	8.92996	3.28549	3.22258	3.10539	6.10414	6.05939	6.02671
PUV_RS05880	gene1178		hypothetical protein	NA	-4.8608	-4.94938	4.56351	2.46515	2.65466	1.71867	4.83528	4.82471	5.08841	5.06562	5.26801	5.05888	3.23419	3.20438	2.90629	4.74086	4.6193	4.68623
PUV_RS05885	gene1179		serine/threonine-protein kinase pkn1	Pkinase,FGE-sulfatase	4.92755	3.61215	2.85039	1.76744	2.33818	1.90143	7.48756	7.3605	7.41014	7.71964	7.81028	7.81688	3.64282	3.53876	3.33285	6.39771	6.31086	6.15655
PUV_RS00595	gene118		hypothetical protein	DUF2063	4.63877	2.7854	3.02007	1.93231	2.69221	3.71194	3.15687	3.59348	3.9341	3.6293	2.72128	3.47354	3.68946	3.87556	3.67869	6.12474	5.97978	5.89309
PUV_RS05890	gene1180		protein-tyrosine phosphatase	LMWPc	3.54388	4.68327	-5.22276	3.80305	3.17103	1.66234	6.65752	6.80199	6.89321	7.3527	7.41235	7.25229	3.39575	3.87201	3.78963	5.75016	5.77883	5.64781
PUV_RS05895	gene1181		glutamate-1-semialdehyde 2%2C1-aminomutase	Aminotran_3	3.07511	3.79936	3.45127	3.14689	3.4338	2.74366	7.99292	7.85949	7.96604	8.26997	8.08617	8.12509	4.07133	3.826	3.7013	6.91888	6.93071	6.76881
PUV_RS05900	gene1182		hypothetical protein	PPDK_N	7.68631	8.2431	8.07396	7.22317	7.53154	7.18003	5.81894	5.7742	5.78221	5.74431	5.79551	5.72262	5.18809	4.9093	4.82923	4.73546	4.71613	4.6862
PUV_RS05905	gene1183		hydrolase	HAD_2	-4.8608	3.30488	-5.22276	-3.12484	3.20424	2.83103	1.18265	2.33348	3.1456	2.95	2.63559	2.98985	2.29747	2.23993	1.92505	4.20926	4.2375	3.89667
PUV_RS05910	gene1184		hypothetical protein	NA	4.78698	4.51402	3.16801	2.6483	4.6246	3.1888	3.30244	1.97309	0.884308	2.31029	1.77902	2.99448	2.78178	2.57536	2.05626	3.44456	3.57063	3.43381
PUV_RS05915	gene1185		tRNA-Val	NA	-4.8608	-4.94938	7.62334	5.49981	4.27891	-2.90049	4.16497	-2.72235	4.21711	5.33069	4.65287	4.76725	4.26972	2.81373	3.41615	4.42174	3.69059	4.57769
PUV_RS05920	gene1186		hypothetical protein	HGTP_anticodon	7.22099	7.5988	7.49986	5.56879	5.94577	5.79264	10.7953	10.8608	10.8668	10.8204	10.8843	10.7161	7.58766	7.13883	7.19356	8.61059	8.526	8.50645
PUV_RS05925	gene1187		translation initiation factor IF-3	IF3_N,IF3_C	8.28231	8.74602	9.08702	7.39265	7.81471	7.55298	12.7355	12.7307	12.7131	12.6178	12.6936	12.5963	8.27072	8.00572	7.94604	10.0437	10.022	9.94165
PUV_RS05930	gene1188		50S ribosomal protein L35	Ribosomal_L35p	9.35816	10.0639	9.30058	8.67143	9.16252	8.25306	13.4768	13.6023	13.5394	13.2788	13.4572	13.4585	8.66597	8.26963	8.11752	10.7071	10.7152	10.5506
PUV_RS05935	gene1189		50S ribosomal protein L20	Ribosomal_L20	11.5286	11.0313	11.2199	10.3952	10.5411	10.3811	14.9167	15.0373	15.0125	14.6723	14.8783	14.8124	10.3156	9.91355	9.80334	12.2481	12.1794	12.0529
PUV_RS00600	gene119		hypothetical protein	DUF692	5.87729	4.84997	5.89305	3.96866	4.44015	3.37063	4.32578	4.43276	4.26356	4.20624	4.4051	4.56054	5.30423	5.1897	5.05121	7.06402	7.13998	6.99972
PUV_RS05940	gene1190		phenylalanyl-tRNA synthetase subunit alpha	Phe_tRNA-synt_N,tRNA-synt_2d	6.59925	6.89296	5.61548	6.10901	6.58407	5.35188	7.56489	7.66954	7.71112	7.96919	7.62152	7.72209	4.1541	4.04265	3.69434	5.59524	5.46471	5.43442
PUV_RS05945	gene1191		ribosomal large subunit pseudouridine synthase C	PseudoU_synth_2	5.22793	5.5918	6.60553	4.89874	5.75671	5.74998	6.10588	5.86399	5.69308	6.11693	5.78319	5.7839	3.76543	3.85857	3.86807	4.27572	4.17991	3.86107
PUV_RS05950	gene1192		hypothetical protein	Glyco_transf_9	3.98773	4.865	5.10122	4.35969	5.07337	5.10945	5.44077	5.66436	5.68556	5.77052	5.97394	5.5841	3.14824	3.03057	2.90172	4.21957	4.15445	3.98748
PUV_RS05955	gene1193		hypothetical protein	NA	4.47782	-4.94938	4.11938	4.22145	3.89163	4.61424	5.45776	5.14895	5.4041	5.17205	5.10631	5.04267	2.12704	2.16477	1.89434	2.99848	3.10343	3.07665
PUV_RS05960	gene1194		hypothetical protein	DRTGG,AAA_26	2.32157	3.4577	2.69611	-3.12484	1.4133	-2.90049	4.98059	5.09301	5.23158	5.61076	5.78414	5.75326	3.23887	3.19612	2.83626	5.59634	5.52074	5.48054
PUV_RS05965	gene1195		MazG family protein	MazG	2.87516	3.016	-5.22276	-3.12484	-2.83791	1.02682	6.96617	7.17095	6.80707	6.99176	7.22567	7.19996	1.26936	1.20168	0.905189	3.90951	3.9363	3.69497
PUV_RS05970	gene1196		hypothetical protein	NUDIX	-4.8608	-4.94938	3.84125	-3.12484	1.55428	2.55366	7.95192	7.72147	7.9121	7.83343	7.71085	7.83394	2.24588	2.02687	1.65546	4.92351	4.86159	4.76326
PUV_RS05975	gene1197		hypothetical protein	NA	-4.8608	-4.94938	4.79199	3.6766	4.03327	-2.90049	-2.4826	-2.72235	3.39487	0.953223	1.51497	1.45344	2.31565	2.35137	2.43384	3.45284	3.06947	3.36314
PUV_RS05980	gene1198		hypothetical protein	NA	4.5525	4.16431	4.23053	3.57486	4.27658	4.2062	5.86878	5.89165	5.99293	5.38679	5.74422	5.69357	2.1186	2.00171	1.96545	3.04529	2.95918	2.9702
PUV_RS05985	gene1199		hypothetical protein	Methyltransf_25	2.52423	-4.94938	-5.22276	-3.12484	-2.83791	-2.90049	4.52022	3.98252	3.95022	4.94687	4.35768	4.96885	1.79221	1.87624	2.05265	4.34828	4.45131	4.14223
PUV_RS00065	gene12		UDP-N-acetylglucosamine 2-epimerase	Epimerase_2	-4.8608	-4.94938	-5.22276	0.718681	0.533454	-2.90049	7.30392	7.0036	7.13129	7.54535	7.00827	7.24187	2.06376	1.9404	1.97094	5.09172	5.04798	4.92456
PUV_RS00605	gene120		hypothetical protein	NA	5.89921	6.30384	7.41464	4.8338	5.77394	5.34201	5.39538	5.03619	5.12768	5.37739	5.11669	5.3679	6.48001	5.89359	6.17988	8.46524	8.54658	8.49814
PUV_RS05990	gene1200	asnB-1	asparagine synthetase	GATase_7,Asn_synthase	3.1348	1.70044	-5.22276	-0.0253195	1.63454	1.6667	3.64083	3.50208	3.84257	4.5866	4.25014	4.42136	2.42993	2.03964	2.05167	4.08198	4.15259	3.92908
PUV_RS05995	gene1201		isoleucyl-tRNA synthetase	Anticodon_1,tRNA-synt_1	4.73355	5.87431	5.52609	4.04061	3.99069	4.02633	7.7487	7.82725	7.97973	8.05372	8.01634	8.17328	4.3532	4.25551	3.99484	5.34006	5.34112	5.15628
PUV_RS06000	gene1202		hypothetical protein	Pkinase	7.88989	8.30996	7.84307	6.98025	7.63609	7.46262	4.71031	4.6449	4.47533	3.74585	3.99038	3.62196	5.27527	5.15331	5.0662	4.9785	5.13073	5.18755
PUV_RS06005	gene1203		hypothetical protein	U-box	2.77695	-4.94938	1.57627	2.78244	1.29337	0.399535	3.36384	4.1859	3.91523	3.98961	4.05237	4.16916	2.4371	2.26816	2.06086	4.30451	4.42906	4.32039
PUV_RS06010	gene1204		hypothetical protein	NA	7.68425	8.14793	6.79985	7.74367	7.67849	7.94154	2.06786	2.27603	-2.55115	2.10687	2.67634	2.33478	6.94152	6.96057	6.76081	6.3966	6.42169	6.49987
PUV_RS06015	gene1205		hypothetical protein	NA	8.45245	8.61595	8.43041	8.42811	8.59217	8.46881	4.13592	3.55772	4.28668	3.96478	3.99477	3.81871	8.18611	8.06603	8.05522	7.95571	8.09271	8.09247
PUV_RS06020	gene1206		magnesium transporter	CBS,MgtE_N,MgtE	3.0112	3.73533	3.38726	3.08356	3.74447	2.68079	4.24651	4.31709	3.7895	3.95327	4.2938	4.1079	2.42192	1.92793	2.22297	3.62689	3.71533	3.59712
PUV_RS06025	gene1207		peptide deformylase	Pep_deformylase	6.37704	5.5193	5.34089	3.6413	4.72986	4.44569	7.64118	7.86606	8.21912	7.56167	7.59617	7.65728	3.33531	3.22101	2.98194	5.56553	5.59886	5.4485
PUV_RS06030	gene1208		copper-transporting ATPase	YHS,Hydrolase,E1-E2_ATPase	1.30806	3.43403	3.66944	1.59521	1.69727	2.38567	0.403444	1.10904	1.34722	1.56095	1.24058	1.93329	2.59269	2.30938	2.15841	4.51879	4.54899	4.3814
PUV_RS06035	gene1209		hypothetical protein	NA	-4.8608	-4.94938	-5.22276	-3.12484	-2.83791	-2.90049	-2.4826	2.66384	-2.55115	1.49373	1.57386	1.8888	1.63442	1.56842	1.58342	2.08921	1.81996	1.81473
PUV_RS00610	gene121		hypothetical protein	NA	8.94457	8.88158	8.93606	8.00401	8.09107	8.15644	7.47859	7.17947	7.49001	7.72376	7.31973	7.52913	8.93673	8.538	8.47699	11.8332	11.8803	11.7853
PUV_RS06040	gene1210		transposase	DDE_5	-4.8608	-4.94938	-5.22276	-3.12484	-2.83791	-2.90049	-2.4826	-2.72235	-2.55115	0.20441	-0.131131	0.148835	1.05593	0.914718	0.905189	1.52236	1.42232	1.4232
PUV_RS06045	gene1211		hypothetical protein	NA	-4.8608	1.37163	-5.22276	1.12598	0.397458	0.423737	0.337768	-2.72235	-2.55115	1.12145	0.815078	1.05929	2.45374	2.52442	2.42435	2.42411	2.61682	2.28414
PUV_RS06050	gene1212		hypothetical protein	BON	10.5818	10.7151	10.4457	8.36689	8.9515	8.74094	4.78805	3.90312	4.8406	2.36063	2.07288	1.6687	10.8109	10.5372	10.4627	10.7205	10.8605	10.7876
PUV_RS06055	gene1213		protein ndvB	Glycoamylase,Glyco_transf_36,Glyco_transf_36,Glyco_hydro_36	4.45672	5.10015	4.66458	4.14536	4.29599	4.07067	-0.720628	0.399111	-0.702187	0.832004	0.608887	0.778051	5.57126	5.27317	5.21136	5.93765	6.00192	5.76683
PUV_RS06060	gene1214		cyclopropane fatty acyl phospholipid synthase	CMAS	5.97453	6.22312	6.73966	5.43556	5.25666	4.98363	2.54601	3.42493	3.83483	3.72875	3.11127	3.69515	4.83957	4.43662	4.53092	6.4103	6.49756	6.35235
PUV_RS06065	gene1215		hypothetical protein	NA	9.23208	8.78897	9.6471	8.55612	8.76534	9.10533	4.18864	4.40997	4.50167	3.88548	3.83732	3.69078	8.16227	7.65196	7.71429	9.97092	10.123	9.98308
PUV_RS06070	gene1216		hypothetical protein	Exo_endo_phos	6.4808	6.79242	6.31868	6.43413	6.71548	6.565	5.74849	6.1064	5.48933	6.00064	5.66865	5.93382	5.63267	5.21871	5.28119	6.90103	7.02285	6.89051
PUV_RS06075	gene1217		UDP-galactose-4-epimerase	Epimerase	4.44378	-4.94938	5.14305	0.791871	3.48352	3.32856	4.87975	4.58178	4.86859	5.32764	5.1457	5.14645	3.43184	3.04706	2.82732	5.16112	5.19211	4.89813
PUV_RS06080	gene1218		hypothetical protein	NA	2.96205	3.10294	-5.22276	3.03488	1.0784	1.6633	5.93188	5.484	5.56394	5.9409	5.72797	5.82383	3.64691	3.11968	3.30001	3.92749	3.97079	3.96973
PUV_RS06085	gene1219		alanine acetyltransferase	Acetyltransf_3	-4.8608	-4.94938	-5.22276	-3.12484	1.46711	-2.90049	2.89434	2.53762	3.35187	2.77748	3.08068	2.64336	3.00306	2.42246	2.03532	3.58167	3.42592	3.49849
PUV_RS00615	gene122		hypothetical protein	N_Asn_amidohyd	-4.8608	-4.94938	-5.22276	-3.12484	-2.83791	-2.90049	4.68058	4.25513	4.5965	4.83043	5.56727	5.50395	1.42078	1.58022	0.905189	2.75355	2.29066	2.49799
PUV_RS06090	gene1220		hypothetical protein	NA	1.59763	2.73001	-5.22276	2.85569	2.44976	1.30673	5.5586	5.67075	5.9537	6.07405	6.07027	6.26336	2.49969	2.07832	2.34992	4.41965	4.35439	4.31583
PUV_RS06095	gene1221		hypothetical protein	NA	4.15414	-4.94938	-5.22276	-3.12484	-2.83791	-2.90049	2.68297	2.32672	2.16645	4.2089	3.4671	3.77536	3.41727	3.04209	3.31854	3.71084	3.54388	3.77066
PUV_RS06100	gene1222		hypothetical protein	MazG	5.7987	5.9404	6.17687	6.37327	5.73237	6.10889	7.16494	7.05986	6.56697	6.6364	6.44801	6.80537	5.00774	4.78038	4.86235	6.67873	6.78544	6.72639
PUV_RS06105	gene1223	mOMP-like, but low abundance in EB outer membrane	hypothetical protein	NA	4.29869	5.60888	5.26066	5.97659	6.62586	6.40319	4.12383	4.34498	2.61796	4.26594	4.3994	4.04665	5.73159	5.55659	5.64647	7.35516	7.42036	7.36715
PUV_RS06110	gene1224		hypothetical protein	MepB	6.85264	8.05835	8.23087	8.64473	8.33613	8.53046	3.32467	4.12148	4.17305	4.7991	4.29449	4.40683	8.1643	8.00287	8.13039	9.28929	9.31299	9.34772
PUV_RS06115	gene1225		hypothetical protein	DUF892	11.5312	11.3237	11.1988	12.3799	12.2284	12.3911	5.8318	5.71961	5.82352	5.66172	5.52752	5.25657	12.3959	12.3378	12.3678	13.3255	13.3724	13.4583
PUV_RS06120	gene1226		hypothetical protein	NA	7.10222	7.39597	7.53307	6.09279	6.35059	6.0826	6.4258	5.76752	6.28661	6.51201	6.42564	6.54869	6.09345	5.90092	5.90696	6.5512	6.75788	6.66597
PUV_RS06125	gene1227		hypothetical protein	NA	5.62808	8.2285	8.59067	6.20279	6.1133	6.14958	6.34351	5.57017	5.91231	6.26078	6.23662	6.28041	6.40451	6.1562	6.03101	6.58982	6.4685	6.66238
PUV_RS06130	gene1228		16S rRNA methyltransferase	Methyltransf_10	6.36234	6.38865	6.36222	5.08763	5.49699	5.63244	5.89347	6.04367	5.53272	6.04759	5.91732	5.95167	5.46272	5.00186	5.13886	5.73117	5.66258	5.73393
PUV_RS06135	gene1229		hypothetical protein	AlbA_2,HATPase_c_4	3.05242	4.19081	-5.22276	1.92708	3.09411	2.46414	4.05538	3.01225	3.7248	4.19702	4.56942	4.29349	2.84888	2.66881	2.51322	3.85298	3.76655	3.87724
PUV_RS00620	gene123		hypothetical protein	NA	-4.8608	3.42076	3.65616	3.13008	2.33888	3.35393	5.88527	6.26651	6.23704	6.49	6.25731	6.28151	1.99371	1.48444	2.3455	4.02287	4.36608	3.89635
PUV_RS06140	gene1230		hypothetical protein	NA	6.73909	6.29609	6.53261	5.57859	6.76435	6.30392	6.5218	6.60896	6.43764	6.33016	6.63342	6.75591	6.01255	5.81962	5.80442	6.73255	6.62716	6.68212
PUV_RS06145	gene1231		tRNA-Asn	NA	11.2389	11.4265	11.2482	10.6449	11.116	10.8997	5.78025	4.42602	5.83318	4.75437	4.69151	4.24907	11.4628	11.51	11.7029	11.0104	11.0973	11.3277
PUV_RS06150	gene1232		hypothetical protein	NA	9.51299	9.75167	9.65232	9.64459	10.2062	9.78943	3.96595	3.30379	4.48318	3.88665	3.81989	3.85895	10.0683	10.1094	10.1477	9.61645	9.75227	9.78986
PUV_RS06155	gene1233		hypothetical protein	NA	4.45371	6.76363	7.41516	4.87854	5.72705	5.21743	4.17901	4.40031	2.45621	3.68195	3.89758	4.0165	4.37736	3.49014	3.73353	4.10417	4.42524	4.3006
PUV_RS06160	gene1234		hypothetical protein	Peptidase_C14	6.74746	7.1522	6.21916	6.00112	6.42092	6.26053	5.87968	5.22502	5.71091	5.37494	5.35105	5.31321	4.85009	4.60232	4.50169	4.90884	4.7616	4.86788
PUV_RS06165	gene1235		molecular chaperone GroEL	Cpn60_TCP1	6.16389	6.86731	6.39779	5.8832	6.24036	6.22613	12.4781	12.1239	12.1144	12.4146	12.1641	12.246	7.38065	7.07969	6.99765	10.1343	10.2529	9.89633
PUV_RS06170	gene1236		molecular chaperone GroES	Cpn10	7.77316	7.21464	6.45146	4.91449	6.9054	6.22289	12.5968	12.1608	12.2191	12.5724	12.3266	12.494	7.46739	7.30934	6.97444	10.011	10.1695	9.79687
PUV_RS06175	gene1237		oligoendopeptidase F	Peptidase_M3_N,Peptidase_M3	2.61996	2.7606	-5.22276	-3.12484	-0.125437	1.33583	6.71988	6.73373	6.66097	6.97052	6.61381	7.07889	2.37231	2.23188	2.00059	5.30084	5.30168	5.0911
PUV_RS06180	gene1238		PTS sorbose transporter subunit IIC	PTS-HPr	10.028	9.99648	9.96398	9.62857	9.60026	9.69151	9.58128	9.55037	9.67737	9.58202	9.44751	9.45457	9.55231	9.48683	9.43556	9.86979	9.84804	9.84878
PUV_RS06185	gene1239		hypothetical protein	DNase-RNase	5.33063	4.88785	5.70867	4.0063	3.78304	2.83218	5.74262	4.47042	4.88194	5.29113	4.59548	4.87414	4.73431	4.40788	4.45129	5.74744	5.76348	5.78761
PUV_RS00625	gene124		hypothetical protein	NA	-4.8608	-4.94938	-5.22276	-3.12484	-2.83791	-2.90049	-2.4826	-2.72235	-2.55115	1.08916	-0.131131	0.148835	1.05593	0.844716	0.905189	1.67661	1.88336	1.73124
PUV_RS06190	gene1240	rpiA	ribose 5-phosphate isomerase A	Rib_5-P_isom_A	6.82649	6.62043	5.9828	4.44775	3.64376	3.41915	5.57387	5.67766	5.37616	6.1795	6.20626	6.12249	5.75358	5.433	5.46624	6.32443	6.39004	6.37939
PUV_RS06195	gene1241		Nif3-like dinuclear metal center hexameric protein	NIF3	4.88153	3.02742	4.84468	3.15014	3.91713	3.54184	6.4035	6.14335	6.30161	6.43521	6.32051	6.65211	4.04947	3.73955	3.34671	5.52994	5.6812	5.51322
PUV_RS06200	gene1242		hypothetical protein	NA	-4.8608	-4.94938	-5.22276	-3.12484	-2.83791	-2.90049	-2.4826	-2.72235	-2.55115	0.20441	-0.131131	0.148835	1.30692	1.43148	0.905189	1.67453	1.73089	1.87138
PUV_RS06205	gene1243		tyrosyl-tRNA synthetase	S4,tRNA-synt_1b	3.10483	4.24335	5.28592	1.97815	4.38056	4.4164	8.27723	8.50224	8.53059	8.48517	8.71045	8.57962	4.13525	3.98604	4.05134	6.87965	6.88801	6.65454
PUV_RS06210	gene1244		integration host factor	Bac_DNA_binding	6.9754	7.47967	7.86827	6.32814	6.58594	6.55199	11.3097	11.3073	11.3019	11.2205	11.232	11.2603	6.71246	6.35449	6.12565	9.99081	10.0285	9.77013
PUV_RS06215	gene1245		hypothetical protein	NA	4.19493	3.60093	4.25085	3.59501	4.07609	3.7524	8.006	7.93894	7.80214	7.97017	7.9652	7.79596	4.3061	3.91149	4.09003	6.86506	6.91442	6.79268
PUV_RS06220	gene1246		hypothetical protein	YkuD	7.61415	7.71413	7.50721	7.30705	7.03358	7.35349	7.51086	7.42436	7.30335	7.43153	7.24058	7.58821	6.20075	5.97381	6.02001	6.74133	6.73132	6.70214
PUV_RS06225	gene1247		acetyl-CoA carboxylase subunit alpha	ACCA	7.40549	7.97464	7.73328	7.12187	7.28662	7.2382	7.27495	6.83001	6.84841	7.1135	6.88079	6.9972	6.16001	5.8752	5.98254	6.40079	6.52771	6.41551
PUV_RS06230	gene1248		ABC transporter ATP-binding protein	ABC_tran,ABC_membrane	6.50646	6.2922	6.97222	6.20265	6.64033	6.01221	5.95514	5.92605	5.7915	6.0351	6.13573	6.02315	5.12027	4.80341	4.78598	5.1101	5.16471	5.17415
PUV_RS06235	gene1249		hypothetical protein	NA	-4.8608	2.62964	3.86143	2.34956	2.13573	-2.90049	5.14832	4.32277	4.25971	4.80035	4.92967	4.80851	2.85387	1.96892	2.37962	4.28298	4.20585	3.97534
PUV_RS00630	gene125		peptide chain release factor 2	RF-1,PCRF	6.4336	7.2756	6.39698	5.9352	6.01461	6.01992	8.24064	8.26531	8.19397	8.60412	8.44483	8.44633	4.98455	4.88163	4.6934	5.6361	5.64401	5.53356
PUV_RS06240	gene1250		glutamyl-tRNA amidotransferase subunit B	GatB_Yqey,GatB_N	3.51496	4.07027	5.88979	4.35522	4.54316	3.99814	9.00697	9.03161	9.08988	9.09809	8.9667	9.03203	3.38051	3.24306	2.91513	6.22231	6.16433	5.83431
PUV_RS06245	gene1251		glutamyl-tRNA(Gln) amidotransferase	Amidase	2.93513	4.39461	4.63064	4.18926	3.66888	3.81017	9.08292	8.8772	8.98107	9.0118	8.71534	8.97985	2.66488	2.60097	2.31215	6.10824	6.08054	5.85119
PUV_RS06250	gene1252		glutamyl-tRNA amidotransferase subunit C	Glu-tRNAGln	5.79629	4.35455	4.59057	4.46946	3.25559	2.31027	9.03568	8.94192	9.17007	9.01462	9.02028	9.11525	2.83212	2.3194	1.48223	5.62409	5.47937	5.39823
PUV_RS06255	gene1253		hypothetical protein	NA	9.97953	10.3273	10.1081	10.307	10.2411	10.1352	6.0149	5.65552	6.0376	5.944	5.77142	5.80176	8.9936	8.8529	8.74315	8.9594	9.01712	8.95767
PUV_RS06260	gene1254		hypothetical protein	NA	-4.8608	4.65925	-5.22276	2.7912	-2.83791	3.59203	-2.4826	-2.72235	-2.55115	2.42322	2.01697	1.51594	2.05507	3.02017	1.7613	2.57335	3.28646	3.22239
PUV_RS06265	gene1255		hypothetical protein	NA	6.35467	6.49641	6.73296	7.77628	7.31779	6.73815	7.88554	7.94551	8.31404	8.06741	7.94407	7.88879	6.10682	5.73053	5.58483	6.58466	6.88045	6.8289
PUV_RS06270	gene1256		methylated-DNA--protein-cysteine methyltransferase	Methyltransf_1N,DNA_binding_1	6.51314	6.65489	5.47695	6.35112	6.44567	6.27588	4.75004	4.2403	4.48285	4.69758	3.90573	4.34567	5.73324	5.47072	5.55787	5.87638	5.8571	5.96617
PUV_RS06275	gene1257		hypothetical protein	NA	5.91588	6.54282	6.55704	6.56524	6.1224	6.1157	7.58075	6.9355	7.50012	7.35453	7.26477	7.33874	5.26827	5.15982	5.05137	5.96677	5.95078	6.01494
PUV_RS06280	gene1258	murG	UDP-N-acetylglucosamine--N-acetylmuramyl-(pentapeptide) pyrophosphoryl-UDP N-acetylglucosamine transferase	Glyco_transf_28,Glyco_tran_28_C	4.32969	3.47326	3.70871	2.60618	1.98784	2.42403	5.48681	5.46331	5.68354	5.80833	6.02445	5.49508	3.92749	3.43352	3.44105	5.18858	5.0302	4.9986
PUV_RS06285	gene1259	murC/ddl	D-alanyl-alanine synthetase	Mur_ligase_C,Mur_ligase_M,Mur_ligase,Dala_Dala_lig_N,Dala_Dala_lig_C	2.23677	2.37705	3.19392	4.29355	3.72484	3.76031	6.09008	6.29086	6.31778	6.34776	6.43829	6.50959	3.92044	3.76844	3.73108	5.04538	5.03864	4.95489
PUV_RS00635	gene126		acetyltransferase	Acetyltransf_1	7.69961	8.34831	7.73704	5.70615	6.5219	6.7615	8.22856	7.88727	7.80407	8.69228	8.49452	8.49011	4.83608	4.99174	4.76925	5.81485	5.90277	5.63817
PUV_RS06290	gene1260		beta-1%2C4-galactosyltransferase	Glycos_transf_2	2.87516	5.59614	4.24894	3.45699	4.22501	3.27082	5.86617	5.39702	5.91912	6.1068	5.74451	6.28508	4.62177	4.68616	4.54272	4.86975	5.1355	4.9539
PUV_RS06295	gene1261		hypothetical protein	NA	-4.8608	2.7614	2.99604	1.90893	2.66862	3.27803	3.99428	4.83891	3.59242	4.45111	4.53993	4.89108	3.35378	2.90625	3.22937	4.53347	4.67494	4.45763
PUV_RS06300	gene1262		hypothetical protein	CutA1	5.54473	5.1019	5.92283	3.80707	3.00788	4.8332	7.5664	7.44863	7.59161	7.76921	7.86946	7.94097	4.92178	4.11781	4.40676	7.21381	7.26348	7.08673
PUV_RS06305	gene1263		hypothetical protein	KH_4	6.58946	6.31633	-5.22276	4.84624	5.61693	4.65697	7.58365	6.72214	7.54947	7.44268	7.25369	7.43016	4.26261	4.35675	4.21995	5.71836	5.83	5.65834
PUV_RS06310	gene1264		single-stranded DNA-binding protein	SSB	8.9408	8.69562	8.81681	7.66018	7.30464	7.46926	7.78267	7.62932	7.64656	7.2608	7.28578	7.1904	9.29501	9.22397	9.13745	9.2629	9.27093	9.53842
PUV_RS06315	gene1265		anti-sigma factor antagonist BtrV	STAS	7.28095	7.42274	6.92251	5.2147	5.89286	6.02203	5.677	6.41432	5.72991	5.70351	5.70173	5.81922	6.81878	6.25048	6.11209	8.22569	8.33378	8.20253
PUV_RS06320	gene1266		tRNA dimethylallyltransferase	IPPT	5.92087	5.93711	5.29956	5.71905	4.88934	4.5735	7.70982	7.36236	7.58098	7.56937	7.52283	7.65262	5.92762	5.55449	5.6579	6.88016	6.95199	6.90047
PUV_RS06325	gene1267		FMN reductase	FMN_red	5.37764	6.10392	5.34089	3.96057	4.21855	4.76584	6.45521	6.55429	6.69558	6.71662	6.76274	6.77661	5.29146	4.99593	5.08346	5.79421	5.89751	5.9665
PUV_RS06330	gene1268		hypothetical protein	NA	6.91625	7.05802	6.90474	5.85305	5.71798	5.56523	10.8885	10.802	10.8195	10.6218	10.5781	10.5921	5.45011	5.20971	5.13434	7.80782	7.78145	7.62841
PUV_RS06335	gene1269		hypothetical protein	HAD	4.66381	3.22372	3.45893	3.92432	4.43206	3.95708	6.47753	6.16526	6.32457	6.80839	6.3818	6.70249	3.98806	3.45566	3.47354	4.84247	4.78063	4.75848
PUV_RS00640	gene127		hypothetical protein	NA	7.13855	7.58512	6.01482	6.05964	7.0534	6.75672	7.82813	7.60924	7.77924	8.17443	8.15368	8.06713	4.45217	4.32934	4.33264	5.81552	5.87741	5.66545
PUV_RS06340	gene1270	glnA	glutamine synthetase	Gln-synt_C,GSIII_N	6.38535	6.00648	6.11176	4.95479	5.45629	5.13414	6.58879	6.39295	6.47226	6.98163	6.51709	6.821	4.05314	3.84191	3.64831	5.91994	5.87829	5.66687
PUV_RS06345	gene1271		hypothetical protein	CTP_transf_like	5.97345	5.89289	5.86643	6.06318	5.1947	5.55171	6.35975	5.30199	5.65298	6.18012	5.93425	5.75478	4.59728	4.27005	4.70725	5.69299	5.6161	5.51182
PUV_RS06350	gene1272		ribosome silencing factor RsfS	RsfS	7.35889	7.74165	7.86282	6.79604	7.44775	7.42007	8.89306	8.82519	8.82469	9.16678	9.00005	9.11217	5.87637	5.51015	5.50522	6.95558	6.98716	6.97907
PUV_RS06355	gene1273		3-oxoacyl-ACP synthase	Ketoacyl-synt_C,ketoacyl-synt	7.26598	7.77027	7.80048	6.61841	7.17287	7.09295	8.69752	8.73969	8.77562	8.78952	8.66232	8.85831	6.2312	6.32937	6.20052	6.73553	6.6623	6.55787
PUV_RS06360	gene1274		bis(5'-nucleosyl)-tetraphosphatase	NUDIX	6.27857	7.64239	6.07207	6.6466	7.11061	6.39946	8.04278	7.95426	8.01068	8.19287	7.88995	8.06584	5.678	5.33678	5.58448	5.8169	5.90847	5.71983
PUV_RS06365	gene1275		hypothetical protein	Aminotran_1_2	4.57481	6.09376	5.43758	4.097	5.18711	4.56725	5.88898	5.34153	5.76912	5.6852	5.38483	5.58294	2.91692	2.85156	2.79165	3.69486	3.61406	3.62507
PUV_RS06370	gene1276		hypothetical protein	Methyltransf_25	5.46593	4.60856	4.26039	4.14079	4.23639	4.12127	4.38313	4.34371	4.6562	4.94004	4.96216	4.45679	2.4965	1.55549	1.93578	3.25383	3.43431	3.24705
PUV_RS06375	gene1277		hypothetical protein	NA	-4.8608	-4.94938	-5.22276	-3.12484	2.80105	2.83561	2.69427	-2.72235	-2.55115	1.09876	2.20008	0.148835	1.72194	0.844716	0.905189	2.17533	1.57286	1.88335
PUV_RS06380	gene1278		dithiobiotin synthetase	AAA_26	-4.8608	3.29794	5.53071	1.46411	2.21921	-2.90049	4.39152	4.46235	4.29309	4.80638	4.68191	4.82364	1.65744	1.44151	1.11601	3.40505	3.30048	3.17321
PUV_RS06385	gene1279		adenosylmethionine--8-amino-7-oxononanoate aminotransferase BioA	Aminotran_3	-4.8608	-4.94938	-5.22276	-3.12484	-2.83791	2.51879	4.41278	4.2451	4.65636	5.04164	4.62329	4.90883	1.34136	1.30041	1.32982	3.35479	3.2907	3.22963
PUV_RS00645	gene128	yebC/pmpR (Domman et al)	transcriptional regulator	Transcrip_reg	7.86332	8.57443	8.04248	7.04435	8.10344	7.58498	8.78694	8.69878	8.82286	9.01159	8.9748	9.00406	4.91405	4.76575	4.85921	6.4288	6.49602	6.15631
PUV_RS06390	gene1280		flavin reductase	Flavin_Reduct	4.29231	5.01801	3.67134	1.59705	4.32376	2.38753	4.90475	2.46116	4.43037	4.9562	4.83834	5.13652	3.47323	2.70538	3.14511	5.49962	5.70511	5.41653
PUV_RS06395	gene1281		hypothetical protein	NA	7.13439	7.37925	7.45834	6.24758	6.02084	6.19702	5.64776	5.9732	5.89708	5.87813	5.63299	5.57619	5.52614	5.18809	5.19876	5.5758	5.7106	5.66964
PUV_RS06400	gene1282		hypothetical protein	NA	3.98801	4.12938	3.62956	2.5284	2.52955	1.78065	5.76342	5.47143	5.85523	5.84486	5.78534	5.95611	2.4918	2.17911	1.82913	3.55429	3.58876	3.72091
PUV_RS06405	gene1283		ADP-L-glycero-D-manno-heptose-6-epimerase	Epimerase	4.81708	3.63897	2.87719	2.36241	2.55208	3.37977	6.82782	6.67106	6.4554	6.75965	6.65769	6.7084	3.25958	3.07125	2.80916	5.295	5.2664	5.26343
PUV_RS06410	gene1284		bifunctional protein hldE	PfkB	3.66467	5.21887	3.45783	3.34371	3.123	2.96839	6.82944	6.92296	6.73774	7.18208	7.02368	7.18851	3.72011	3.45474	3.62755	5.64623	5.7545	5.47583
PUV_RS06415	gene1285		hypothetical protein	RasGEF	10.4444	10.7368	10.4829	10.8203	11.0766	10.9331	4.24368	3.75529	4.62771	4.65193	4.28754	4.29603	10.6256	10.6993	10.7304	10.1004	10.1773	10.2452
PUV_RS06420	gene1286		hypothetical protein	NA	6.42645	6.26346	6.80475	5.28933	5.34779	5.14377	3.42315	2.99963	3.59819	3.35023	3.4609	3.80324	6.0688	5.64153	5.63037	6.90294	6.9777	6.9472
PUV_RS06425	gene1287		hypothetical protein	NA	6.81317	6.73261	6.6067	4.00422	5.5361	5.01033	5.28713	4.64775	4.84763	5.48914	4.90738	5.41645	5.78065	5.48715	5.48099	8.08093	8.24031	7.97272
PUV_RS06430	gene1288		hypothetical protein	NA	1.54318	2.6752	1.91485	2.13759	1.61723	0.709654	4.30305	3.26505	3.96058	4.52351	4.02712	4.58072	3.19197	2.88035	3.00607	5.8926	6.01142	5.74871
PUV_RS06435	gene1289		hypothetical protein	NA	-4.8608	-4.94938	-5.22276	-3.12484	-2.83791	-2.90049	2.80044	3.01543	-2.55115	3.10812	2.28812	2.14953	2.09478	2.10332	0.905189	4.38967	4.37305	4.3788
PUV_RS00650	gene129		hypothetical protein	Anth_synt_I_N,Chorismate_bind	5.13309	5.27471	6.5886	5.02572	4.80023	4.67354	4.63297	4.90753	4.68544	5.09962	5.15412	5.10271	2.60575	2.0528	2.13491	3.81516	3.54997	3.43731
PUV_RS06440	gene1290		hypothetical protein	Hydrolase_4	2.81398	-4.94938	4.18755	-3.12484	2.45306	1.91926	5.88709	5.52774	6.16187	5.90463	6.21156	5.97087	3.91676	3.34056	3.2172	5.70371	5.53132	5.57755
PUV_RS06445	gene1291	pfp	diphosphate--fructose-6-phosphate 1-phosphotransferase	PFK	3.71201	3.43932	3.09129	2.3153	2.57374	2.79664	6.49961	6.79551	6.70321	7.00245	7.02085	7.18567	4.14591	3.74568	3.77459	6.52124	6.5294	6.3856
PUV_RS06450	gene1292		hypothetical protein	NA	5.18078	4.32357	-5.22276	-3.12484	3.54262	3.26007	5.89699	5.56309	5.72823	6.33183	5.98631	6.55535	4.7193	4.28284	4.43988	7.46717	7.54201	7.4594
PUV_RS06455	gene1293		hypothetical protein	NA	5.46593	5.02312	4.84468	5.3055	5.15731	4.27216	6.74235	6.47287	7.03076	7.16174	7.02254	7.09424	6.96496	7.07891	6.74273	8.62741	8.5039	8.41399
PUV_RS06460	gene1294		peptidase	Peptidase_M48	9.59131	9.79284	9.56155	9.71282	9.69923	9.78051	5.39792	4.66871	4.86859	4.86577	4.32321	4.8146	9.65379	9.60662	9.60349	9.973	9.97599	10.0631
PUV_RS06465	gene1295		hypothetical protein	LemA	10.3446	10.9718	10.3353	10.6543	10.8091	10.6766	6.58329	6.20734	6.63638	6.16199	6.14785	6.30968	10.1528	10.1614	10.1388	10.9072	10.9205	10.9675
PUV_RS06470	gene1296		sodium:proton antiporter	CitMHS	5.13778	4.28061	5.32322	3.72242	4.25829	4.20722	6.15442	6.89869	6.45594	6.64493	6.72709	6.82698	3.14807	3.03039	3.06381	3.94579	3.98281	3.73966
PUV_RS06475	gene1297		hypothetical protein	Glyco_transf_11	6.15647	4.83981	4.07716	5.04038	4.19073	4.93296	8.41677	8.24604	8.27106	8.87775	8.43384	8.76262	4.91774	4.96434	4.90336	7.51712	7.59108	7.36717
PUV_RS06480	gene1298		hypothetical protein	Glyco_transf_92	3.2822	4.74259	3.65868	3.99844	3.48897	3.35643	7.29315	7.08226	7.0836	7.55071	7.23006	7.44016	4.05953	3.7104	3.61374	6.4594	6.42257	6.23104
PUV_RS06485	gene1299		hypothetical protein	NA	4.31454	5.67718	5.10673	5.44186	4.84544	4.257	7.14259	7.87037	7.86725	8.03499	7.87645	7.91824	4.74011	4.37621	4.42808	7.1123	7.12433	6.82884
PUV_RS00070	gene13		oxidoreductase	Hexapep_2,Hexapep,GFO_IDH_MocA	1.74627	-4.94938	4.43364	1.62263	1.81383	3.13582	7.83318	7.58476	7.63436	8.20807	7.74353	7.8943	2.73362	2.92305	2.67539	5.67555	5.68935	5.49214
PUV_RS00655	gene130		hypothetical protein	NA	3.85779	3.84744	4.91225	3.88269	3.99528	3.41833	2.29911	2.29381	2.13381	2.97513	3.02042	2.82546	2.17958	2.0592	2.05361	4.02439	4.17747	3.8242
PUV_RS06490	gene1300		hypothetical protein	NA	5.87152	3.69418	3.92981	2.82383	3.18001	2.64041	3.79527	3.28739	2.55058	3.08376	2.51696	2.9687	4.08349	3.27403	2.79046	5.53644	5.80404	5.80097
PUV_RS06495	gene1301		hypothetical protein	NA	8.46129	8.7418	8.85294	8.39621	8.66278	8.52533	2.95448	3.0212	3.13981	2.24003	2.76983	2.81754	8.87809	8.79334	8.81037	8.59065	8.65495	8.79349
PUV_RS06500	gene1302		hypothetical protein	NA	5.77396	6.7454	4.56825	5.3822	6.08939	5.3122	5.32284	4.91146	4.81901	5.46309	4.93585	5.36972	4.40614	4.19896	4.01622	4.57098	4.64274	4.27877
PUV_RS06505	gene1303		hypothetical protein	NA	6.04443	5.31222	5.77084	3.43611	4.52381	4.23982	6.49301	6.47273	6.47696	6.48362	6.28325	6.38015	3.70697	3.33296	2.87629	4.42728	4.60184	4.37254
PUV_RS06510	gene1304		hypothetical protein	DUF192	-4.8608	-4.94938	-5.22276	-3.12484	-2.83791	-2.90049	1.44675	3.18327	1.49237	2.83978	1.76412	2.79426	2.01922	2.26278	1.72923	3.98027	3.93696	3.53824
PUV_RS06515	gene1305		hypothetical protein	NA	2.4022	4.12226	4.58028	2.00796	-2.83791	1.83043	5.85772	6.08172	6.30929	6.24231	6.15615	6.34557	2.6623	2.45076	2.48998	4.99076	5.07239	4.87976
PUV_RS06520	gene1306		hypothetical protein	NA	7.83403	7.86893	6.99026	5.55454	5.89502	5.41328	3.37253	3.90918	3.5912	3.09651	2.13313	2.27846	5.54059	5.25098	5.35326	5.06697	5.16268	5.09472
PUV_RS13165	gene1307		NA	NA	-4.8608	4.82972	4.48154	3.94853	2.17068	3.76091	3.61338	2.84805	3.40583	3.32205	3.79165	3.31883	4.55489	4.67219	4.46477	4.69344	4.5605	4.34895
PUV_RS06540	gene1308		hypothetical protein	NA	6.42602	6.24597	6.48248	5.44632	5.83137	5.16925	3.04112	-2.72235	2.12047	2.96329	2.2747	2.87973	4.85801	4.77932	4.45749	7.42293	7.76624	7.49344
PUV_RS06545	gene1309		uroporphyrin-III C-methyltransferase	DUF488	3.99875	6.45994	-5.22276	2.2816	3.04418	2.10172	-2.4826	-2.72235	-2.55115	1.80813	-0.131131	0.148835	3.8945	3.73983	3.78417	5.84641	5.92341	5.7986
PUV_RS00660	gene131		NAD-dependent epimerase	Epimerase	2.52423	2.66479	-5.22276	3.77921	-2.83791	3.18233	5.55624	5.45903	5.56744	5.6681	5.82133	5.74534	2.80961	2.61792	2.7461	5.12331	5.33508	4.98339
PUV_RS06550	gene1310		hypothetical protein	ubiquitin	2.38463	2.52506	-5.22276	0.729958	0.544406	-2.90049	0.479173	2.14159	1.42876	1.07546	1.22331	1.43155	1.39426	1.3795	1.53861	2.46968	2.45931	2.29252
PUV_RS06555	gene1311		hypothetical protein	Virul_fac_BrkB	5.81721	5.95892	5.81704	4.69575	4.95364	4.18689	5.35006	4.50461	4.54511	5.69353	5.26048	5.29545	5.90357	5.71688	5.84212	5.77492	5.80338	5.81894
PUV_RS06560	gene1312		hypothetical protein	NA	3.80915	2.73208	4.54835	2.85774	3.36378	3.65893	5.93074	6.07513	5.85652	6.08941	5.85417	6.18353	4.50802	4.00939	4.20705	5.40947	5.51518	5.41293
PUV_RS06565	gene1313		integrase	Phage_integrase	3.23515	3.3762	-5.22276	3.08597	4.07312	2.32918	3.48099	2.40293	3.53243	3.56829	3.48511	3.52653	4.14523	3.92944	4.12358	4.37745	4.12063	4.52586
PUV_RS06570	gene1314		glyoxalase	Glyoxalase_2	3.84544	3.98676	-5.22276	4.9064	4.1988	2.92794	6.87935	6.78245	6.71043	7.0165	7.09271	6.90964	3.91629	3.45337	3.96953	5.37446	5.5555	5.19784
PUV_RS06575	gene1315		hypothetical protein	Cdd1	4.14263	6.28225	6.84061	4.98156	4.75613	3.79907	6.2191	5.27659	6.80167	7.06855	6.74411	7.05932	4.42968	4.18796	3.85232	5.20792	5.26807	5.44555
PUV_RS06580	gene1316		hypothetical protein	NA	6.46618	7.21782	7.18145	2.49879	3.26274	2.63149	6.56925	6.39581	6.15763	3.59869	3.29813	3.44652	5.18131	4.8863	4.88582	5.24132	5.22857	5.17382
PUV_RS06585	gene1317		hypothetical protein	DDE_Tnp_1,DDE_Tnp_1_assoc	-4.8608	2.44659	-5.22276	-3.12484	2.35988	1.43006	4.02535	4.02574	3.85742	5.09805	4.6648	4.86408	2.7413	2.67213	2.88974	3.9979	3.7173	3.63832
PUV_RS06590	gene1318		hypothetical protein	NA	9.1168	9.00229	8.96387	8.06672	8.43941	8.31364	6.43222	5.86971	6.19218	5.98171	5.84975	5.98593	6.82128	6.70382	6.61867	7.21138	7.24047	7.22168
PUV_RS06595	gene1319		hypothetical protein	F-box	7.04759	7.07836	6.84112	6.16089	6.56625	6.60259	5.37438	5.78498	5.1653	5.16132	5.40275	5.12356	6.16941	5.96583	5.86415	6.73833	6.81017	6.86191
PUV_RS00665	gene132		membrane protein	YGGT	6.7512	6.57113	4.80872	6.38277	5.26529	4.81795	7.2433	7.02105	7.34373	7.22369	7.24249	7.20008	5.43103	5.16981	4.85887	6.33331	6.2981	6.26355
PUV_RS13170	gene1320		RNA-directed DNA polymerase	RVT_1	-4.8608	-4.94938	-5.22276	-3.12484	1.6044	-2.90049	-2.4826	-2.72235	-2.55115	0.20441	-0.131131	0.148835	1.27765	1.13086	1.17077	2.04605	1.69158	1.46734
PUV_RS06605	gene1321		transposase	DDE_Tnp_Tn3	3.73772	-4.94938	6.4349	5.57397	6.00893	5.49906	-2.4826	-2.72235	-2.55115	1.39076	1.74163	1.08908	3.31196	3.04028	3.08619	3.41809	3.5643	3.52333
PUV_RS06610	gene1322		hypothetical protein	NA	7.31667	7.15896	6.63388	5.91641	5.73633	5.77256	6.13283	6.03579	6.60003	5.90904	6.13701	6.09754	5.96976	5.71944	5.62465	6.1075	6.0521	6.19054
PUV_RS06620	gene1323		nucleotide-binding protein	RRM_1	12.8346	12.7847	12.9539	13.0389	12.9296	13.0762	14.8495	15.0915	15.0642	14.717	15.0215	14.8705	13.492	13.3916	13.381	13.9143	13.8287	13.8356
PUV_RS06625	gene1324		hypothetical protein	SEC-C	7.37945	6.84332	7.56524	6.09255	6.2131	4.76854	9.04042	8.97015	8.79834	8.94802	8.88661	9.09058	5.8454	5.6417	5.75438	7.03596	7.11768	7.03662
PUV_RS06630	gene1325		potassium-transporting ATPase subunit F	ATP_bind_3	-4.8608	4.6259	-5.22276	-3.12484	-2.83791	2.00647	5.20246	3.85093	5.11149	5.12499	4.76099	5.08342	1.87075	1.84644	1.84896	3.34579	3.32171	3.37484
PUV_RS06635	gene1326		ATPase	AAA_5	5.0198	4.83981	-5.22276	1.03117	1.78019	3.93927	6.62722	6.47379	6.54084	6.72702	6.63659	6.78827	4.15939	3.7354	3.95639	5.8462	5.85576	5.75807
PUV_RS06640	gene1327		hypothetical protein	NA	2.58244	2.72305	3.54094	3.42609	3.08146	2.98108	5.36892	5.32542	5.2403	5.43851	5.26489	5.59727	4.28984	4.16871	3.98161	4.83795	4.86327	4.76283
PUV_RS06645	gene1328		riboflavin synthase subunit alpha	Lum_binding,Lum_binding	6.11774	5.84463	5.49641	3.70324	4.60862	3.51628	5.8348	6.38006	6.53831	6.56137	6.52446	6.46689	5.6285	5.09347	5.23642	6.13542	6.20102	6.24056
PUV_RS06650	gene1329		3%2C4-dihydroxy-2-butanone 4-phosphate synthase	GTP_cyclohydro2,DHBP_synthase	3.78103	4.92079	5.15703	5.49206	5.30888	4.58281	7.43968	7.45411	7.57921	7.67939	7.63994	7.78937	5.07705	4.89357	4.64338	6.6501	6.68336	6.48549
PUV_RS00670	gene133		tRNA-dihydrouridine synthase 1	Dus	6.01454	6.03079	6.5082	5.54188	4.9188	5.07985	8.28973	7.64849	7.7379	8.20072	7.86924	7.91678	5.87938	5.52755	5.55628	6.89706	6.91592	6.85823
PUV_RS06655	gene1330		6%2C7-dimethyl-8-ribityllumazine synthase	DMRL_synthase	5.1628	5.71917	3.95747	5.00308	5.77394	4.23208	7.73149	7.81708	8.07573	7.80656	7.83371	8.04769	5.08102	4.87712	4.97945	6.80275	6.83436	6.67513
PUV_RS06660	gene1331		oxidoreductase	DoxX	9.77469	9.67734	10.0277	10.3158	10.4521	10.3341	6.26884	6.06105	6.02713	6.82778	6.60878	6.50761	9.9532	9.94355	9.93831	10.2699	10.3281	10.3848
PUV_RS06665	gene1332		hypothetical protein	Sel1,Sel1,Sel1,Sel1	10.5095	10.7975	10.5946	10.3319	10.6631	10.2918	7.21506	6.89902	7.25937	7.69641	7.44311	7.78327	11.1257	11.254	11.2071	10.1087	10.1716	10.2886
PUV_RS06670	gene1333		hypothetical protein	NA	12.1133	12.3823	12.0781	10.7533	11.3445	10.6236	8.39936	7.86762	8.54568	7.93535	8.12395	8.28883	12.7993	12.9879	12.8333	10.4518	10.5223	10.53
PUV_RS06675	gene1334		hypothetical protein	2OG-FeII_Oxy_5	8.81477	8.05288	9.03572	5.02067	4.98692	4.34847	4.77889	4.68131	4.73253	4.10112	4.04573	4.12547	8.92148	8.76312	8.71744	5.23448	5.42646	5.34203
PUV_RS06680	gene1335		hypothetical protein	Sel1	9.81558	10.0569	9.85805	4.508	5.03819	4.47578	7.35103	7.14085	7.27772	6.25254	6.12098	6.29043	10.3898	10.186	10.2606	5.0839	5.11793	5.23203
PUV_RS06685	gene1336		hypothetical protein	NA	8.48229	9.00411	9.21008	1.5995	3.33631	1.98721	6.92826	6.49198	6.34203	6.46103	6.12104	6.47051	9.84092	9.67392	9.75652	3.61176	3.63916	3.67278
PUV_RS06690	gene1337		hypothetical protein	TPR_1	3.45597	4.59521	-5.22276	4.87854	3.81168	4.108	9.27064	9.12212	9.15255	9.05443	8.91164	9.17218	2.91483	2.70405	2.45969	5.14592	5.15395	5.09468
PUV_RS06695	gene1338		hypothetical protein	DUF3419	3.79897	2.36138	2.59537	2.08641	-2.83791	1.90816	4.13113	3.36297	4.18325	4.25152	4.58225	4.77238	3.35085	2.83756	2.84169	5.99081	6.26078	5.97593
PUV_RS06700	gene1339		hypothetical protein	NA	-4.8608	3.05637	4.87373	2.19698	2.95897	2.01778	4.63261	5.62943	4.5789	5.3372	5.52968	5.4291	2.82363	3.0033	2.69625	6.52698	6.97464	6.48025
PUV_RS00675	gene134		hypothetical protein	NA	11.5312	11.6509	11.5057	10.9491	11.3162	11.3396	6.10788	5.44132	5.27075	4.61162	4.7394	4.84721	11.5984	11.5016	11.6102	11.0852	11.1677	11.4048
PUV_RS06705	gene1340		hypothetical protein	NA	-4.8608	-4.94938	-5.22276	1.08489	-2.83791	3.41671	3.01335	3.7085	3.06407	4.21191	3.85428	4.07486	3.25191	3.20846	2.44642	5.80554	5.90349	5.70425
PUV_RS06710	gene1341		hypothetical protein	NA	2.27605	2.41637	-5.22276	-3.12484	0.445929	0.472546	3.01138	3.4175	3.56781	3.86901	3.31021	3.51323	2.67183	2.07145	2.22159	5.14412	5.44977	5.26258
PUV_RS06715	gene1342		hypothetical protein	FAD_binding_4	8.7113	8.73113	8.81894	7.83436	8.09112	8.11736	3.30839	2.41151	1.94152	2.80569	2.93339	2.59047	7.5523	7.45727	7.37329	7.92717	7.96173	7.99266
PUV_RS06720	gene1343		hypothetical protein	NA	9.43451	9.42696	9.20422	9.3554	9.22834	9.0801	1.50362	2.6696	4.06267	2.71858	3.35595	3.52727	8.28719	8.32517	8.16603	8.89726	9.06888	8.99764
PUV_RS06725	gene1344		hypothetical protein	F-box	5.75268	6.01984	6.13084	2.16616	4.02905	4.1708	3.54248	4.43361	3.44425	1.15997	1.75457	2.16477	7.09623	7.19185	7.11888	5.75677	5.87885	5.87639
PUV_RS06730	gene1345		hypothetical protein	NA	4.58684	3.14692	3.38205	3.26861	3.36532	3.08314	1.973	-2.72235	-2.55115	0.800191	0.717057	1.22248	3.69734	3.91169	3.62668	4.22742	4.40552	4.27688
PUV_RS06735	gene1346		tRNA-Met	NA	-4.8608	-4.94938	6.64343	4.52326	4.29867	-2.90049	5.17755	5.40082	4.23683	6.2778	6.52687	6.27845	5.82662	5.23356	4.77458	5.55749	5.66265	5.26864
PUV_RS06740	gene1347		tRNA-Met	NA	6.26516	7.99149	8.22813	5.51966	6.87506	6.32727	7.49376	8.98103	7.54696	8.15104	8.29202	7.81232	6.99676	6.75424	6.88129	7.35549	7.38017	7.30999
PUV_RS06745	gene1348		tRNA-Met	NA	-4.8608	-4.94938	-5.22276	-3.12484	-2.83791	-2.90049	-2.4826	-2.72235	-2.55115	0.20441	-0.131131	0.148835	1.69703	2.53026	2.51033	1.52236	1.86961	2.22226
PUV_RS06750	gene1349		3-deoxy-D-manno-octulosonic-acid transferase	Glycos_transf_N	4.69264	5.94879	5.29263	4.36534	3.9501	3.35504	6.10288	5.82571	6.02295	6.00532	5.87077	5.88928	5.12801	4.7736	4.82913	4.7091	4.53203	4.76337
PUV_RS00680	gene135		hypothetical protein	NA	10.8279	10.8731	10.866	10.6126	10.9034	10.7703	4.83879	4.73066	4.20135	4.41982	4.43486	4.3781	10.9609	10.9427	11.0005	10.4239	10.4999	10.5826
PUV_RS06755	gene1350		RNA-binding protein	S1,HHH_3,Tex_YqgF,Tex_N	4.46769	5.76015	5.99659	4.64117	4.23702	4.68533	8.21631	8.1244	8.02386	8.18776	8.03855	8.17455	5.67754	5.4648	5.5375	6.1807	6.17211	6.16366
PUV_RS13175	gene1351		hypothetical protein	MS_channel	-4.8608	3.09058	4.06106	1.97446	1.45756	1.48916	5.51775	5.72238	5.47279	5.76554	5.84777	5.7551	3.67651	3.41228	3.27737	4.72107	4.68389	4.5713
PUV_RS06765	gene1352		hypothetical protein	NA	9.4545	9.73502	9.60398	8.56757	8.83983	8.64794	3.93109	4.73251	4.56279	3.82661	4.16705	3.60834	6.3887	6.10169	6.09529	6.18632	6.30922	6.21705
PUV_RS06770	gene1353		hypothetical protein	NA	-4.8608	-4.94938	-5.22276	-3.12484	2.57957	1.64503	-2.4826	-2.72235	-2.55115	1.88345	2.19688	0.63067	1.86511	1.37227	1.68073	2.14361	2.35225	2.42585
PUV_RS06775	gene1354		hypothetical protein	NA	3.78878	5.513	5.74939	4.94897	4.98536	4.85223	12.5718	12.4231	12.4151	12.5477	12.3966	12.4689	6.22857	6.09141	5.82928	10.8287	10.8474	10.6208
PUV_RS06780	gene1355		hypothetical protein	Thioredox_DsbH	2.42275	1.57109	-5.22276	-3.12484	1.11836	-0.271759	4.23997	4.08112	2.73212	4.45599	4.04322	4.17277	2.82314	2.47665	2.19137	5.36039	5.39674	5.21418
PUV_RS06785	gene1356	put. Inc	hypothetical protein	NA	3.31789	2.65481	1.89451	2.94859	2.6494	3.53684	7.34081	7.4708	7.55087	7.65975	7.6414	7.83048	3.36547	3.01237	2.96885	6.65232	6.66858	6.43737
PUV_RS06790	gene1357		hypothetical protein	RNA_pol_A_CTD	4.12894	3.27277	3.50803	0.499626	2.19473	1.26894	5.43031	5.54731	5.30101	5.37508	5.54759	5.50967	4.43942	4.10786	3.93219	5.31821	5.36316	5.28515
PUV_RS06795	gene1358		7-cyano-7-deazaguanine synthase	QueC	5.86543	7.36927	6.4362	5.8965	5.94236	5.76499	8.52606	8.52879	8.60203	8.61005	8.34187	8.54039	5.11685	5.08041	4.97959	5.96503	6.01808	5.86837
PUV_RS06800	gene1359		7-carboxy-7-deazaguanine synthase	Fer4_14,Radical_SAM	6.73874	6.63956	6.00193	5.61468	5.76585	5.56171	8.03217	8.07666	8.32872	8.28421	8.38538	8.42931	5.16009	4.79371	4.99254	5.93473	5.96123	5.7651
PUV_RS00685	gene136	sctJ-1	type III secretion protein	YscJ_FliF	5.10645	6.46977	6.48397	4.86474	6.07049	5.49159	8.29713	8.50353	8.41072	8.50376	8.82957	8.69701	5.91865	5.58293	5.29134	7.48275	7.55462	7.44409
PUV_RS06805	gene1360	mdh	malate dehydrogenase	Ldh_1_N,Ldh_1_C	5.65552	6.08656	5.8638	4.20458	3.84452	3.72952	3.58214	3.22428	2.80149	3.56919	3.26376	3.75863	4.54968	4.10062	4.48445	6.52981	6.59158	6.32558
PUV_RS06810	gene1361	gltA	hypothetical protein	Citrate_synt	5.57377	4.71634	6.21481	2.84743	2.88717	3.49827	3.35212	4.47923	3.81259	4.40139	4.15944	4.15951	4.30182	3.86901	3.73524	6.59216	6.72446	6.49211
PUV_RS06815	gene1362		hypothetical protein	NA	3.75163	3.89291	6.29688	2.04025	2.39563	2.83561	6.7437	6.40521	7.18457	6.80384	7.06029	6.77645	5.26559	4.81331	4.86068	7.19719	7.26524	7.0934
PUV_RS06820	gene1363		hypothetical protein	NA	5.21338	3.77233	4.68518	2.75139	3.66692	3.19412	5.05174	5.57017	4.91639	5.25849	5.05773	5.27287	2.29888	2.06503	1.95634	2.77283	2.79508	2.65742
PUV_RS06825	gene1364		hypothetical protein	NA	-4.8608	-4.94938	-5.22276	-3.12484	-2.83791	-2.90049	4.70067	4.191	4.43353	4.7623	4.7057	4.62912	2.95452	1.73052	2.55964	3.4905	2.94546	3.23065
PUV_RS06830	gene1365		hypothetical protein	DAO	2.49345	-4.94938	-5.22276	2.35383	-2.83791	-2.90049	3.41491	2.96592	2.48836	3.54391	3.77558	3.66427	1.84937	1.51528	1.86246	2.88625	2.79578	2.57928
PUV_RS06835	gene1366		hypothetical protein	Abi	2.61601	3.75319	3.98885	3.4595	3.64794	3.27332	7.61313	7.70585	7.55709	7.65549	7.50701	7.43931	3.94128	3.49387	3.73297	6.13737	6.00516	5.78042
PUV_RS06840	gene1367		peptidyl-prolyl cis-trans isomerase	Pro_isomerase	6.50898	4.91485	5.88762	5.83327	5.21582	4.71367	10.5167	10.5418	10.4857	10.533	10.5131	10.5698	6.11487	5.66294	5.70871	8.6211	8.64926	8.43203
PUV_RS06845	gene1368	acsA	acetyl-CoA synthetase	ACAS_N,AMP-binding_C,AMP-binding	5.38759	5.20757	5.31844	3.74345	3.11187	3.36608	6.89537	6.7624	6.79848	7.0306	6.79719	6.9773	5.49291	5.17638	5.23162	5.9127	5.88408	5.92301
PUV_RS06850	gene1369		riboflavin biosynthesis protein RibD	dCMP_cyt_deam_1,RibD_C	-4.8608	5.05934	2.71557	2.204	2.39393	4.10322	5.10255	4.9289	5.29663	5.13947	4.87841	5.26599	4.42594	4.23415	4.13431	4.67447	4.45663	4.50509
PUV_RS00690	gene137	put. T3S protein (locus 1), put. T3SS effector (CT560)	hypothetical protein	NA	5.66723	6.13068	6.74558	4.8305	4.50638	4.32126	7.65025	7.60586	7.604	7.86586	7.83614	7.81941	5.54666	5.03574	4.95078	6.75157	6.71985	6.65395
PUV_RS06855	gene1370		hypothetical protein	Abhydrolase_6	4.9801	4.63681	4.13686	2.04822	3.02735	2.58599	4.94345	5.06373	4.7832	5.39068	5.52247	5.44366	5.00904	4.83873	4.61932	5.87826	6.01471	5.8493
PUV_RS06860	gene1371		hypothetical protein	NA	-4.8608	1.13066	-5.22276	-0.521698	0.18115	-2.90049	3.64885	2.46066	2.95856	3.16997	2.94493	3.32416	1.53975	1.22396	1.25796	1.97288	2.0159	2.20896
PUV_RS06865	gene1372		50S rRNA methyltransferase	Methyltrans_SAM	5.24469	4.70892	2.62817	2.84012	3.28805	1.93994	7.18447	7.44185	7.38397	7.43382	7.53278	7.54472	3.64015	3.37537	3.457	5.4638	5.39163	5.28917
PUV_RS06870	gene1373		membrane protein	DUF423	3.84544	-4.94938	4.22258	-3.12484	-2.83791	-2.90049	7.17592	6.9291	7.05097	7.35577	7.63459	7.63066	3.64319	3.3167	3.01002	5.09962	5.25786	5.25684
PUV_RS06875	gene1374		hypothetical protein	NA	-4.8608	-4.94938	-5.22276	-3.12484	1.40596	2.40126	6.99315	6.72247	6.97927	5.26408	5.26969	5.60148	1.64389	1.69812	2.02988	2.05022	1.93259	2.1353
PUV_RS06880	gene1375		hypothetical protein	NUDIX	5.92219	5.801	5.30088	6.79888	6.71974	6.15435	5.2491	5.86361	6.15704	5.65108	5.67811	5.5934	5.03561	4.52768	4.66242	6.41912	6.34416	6.32521
PUV_RS06885	gene1376		hypothetical protein	NA	13.4375	13.5095	13.3813	13.8552	14.0979	14.0127	7.7124	7.32366	7.62437	7.37025	7.55311	7.35876	13.4226	13.564	13.5627	12.864	12.8813	12.9529
PUV_RS06890	gene1377		hypothetical protein	DUF2937	6.19262	3.53047	6.34855	2.66249	4.73796	4.26239	3.63336	4.11336	2.96072	4.11313	4.788	4.88236	4.24703	4.20008	3.9753	5.89474	5.83889	5.88859
PUV_RS06895	gene1378		hypothetical protein	NA	8.13449	7.9544	9.09787	9.08659	9.3123	8.75582	3.73776	3.95765	5.10071	5.41074	4.80033	5.42817	8.30695	8.46912	8.33294	8.04373	8.10017	8.3541
PUV_RS06900	gene1379	BCAA transporter-3	hypothetical protein	Branch_AA_trans	6.99127	7.02204	7.3152	6.82883	6.87629	6.65581	6.62024	6.39209	6.26449	6.52712	6.1553	6.24692	6.47873	6.45786	6.45112	6.32635	6.25194	6.31397
PUV_RS00695	gene138	sctL	type III secretion system protein	FliH	5.61102	6.48933	7.10429	5.18802	5.1421	5.54896	7.51731	7.69639	7.71334	7.91622	7.86828	7.87345	5.03877	4.68263	4.66455	6.6193	6.77838	6.60444
PUV_RS06905	gene1380		7-cyano-7-deazaguanine synthase	QueC	5.80181	4.13805	3.37582	4.57399	4.19839	4.967	7.31048	6.9844	7.36366	6.98503	6.93134	7.08927	4.49608	4.46866	4.90714	4.83823	4.95734	4.84698
PUV_RS06910	gene1381		superoxide dismutase	Sod_Cu	7.27556	7.90269	7.44754	6.97875	6.97878	6.788	7.0311	7.40765	7.53833	7.33658	7.55954	7.55835	6.64013	6.43995	6.18872	8.4065	8.43842	8.24912
PUV_RS06915	gene1382		NAD-dependent DNA ligase LigA	DNA_ligase_ZBD,BRCT,HHH_2,DNA_ligase_OB,DNA_ligase_aden	5.46545	6.60664	5.54413	4.5304	5.30068	4.70204	7.0446	7.1439	7.12574	6.92435	7.17585	7.13916	5.57762	5.33024	5.29661	5.5309	5.57618	5.45697
PUV_RS06920	gene1383		tetratricopeptide repeat protein	TOM20_plant	6.26378	7.07089	6.42798	5.92619	5.21582	5.1434	7.56034	7.55425	7.77062	7.60762	7.68025	7.61373	6.07554	5.6925	5.63012	6.63377	6.64196	6.634
PUV_RS06925	gene1384	putative glucokinase	hypothetical protein	ROK	4.79959	-4.94938	-5.22276	4.32068	4.09656	3.14323	2.03131	2.64245	3.6251	4.1157	3.68433	3.72762	3.65548	3.39695	3.29377	4.78237	4.99364	4.63821
PUV_RS06930	gene1385		hypothetical protein	DUF721	7.84113	7.49758	6.99735	6.37455	4.87169	5.68263	8.16916	8.11967	8.03809	8.03163	8.20763	7.91415	6.03376	5.70349	5.83297	7.18762	7.04305	7.11309
PUV_RS06935	gene1386		DNA gyrase subunit B	Toprim,HATPase_c,DNA_gyraseB_C,DNA_gyraseB	6.97943	7.06969	7.40755	6.31862	6.31211	6.17496	9.14657	9.18454	9.04833	9.10238	8.99693	9.12716	7.42459	7.32007	7.36261	6.83645	6.85535	6.76382
PUV_RS06940	gene1387		DNA gyrase subunit A	DNA_gyraseA_C,DNA_gyraseA_C,DNA_gyraseA_C,DNA_gyraseA_C,DNA_gyraseA_C,DNA_gyraseA_C,DNA_topoisoIV	7.35889	7.11662	7.99405	7.22097	7.64806	7.24089	9.28928	9.3692	9.3483	9.13269	9.27947	9.33047	5.55275	5.15846	5.41727	6.76873	6.71587	6.61434
PUV_RS06945	gene1388		thymidylate kinase	Thymidylate_kin	5.87195	6.52802	6.02783	5.9618	6.5492	6.25591	7.12124	6.75149	7.25339	7.20968	7.15586	7.086	4.91487	5.01112	4.79714	5.13791	4.8731	5.06326
PUV_RS06950	gene1389		DNA polymerase III subunit delta'	DNA_pol3_delta2	4.91383	4.79267	5.70649	5.16832	5.0576	5.09368	5.63065	6.16184	6.07145	5.90048	5.94078	6.1189	3.74344	4.06875	3.62746	3.86824	4.04601	3.84216
PUV_RS00700	gene139	sctR	flagellar biosynthesis protein FliP	FliP	6.23015	5.99354	2.91272	5.03357	5.01859	5.50056	7.48078	7.33396	7.38455	7.60258	7.43738	7.54122	5.83765	5.51194	5.41119	6.86373	6.7901	6.78333
PUV_RS06955	gene1390		hypothetical protein	PI3_PI4_kinase	9.95695	10.1673	10.0235	10.3651	10.5825	10.4832	4.10032	3.11351	4.40173	3.91942	3.77405	3.82648	10.1042	9.98443	9.94899	10.5496	10.6146	10.6454
PUV_RS06960	gene1391		hypothetical protein	NA	9.59496	10.1036	10.3694	10.206	10.3989	10.4627	3.27969	4.80785	3.90764	3.63146	3.79973	3.99186	10.0762	10.1159	10.0935	10.5099	10.6251	10.6367
PUV_RS06965	gene1392		hypothetical protein	Iron_permease	3.97407	4.11544	-5.22276	-3.12484	2.04454	3.63189	3.48501	4.43411	3.94618	4.90804	4.9202	4.98741	3.08497	2.79458	2.97337	4.94015	4.96148	4.51897
PUV_RS06970	gene1393		hypothetical protein	SNAP	6.24527	6.09762	6.62353	5.56378	5.71977	6.01844	5.9432	5.01057	5.55698	5.69116	5.74975	5.80722	5.02857	4.8482	4.99716	6.05492	6.19422	6.0693
PUV_RS06975	gene1394		hypothetical protein	NA	-4.8608	-4.94938	-5.22276	-3.12484	-2.83791	1.42399	2.81772	-2.72235	1.349	3.23806	3.08862	2.66672	1.63919	1.09323	1.42422	2.71874	3.01031	2.4558
PUV_RS06980	gene1395		hypothetical protein	NA	-4.8608	1.39872	-5.22276	-0.291322	-0.434753	0.448445	1.55737	1.06372	0.919608	2.3889	2.26136	2.26705	1.88218	1.8758	1.87713	2.97113	3.06735	2.94857
PUV_RS06985	gene1396		deaminase	OCD_Mu_crystall	-4.8608	-4.94938	-5.22276	-3.12484	-2.83791	0.737535	1.55304	2.31703	2.15684	2.71536	2.30547	2.36789	1.65404	1.54238	1.40772	2.59461	2.70616	2.63844
PUV_RS06990	gene1397		isomerase	PhzC-PhzF	2.65444	-4.94938	-5.22276	-3.12484	-2.83791	-2.90049	2.1949	3.12487	1.68443	3.01251	2.37938	2.82804	1.80746	1.28946	1.4892	2.79373	2.72425	2.85045
PUV_RS06995	gene1398		aminotransferase class V-fold PLP-dependent enzyme	Aminotran_1_2	-4.8608	-4.94938	-5.22276	-3.12484	1.40596	1.43738	3.8132	3.26526	2.88182	3.69725	3.06278	2.9843	2.03434	1.77199	1.67037	3.21388	3.17792	3.31221
PUV_RS07000	gene1399		hypothetical protein	HTH_22,PAS_6	-4.8608	-4.94938	-5.22276	2.50355	-2.83791	-2.90049	4.14312	3.69261	3.20863	5.03456	4.63161	4.99269	2.52389	2.28008	2.56009	4.30598	4.32075	3.98435
PUV_RS00075	gene14		aminotransferase DegT	DegT_DnrJ_EryC1	-4.8608	4.05291	-5.22276	1.62931	2.70048	1.45586	8.05035	7.79526	7.79141	8.54827	7.89184	8.53326	3.01107	2.57103	2.30557	5.88064	5.84843	5.54829
PUV_RS00705	gene140	sctS	preprotein translocase S	Bac_export_3	6.90087	6.77968	5.69477	4.89453	6.04287	3.97316	7.26746	7.20299	8.00358	7.58888	7.79972	7.88183	6.47814	6.13311	5.80798	7.29129	7.51175	7.36015
PUV_RS07005	gene1400		hypothetical protein	NA	-4.8608	5.39498	-5.22276	1.56076	1.35692	1.38816	5.86282	5.70928	6.30183	6.25892	5.81193	6.40302	3.67206	2.85249	2.75927	5.14584	5.30374	5.16792
PUV_RS07010	gene1401	put. T3SS effector (CT380)	MBL fold metallo-hydrolase	Lactamase_B_2	-4.8608	2.94933	4.76635	2.66427	1.88115	0.964373	6.32527	6.10567	5.97402	6.41107	6.02755	6.25987	4.15352	3.73848	3.76015	5.63309	5.71749	5.52358
PUV_RS07015	gene1402		hypothetical protein	NA	-4.8608	-4.94938	-5.22276	-3.12484	-2.83791	-2.90049	4.4638	1.08385	3.41318	3.52058	3.70729	3.83971	1.50613	1.03144	1.49901	2.12706	2.02675	1.87531
PUV_RS07020	gene1403		GTP-binding protein	MMR_HSR1,GTP-bdg_M,GTP-bdg_N	5.08055	6.02899	5.45849	6.37701	5.807	5.27372	7.4942	7.59505	7.57097	7.75095	7.4966	7.72813	5.77173	5.6607	5.63609	6.04697	6.12345	6.09977
PUV_RS07025	gene1404		hypothetical protein	RadC	-4.8608	-4.94938	-5.22276	1.27231	2.02494	3.61182	5.90522	5.40883	5.66956	6.1877	5.69379	6.02306	3.25786	2.5358	3.05014	4.50727	4.44131	4.40584
PUV_RS07030	gene1405		hypothetical protein	DUF3638	8.13583	8.05682	8.10856	8.03947	8.03052	8.01953	4.81899	4.47087	4.78959	4.81486	4.70638	4.84679	8.18022	8.10975	8.14041	7.43577	7.514	7.62272
PUV_RS07035	gene1406		hypothetical protein	NA	9.44416	9.8001	9.34874	9.3558	9.52943	9.4408	6.5163	6.34908	5.70277	6.02474	6.00269	6.09387	9.58278	9.50518	9.47363	9.39358	9.36631	9.46487
PUV_RS07040	gene1407		anthranilate synthase	Peptidase_C26	6.97926	7.03359	7.07757	6.63646	6.47213	6.50846	6.15847	6.15489	6.5811	6.29923	6.32585	6.18361	4.70006	4.82957	4.62273	5.15604	5.28917	5.05888
PUV_RS07045	gene1408	AA permease-2	transporter	AA_permease_2	7.37473	6.75486	7.22271	6.62764	7.05693	6.69041	5.3934	5.58228	5.41158	5.41519	5.21175	5.26935	4.59459	4.27405	4.23314	4.57636	4.59172	4.55952
PUV_RS07050	gene1409		hypothetical protein	PP2C_2	9.06613	9.1213	9.37843	8.88553	8.84019	8.90897	7.28121	7.26805	7.38569	7.33565	7.27041	7.47679	9.30405	9.14146	9.1844	8.54932	8.59075	8.64461
PUV_RS00710	gene141	sctT	type III secretion protein	Bac_export_1	4.27881	4.42026	5.07096	4.27333	4.42502	3.3556	5.35837	5.5276	4.98024	5.77261	5.71535	5.50354	4.62951	4.57033	4.24872	5.43517	5.38661	5.09528
PUV_RS07055	gene1410		hypothetical protein	PP2C_2	8.04109	7.75509	7.72872	7.80392	7.9665	8.05658	4.83612	4.53126	4.94284	4.93904	5.17163	5.15164	7.5429	7.39383	7.44118	7.04596	7.09561	7.11324
PUV_RS07060	gene1411		hypothetical protein	Ank_2	7.89032	7.31401	7.59642	7.64996	7.71013	7.75467	4.04618	4.16838	3.89399	4.27119	4.30903	4.408	7.25786	7.04724	7.13827	6.66656	6.77025	6.81788
PUV_RS07065	gene1412		hypothetical protein	DUF3638	8.92003	8.93551	8.93028	9.07662	9.27146	9.18914	4.77069	4.6936	4.56942	4.79502	4.59193	4.7515	8.33749	8.27121	8.24456	7.81508	7.88409	7.96725
PUV_RS07070	gene1413		hypothetical protein	NA	10.3163	10.7476	10.5513	10.8279	10.9162	10.8105	4.11958	3.70927	4.81879	4.19753	4.32803	4.45921	9.93722	9.90254	9.91368	9.89014	9.93289	9.99168
PUV_RS07075	gene1414		spectinomycin phosphotransferase	APH	5.45972	5.40887	5.42298	6.41251	6.48471	6.52104	5.92333	6.32037	6.44299	6.25647	6.22356	6.19539	5.42628	5.24939	5.58214	5.92588	5.80942	5.89145
PUV_RS07080	gene1415		acetyltransferase	Acetyltransf_10	5.54068	4.68327	4.91942	3.80305	5.15413	5.06518	5.97319	4.26711	5.50426	5.81744	5.52546	5.28342	5.14303	5.0578	4.92665	5.34801	5.23584	5.28374
PUV_RS07085	gene1416		hypothetical protein	NA	4.77329	5.91408	3.5683	3.77213	4.38996	3.26707	6.8226	6.56787	6.50598	6.94075	6.71247	6.50263	5.41208	4.80931	4.95472	6.39019	6.15244	6.32092
PUV_RS07090	gene1417		hypothetical protein	AbiEii	4.43955	5.16535	5.13881	3.0311	2.81207	2.53142	4.35581	5.0345	4.79766	4.4914	5.22981	4.76725	3.76918	3.50223	3.4756	4.74426	4.72524	4.73488
PUV_RS07095	gene1418		integrase	Phage_integrase	2.38463	3.521	-5.22276	1.67922	2.75117	3.04402	4.81375	5.03646	5.24768	5.57209	5.36438	5.65415	2.96519	2.85955	3.01202	4.60857	4.52222	4.25569
PUV_RS07100	gene1419		hypothetical protein	NA	-4.8608	2.08449	2.3179	2.53391	1.05594	2.60894	4.24351	3.66503	3.99381	4.45569	3.76901	4.21975	2.731	2.384	2.48678	3.28329	3.24838	3.37253
PUV_RS00715	gene142		hypothetical protein	DUF1343	3.15232	2.29808	-5.22276	-3.12484	2.21473	0.365433	4.7626	4.80923	5.57055	5.14553	5.46587	5.67089	2.2709	2.11042	2.39253	4.10722	4.22288	4.02454
PUV_RS07105	gene1420		hypothetical protein	NA	-4.8608	-4.94938	-5.22276	-3.12484	-2.83791	2.59058	-2.4826	-2.72235	-2.55115	0.20441	-0.131131	0.148835	1.63442	1.12821	0.905189	1.77637	1.68875	2.04314
PUV_RS07110	gene1421		hypothetical protein	NA	-4.8608	-4.94938	-5.22276	-3.12484	3.66692	4.28235	2.5769	-2.72235	-2.55115	0.20441	1.02984	0.148835	1.49921	0.844716	0.905189	1.91835	2.20921	2.29951
PUV_RS07115	gene1422		inner membrane	DUF927	-4.8608	-4.94938	-5.22276	2.49247	0.773311	0.801936	-0.148845	2.13015	1.97158	1.04382	1.59847	1.46632	1.42563	1.28412	1.42863	2.26289	2.10015	2.13278
PUV_RS07120	gene1423		hypothetical protein	NA	-4.8608	4.18866	-5.22276	-3.12484	-2.83791	1.19178	1.07793	1.26908	-2.55115	1.04513	1.48391	1.58659	1.62182	0.954789	1.0069	2.26029	2.34355	2.26789
PUV_RS07125	gene1424		hypothetical protein	NA	-4.8608	-4.94938	-5.22276	-3.12484	-2.83791	-2.90049	-2.4826	-2.72235	2.50115	1.49373	2.60237	2.44175	1.78513	1.12821	1.58342	2.6301	3.17884	3.00793
PUV_RS07130	gene1425		hypothetical protein	zf-CHC2	-4.8608	-4.94938	-5.22276	-3.12484	-2.83791	0.628347	1.44147	2.20167	2.04245	1.74249	1.53216	1.66993	1.6147	1.59034	1.47039	2.80371	2.45407	2.63911
PUV_RS07135	gene1426		aminoglycoside phosphotransferase APH(3')	APH	2.6303	2.77095	3.00561	3.88503	3.25242	3.28749	4.62611	5.00812	4.49928	5.12663	4.74342	5.11177	5.29812	4.95023	4.89471	5.03181	5.02489	4.89877
PUV_RS07140	gene1427	ydcH (Domman et al)	HTH-type transcriptional regulator ydcH	MarR	-4.8608	4.70155	3.93897	2.83286	3.18904	3.22406	4.93173	5.60045	4.84763	5.37453	5.14325	4.90506	3.96556	3.42493	3.92158	4.48098	4.55891	4.54691
PUV_RS07145	gene1428		hypothetical protein	EVE	5.29956	6.44067	-5.22276	2.9859	3.75226	3.78774	6.14644	5.75541	5.58457	6.51534	6.06211	6.28415	7.75511	7.46044	7.56345	6.02233	5.98183	6.00229
PUV_RS07150	gene1429		drug:proton antiporter	Glyoxalase	3.89089	4.03223	5.8517	3.7365	4.24403	2.97271	5.6061	5.483	5.75819	5.89405	5.61204	6.07459	4.22118	4.33547	3.8954	4.86479	4.70795	4.71878
PUV_RS00720	gene143		hypothetical protein	DUF2156	-4.8608	-4.94938	5.06091	-3.12484	-2.83791	0.852732	3.92612	3.82782	3.66003	3.91529	4.0132	3.81985	2.45309	2.15474	2.18013	3.93314	3.94668	3.92649
PUV_RS07155	gene1430		exodeoxyribonuclease III	Exo_endo_phos	4.46132	-4.94938	3.25668	3.46265	2.92479	2.95951	3.79867	4.01878	4.30524	4.50783	4.02831	4.3557	3.36292	2.85545	2.64379	4.17286	4.22851	4.04587
PUV_RS13180	gene1431		hypothetical protein	Polyketide_cyc2	3.72738	4.86706	5.10328	3.98564	4.56341	3.38752	6.02581	6.71482	5.68762	6.51786	6.65932	6.59526	3.30377	3.35511	3.22055	5.05609	5.07296	4.79925
PUV_RS07165	gene1432		hypothetical protein	NAD_binding_1,Ferric_reduct,FAD_binding_8	3.65811	2.22109	4.03506	0.447434	1.18469	2.17305	1.64505	2.24713	1.69166	2.57116	1.84665	2.21502	2.37588	2.20815	2.38219	4.06522	4.12851	3.93881
PUV_RS07170	gene1433		hypothetical protein	NA	4.17509	3.31886	3.55416	-3.12484	1.28169	2.27322	4.09343	3.32544	4.3139	4.87629	4.55829	4.80872	2.62559	2.09948	2.36788	3.52087	3.499	3.61411
PUV_RS07175	gene1434		hypothetical protein	NA	2.90387	3.04472	4.27774	-3.12484	-2.83791	1.05378	3.15433	3.37155	3.20529	4.24673	3.82618	3.57842	2.25836	1.56228	1.69233	3.62702	3.87326	3.67373
PUV_RS07180	gene1435		hypothetical protein	Hydrolase_4	9.27287	9.74506	9.37127	9.08822	9.40424	9.39316	3.57251	3.14867	3.33899	3.09115	3.44425	3.34517	8.6886	8.60995	8.50567	8.03155	8.0961	8.09206
PUV_RS07185	gene1436		hypothetical protein	NA	2.81943	-4.94938	-5.22276	-3.12484	-2.83791	-2.90049	-2.4826	-2.72235	0.90902	1.56702	1.3319	1.4447	2.3071	2.11837	2.22297	3.12409	3.21572	3.31185
PUV_RS07190	gene1437		hypothetical protein	NA	-4.8608	-4.94938	-5.22276	-3.12484	-2.83791	-2.90049	1.94543	-2.72235	-2.55115	2.2069	1.61437	2.2358	3.00194	2.84979	3.06587	4.02736	4.04065	4.05695
PUV_RS07195	gene1438		hypothetical protein	NA	-4.8608	-4.94938	-5.22276	4.60532	3.96875	3.42542	-2.4826	-2.72235	-2.55115	0.20441	-0.131131	0.916621	2.3669	3.25148	2.56621	2.7777	2.49854	2.79937
PUV_RS07200	gene1439		metallophosphoesterase	Metallophos	4.51873	4.39758	-5.22276	2.21911	2.57471	2.8268	4.1738	3.77918	4.54525	4.34037	4.30241	4.30748	3.25176	2.96121	2.74	3.81055	3.78708	3.79944
PUV_RS00725	gene144	put. T3SS effector (CT056)	hypothetical protein	Cu-oxidase_4	4.44992	-4.94938	3.24529	-3.12484	4.21935	2.54157	6.35669	6.0845	6.07348	6.53121	6.56885	6.52604	5.23375	5.1164	4.82831	5.08116	5.08474	4.98011
PUV_RS07205	gene1440		hypothetical protein	NA	5.14275	5.28438	6.1054	3.40854	3.91561	3.95121	5.6374	6.15003	6.4956	6.02835	6.02519	6.16167	4.48939	4.13201	4.01033	5.18384	5.2393	5.1089
PUV_RS07210	gene1441		aminoglycoside phosphotransferase	APH	6.53934	6.77418	6.47032	6.0153	5.61411	5.60314	4.45651	3.11051	4.30408	4.85796	4.25041	4.59245	6.23156	6.17381	6.07143	5.7731	5.6946	5.64287
PUV_RS07215	gene1442		hypothetical protein	TPR_19,Glyco_transf_41,TPR_19,Glyco_transf_41	-4.8608	-4.94938	-5.22276	-3.12484	-2.83791	0.639356	0.544072	1.25971	1.80278	1.91333	2.25692	1.81269	2.79801	2.62746	2.47012	3.55203	3.47324	3.58764
PUV_RS07220	gene1443		hypothetical protein	Pyr_redox_2	-4.8608	2.57848	-5.22276	-3.12484	2.08597	3.50626	5.62535	5.47176	5.56316	5.62453	5.42522	5.39666	2.67744	1.94131	1.79912	4.0965	4.24765	4.06245
PUV_RS07225	gene1444		hypothetical protein	Methyltransf_25	3.04386	-4.94938	3.41997	3.88556	3.40283	2.14261	6.33923	6.12629	5.75648	6.28481	6.28884	6.3669	1.97931	2.29702	2.2427	4.45744	4.40132	4.12268
PUV_RS07230	gene1445		hypothetical protein	Chal_sti_synt_C,Chal_sti_synt_N	-4.8608	-4.94938	-5.22276	0.772195	-2.83791	0.612973	5.97428	6.04671	6.08369	6.30773	6.05933	6.1946	2.51706	1.49175	1.71949	4.7077	4.68989	4.38158
PUV_RS07235	gene1446		hypothetical protein	AAA_19,AAA_12	-4.8608	-4.94938	2.2409	-3.12484	-0.738568	-0.724604	3.24695	4.12715	3.69056	4.05278	4.2223	3.85443	2.03675	1.67807	1.66077	3.95265	4.00176	3.82797
PUV_RS07240	gene1447		sulfate transporter	Pro_CA,Sulfate_transp	-4.8608	1.43566	-5.22276	-3.12484	-2.83791	-2.90049	-0.422198	0.563637	0.430892	1.83219	1.01405	1.56721	2.10936	1.39624	1.60302	4.21613	4.54497	4.09924
PUV_RS07245	gene1448		magnesium-translocating P-type ATPase	Hydrolase,Cation_ATPase_N,E1-E2_ATPase	2.07072	-4.94938	-5.22276	-3.12484	-2.83791	-0.562788	-0.584563	1.5866	-0.562948	1.25076	1.22678	1.20471	1.62657	1.3306	1.50596	2.99954	3.22872	2.92997
PUV_RS07250	gene1449		hypothetical protein	NA	-4.8608	-4.94938	-5.22276	-3.12484	-2.83791	-2.90049	-2.4826	-2.72235	2.57147	1.53698	2.05949	0.148835	2.67642	2.08956	1.94209	3.30021	2.83359	3.21345
PUV_RS00730	gene145		hypothetical protein	UPF0158	6.92218	6.88712	6.6877	5.12148	4.83724	3.75549	8.62772	8.69284	8.63237	8.65764	8.68797	8.8071	5.40254	5.08368	5.11205	6.89291	6.85895	6.67348
PUV_RS07255	gene1450		hypothetical protein	NA	3.30249	-4.94938	-5.22276	2.57697	2.36113	2.96767	6.20684	5.68077	6.30416	6.0979	6.20285	6.42906	2.20417	2.27813	2.31342	5.8754	5.88862	5.79179
PUV_RS07260	gene1451		hypothetical protein	DUF2007	4.62909	4.77063	-5.22276	-3.12484	-2.83791	2.71712	6.23684	6.34586	6.49591	6.67468	6.43785	6.4923	2.79491	2.78955	1.9715	6.37533	6.04574	5.95462
PUV_RS07265	gene1452		hypothetical protein	NA	-4.8608	-4.94938	4.8572	2.75361	4.3187	4.35451	6.03104	5.42093	6.83102	6.75202	6.60078	6.68656	3.32187	3.55974	3.37417	4.79788	4.93558	4.80217
PUV_RS07270	gene1453		short-chain dehydrogenase	adh_short	3.66029	4.38539	5.03607	4.72153	5.14537	4.89315	-2.4826	0.908883	-2.55115	2.35018	2.21926	2.56934	4.37022	4.50389	4.52303	5.32696	5.38675	5.2724
PUV_RS07275	gene1454	ntt-4, NAD+/ADP transporter (Pam: ntt-4)	translocase	NA	7.74649	7.60202	7.23607	8.37124	8.35089	8.04	1.13123	0.408421	1.17496	1.9995	1.52332	1.54444	7.68407	7.66661	7.61523	7.53817	7.65919	7.58876
PUV_RS07280	gene1455		hypothetical protein	NA	12.7928	12.9445	12.6446	12.9201	13.3766	12.9981	6.5166	5.32942	5.57228	5.80547	6.08192	6.07432	12.0855	12.2643	12.1248	11.7535	11.9464	11.8868
PUV_RS07285	gene1456		serine/threonine protein kinase	Pkinase	-4.8608	-4.94938	2.451	-3.12484	-0.573956	0.292767	-0.579782	0.903357	2.24731	1.15776	1.04275	1.48078	1.78269	1.45157	1.45439	2.82754	2.79907	2.59706
PUV_RS07290	gene1457		hypothetical protein	OEP,OEP	-4.8608	-4.94938	-5.22276	-3.12484	0.217006	-2.90049	-2.4826	-2.72235	-2.55115	0.675022	0.550245	0.65136	1.35953	1.14568	1.05167	2.46759	2.63621	2.44895
PUV_RS07295	gene1458		copper oxidase	Cu-oxidase_2,Cu-oxidase_3	2.1273	-4.94938	-5.22276	-3.12484	1.78452	-2.90049	1.14362	1.3363	1.18744	0.557243	0.928303	0.683887	1.73345	1.30408	1.29151	3.51937	3.66448	3.29149
PUV_RS07300	gene1459		hypothetical protein	NA	-4.8608	-4.94938	6.12702	5.00463	5.09963	2.83561	-2.4826	-2.72235	2.74435	2.60873	2.20008	2.3849	2.79868	2.33412	1.46675	3.84625	3.97746	3.18148
PUV_RS00735	gene146		hypothetical protein	NA	7.03964	7.40376	6.64057	6.81583	6.8019	6.56109	7.09001	7.12615	7.2606	7.42194	7.16336	7.23345	7.03101	6.8902	6.97544	7.25216	7.31868	7.25351
PUV_RS07305	gene1460		hypothetical protein	NA	3.99875	5.1388	-5.22276	3.2645	-2.83791	-2.90049	4.49797	3.15158	2.98625	4.31829	4.14331	4.74177	4.71238	4.03461	4.14933	6.34269	6.43792	6.17124
PUV_RS07310	gene1461		hypothetical protein	NA	-4.8608	5.0898	-5.22276	-3.12484	-2.83791	-2.90049	3.87025	3.10339	3.92213	4.3139	4.03621	4.72729	3.45214	3.16694	3.62716	5.96149	5.96141	5.78998
PUV_RS07315	gene1462		hypothetical protein	NA	6.90619	7.29407	7.41286	6.07336	6.81805	6.66071	5.39157	5.00976	4.8734	4.98882	4.82907	5.05018	4.84528	4.61269	4.46475	4.29996	4.33004	4.31692
PUV_RS07320	gene1463		hypothetical protein	NA	4.21311	-4.94938	-5.22276	4.05691	3.25559	2.31027	-2.4826	-2.72235	-2.55115	1.33093	-0.131131	0.148835	2.28695	2.01172	1.76884	2.79719	2.35755	2.96438
PUV_RS07325	gene1464		sodium:proton antiporter	Na_H_Exchanger	3.78103	3.92233	4.57261	4.15375	3.04828	3.08314	2.46771	2.93737	3.17909	2.91616	2.88462	2.9878	3.84699	3.5722	3.47513	5.99404	6.04874	5.83147
PUV_RS07330	gene1465		quinone oxidoreductase	ADH_N,ADH_zinc_N	5.31971	5.65387	-5.22276	3.58386	3.72029	3.17793	3.03383	2.99191	3.49235	3.7589	3.74537	3.71268	3.67524	3.0852	3.47732	6.40089	6.48392	6.23645
PUV_RS07335	gene1466		magnesium transporter MgtC	MgtC	4.5317	-4.94938	-5.22276	-3.12484	2.58739	2.62164	2.48239	1.17587	-2.55115	2.35647	2.62939	1.7934	2.41704	1.87035	1.65511	4.48996	4.64946	3.99812
PUV_RS07340	gene1467		hypothetical protein	NA	-4.8608	3.8482	5.66737	4.95998	4.54302	4.57893	2.65071	2.86458	1.73807	2.4512	2.50391	3.18361	4.43224	4.28948	4.15831	3.936	4.18437	4.52133
PUV_RS07345	gene1468		hypothetical protein	Exo_endo_phos	-4.8608	-4.94938	3.04945	1.96091	2.31618	0.838879	0.736088	-2.72235	2.26265	1.47949	0.2667	0.434742	2.61192	2.88434	2.65399	2.48329	2.5992	2.54456
PUV_RS07350	gene1469		dipeptidyl peptidase family member 6	Peptidase_S9	4.34488	4.67874	4.50028	2.81039	3.28031	2.94271	5.95294	5.69281	6.0978	6.29113	5.90569	6.12243	3.72913	3.32184	3.23544	5.49328	5.43438	5.32618
PUV_RS00740	gene147	dapF	diaminopimelate epimerase	DAP_epimerase,DAP_epimerase	6.49157	4.93394	5.4919	3.38002	4.1478	4.18353	7.37046	6.92351	7.10912	7.30706	6.91137	7.1255	4.83627	4.56381	4.6201	6.01735	5.84331	5.76941
PUV_RS07355	gene1470		hypothetical protein	NA	2.69394	-4.94938	-5.22276	-3.12484	-2.83791	-2.90049	4.5104	4.99417	4.74214	4.77932	4.96317	4.58632	1.65551	1.64572	1.50254	3.89201	3.91785	3.68281
PUV_RS07360	gene1471		virulence protein	Glyoxalase	-4.8608	-4.94938	-5.22276	-3.12484	-2.83791	-2.90049	4.9375	4.5785	5.98625	5.58455	5.76508	5.91422	2.16497	2.18266	2.3186	4.44616	4.56189	4.18962
PUV_RS07365	gene1472		hypothetical protein	NA	3.14315	-4.94938	-5.22276	-3.12484	2.2058	-2.90049	8.83188	9.12079	9.13608	9.0587	9.34621	9.1879	2.60259	2.27314	2.38662	4.66575	4.68283	4.67419
PUV_RS07370	gene1473		thioesterase	4HBT_2	-4.8608	-4.94938	-5.22276	-3.12484	-2.83791	-2.90049	-2.4826	-2.72235	-2.55115	1.6445	2.53865	1.09409	1.88809	2.68315	1.86824	4.02884	4.13266	4.30719
PUV_RS07375	gene1474		hypothetical protein	NA	6.74164	7.68392	7.55803	6.51606	7.28787	6.6042	5.60507	5.82885	5.77306	5.5901	5.55754	5.8459	3.90464	3.80802	3.63258	3.31731	3.2694	3.27267
PUV_RS07380	gene1475		hypothetical protein	NA	8.02281	7.81674	8.40127	7.65745	7.32785	7.27686	7.96768	7.94719	7.77551	7.25418	7.53812	7.45673	6.26644	5.97064	6.08958	4.72254	4.82528	4.75747
PUV_RS07385	gene1476		hypothetical protein	DUF3857	3.99737	4.13874	4.59678	3.37728	2.0671	2.67025	6.08718	5.6323	5.48254	6.05291	5.62761	5.94261	2.35994	1.70617	2.10278	4.72466	4.76469	4.46749
PUV_RS07390	gene1477		hypothetical protein	NA	2.95703	-4.94938	-5.22276	-3.12484	2.59328	-2.90049	1.92609	1.1815	-2.55115	2.99723	2.86177	2.98464	1.89404	1.04459	1.40164	3.6895	3.57986	3.12175
PUV_RS07395	gene1478		hypothetical protein	Acetyltransf_1	-4.8608	-4.94938	-5.22276	-3.12484	1.5791	-2.90049	-2.4826	-2.72235	-2.55115	0.983645	1.29189	1.70192	2.69761	1.46619	2.5755	3.91433	3.95879	4.09835
PUV_RS07400	gene1479		hypothetical protein	NA	-4.8608	-4.94938	-5.22276	-3.12484	-2.83791	-2.90049	4.45331	4.0946	2.94221	4.09547	4.37067	4.23764	2.42073	1.22012	0.905189	3.3843	3.51506	3.64671
PUV_RS00745	gene148		Clp protease	CLP_protease	5.79388	6.67224	3.58977	3.79347	5.1445	5.36054	10.3309	9.97236	10.107	10.1086	9.83451	10.1238	6.54944	6.04253	6.1116	8.51267	8.54873	8.31207
PUV_RS07405	gene1480		hypothetical protein	NA	-4.8608	-4.94938	-5.22276	-3.12484	-2.83791	-2.90049	-2.4826	-2.72235	-2.55115	1.9746	0.827438	1.99873	1.92268	1.38389	2.57012	2.78908	2.92719	2.58811
PUV_RS07410	gene1481		hypothetical protein	NA	-4.8608	-4.94938	-5.22276	-3.12484	-2.83791	-2.90049	-2.4826	3.97957	3.81137	3.25667	3.32707	3.29961	2.35083	1.47553	1.71909	3.81219	3.94504	3.30056
PUV_RS07415	gene1482		biotin synthase	Radical_SAM,BATS	-4.8608	-4.94938	-5.22276	-3.12484	-2.83791	-2.90049	7.14311	6.97511	7.1424	7.41252	7.11705	7.41859	3.09116	3.08356	2.67043	4.80636	4.85321	4.56443
PUV_RS07420	gene1483		hypothetical protein	Metallophos	-4.8608	-4.94938	-5.22276	0.48095	-2.83791	-2.90049	5.2663	4.88815	5.35639	5.55334	5.49029	5.50562	1.91548	2.08664	1.69108	3.38658	3.20443	3.23206
PUV_RS07425	gene1484		hypothetical protein	AAA_27	-4.8608	0.852905	-5.22276	1.32598	0.449684	-0.0408132	4.77029	4.38123	4.80278	4.97563	5.07312	4.94356	1.47743	1.10879	1.31382	3.04337	3.06629	2.95316
PUV_RS07430	gene1485		4-diphosphocytidyl-2C-methyl-D-erythritol synthase	GHMP_kinases_N	5.23772	5.79411	5.838	6.63256	6.86686	6.88335	6.96878	6.82888	7.27045	7.21688	6.98423	7.01192	4.8666	4.87484	4.53157	5.74272	5.66299	5.52342
PUV_RS07435	gene1486		50S ribosomal protein L9	Ribosomal_L9_N,Ribosomal_L9_C	9.74418	9.923	9.41051	10.3836	10.4439	10.4507	13.0741	13.0348	13.036	12.9956	12.9279	12.9384	7.94409	7.874	7.6588	10.4348	10.4208	10.309
PUV_RS07440	gene1487		30S ribosomal protein S18	Ribosomal_S18	8.12943	7.15593	8.12941	8.00292	8.31129	8.29713	12.8366	12.7984	12.8164	12.6313	12.6574	12.6164	6.54428	6.2786	6.29765	9.98776	9.8906	9.80561
PUV_RS07445	gene1488		30S ribosomal protein S6	Ribosomal_S6	6.59365	7.73519	7.70881	7.84539	7.78784	7.68417	12.5936	12.5487	12.5182	12.5337	12.5074	12.5294	6.17393	6.06745	5.71624	9.69591	9.64955	9.50464
PUV_RS07450	gene1489		hypothetical protein	Pept_tRNA_hydro	5.2166	6.16511	6.40161	6.71631	6.63349	6.27811	11.9026	11.9068	11.8819	11.7468	11.7335	11.7134	6.56939	6.30491	6.18122	9.70605	9.59959	9.50827
PUV_RS00750	gene149	murA	UDP-N-acetylglucosamine 1-carboxyvinyltransferase	EPSP_synthase	3.98328	3.7105	3.94614	2.83992	3.02894	2.39951	7.19158	7.55537	7.43262	7.43966	7.86428	7.65155	4.44092	4.10315	4.01803	6.44671	6.512	6.36345
PUV_RS07455	gene1490		50S ribosomal protein L25	Ribosomal_L25p,Ribosomal_TL5_C	6.89053	5.44806	6.26915	6.36605	6.50117	6.12316	11.7169	11.6843	11.7115	11.5685	11.5009	11.5526	6.19223	5.69918	5.55305	9.35383	9.33387	9.19795
PUV_RS07460	gene1491		ribose-phosphate pyrophosphokinase	Pribosyl_synth,Pribosyltran_N	5.52562	5.83712	4.90436	2.80002	5.07796	4.29521	10.3133	10.3666	10.2881	10.3377	10.4174	10.1926	6.91793	6.83441	6.64609	8.70809	8.62413	8.58931
PUV_RS07465	gene1492		tRNA-Gln	NA	-4.8608	-4.94938	-5.22276	5.53979	5.31364	5.34978	-2.4826	4.42602	4.25683	5.15393	4.47759	4.45939	5.51496	5.5713	5.67247	5.63302	5.01199	5.43365
PUV_RS07470	gene1493		hypothetical protein	NA	-4.8608	-4.94938	-5.22276	-3.12484	1.17345	1.20398	4.55907	4.00935	4.6115	4.86023	5.02098	4.73332	3.02229	2.39066	2.52049	3.81542	3.93314	3.77921
PUV_RS07475	gene1494		hypothetical protein	NA	-4.8608	-4.94938	-5.22276	-3.12484	-2.83791	2.287	5.55732	5.90625	5.54332	5.4056	5.49157	5.33949	1.53883	1.75159	1.75811	3.46027	3.5409	3.0994
PUV_RS07480	gene1495		hypothetical protein	NA	4.42692	-4.94938	-5.22276	3.68902	2.0819	2.11522	8.39196	8.06435	8.13288	8.23775	8.01482	8.2146	2.3462	2.10364	2.1839	4.84935	4.97033	4.73518
PUV_RS07485	gene1496		hypothetical protein	DUF1529,DUF1529	-4.8608	-4.94938	-5.22276	-3.12484	-2.83791	-2.90049	1.61952	2.79016	2.6267	2.95411	3.60881	3.52533	2.28788	2.12268	1.72555	4.17551	4.27769	4.19292
PUV_RS07490	gene1497		hypothetical protein	Transpeptidase	-4.8608	-4.94938	-5.22276	1.3192	-2.83791	-2.90049	3.51345	2.74879	3.78434	3.59107	3.69709	3.7722	2.41872	2.18814	2.29975	3.48463	3.75245	3.45227
PUV_RS07495	gene1498		integrase	Phage_integrase	-4.8608	-4.94938	-5.22276	-3.12484	-2.83791	-2.90049	2.40318	-2.72235	-2.55115	2.29341	1.69542	1.96091	2.39802	2.30292	1.88054	2.47072	2.50419	2.86307
PUV_RS07500	gene1499		hypothetical protein	F-box-like	2.99875	4.45842	3.37479	1.87484	1.66637	0.228058	2.74481	1.774	1.61914	2.89789	2.18532	2.54372	2.79831	2.38685	2.47723	3.13984	3.20251	3.3372
PUV_RS00080	gene15		UDP-N-acetyl-D-glucosamine dehydrogenase	UDPG_MGDP_dh_C,UDPG_MGDP_dh,UDPG_MGDP_dh_N	2.10396	3.23915	-5.22276	2.69166	3.13931	2.98468	7.00027	7.2473	7.27233	7.24108	7.29936	7.33171	3.04852	2.71815	2.84333	5.13879	5.20588	4.87123
PUV_RS00755	gene150		2-C-methyl-D-erythritol 2%2C4-cyclodiphosphate synthase	YgbB	-4.8608	-4.94938	-5.22276	-3.12484	2.55351	-2.90049	6.49108	6.32914	6.45687	6.97378	7.74207	7.50723	2.26555	2.2955	1.90393	4.34036	4.47343	4.19151
PUV_RS13185	gene1500		transposase	DDE_Tnp_1,DUF4096	-4.8608	-4.94938	-5.22276	-3.12484	-2.83791	-2.90049	4.09623	4.3173	4.14832	5.15969	5.21799	5.27535	2.16497	0.844716	2.09406	3.09301	2.79277	2.96796
PUV_RS07510	gene1501		hypothetical protein	NA	-4.8608	-4.94938	-5.22276	-3.12484	-2.83791	-2.90049	-2.4826	-2.72235	-2.55115	0.20441	-0.131131	0.148835	1.1791	0.844716	1.05372	1.66556	1.5571	1.47314
PUV_RS07515	gene1502		hypothetical protein	NA	-4.8608	-4.94938	-5.22276	-3.12484	-2.83791	-2.90049	-2.4826	-2.72235	-2.55115	0.891491	-0.131131	0.879185	2.68061	1.08771	2.33287	2.24532	1.96586	1.86092
PUV_RS07520	gene1503		conjugal transfer protein TraN	TraN	1.99573	2.13572	2.36925	1.30338	0.195085	-2.90049	-2.4826	0.303361	0.178237	1.21225	1.1225	1.47173	1.71174	1.52997	1.22142	2.39058	2.13175	1.95606
PUV_RS07525	gene1504		conjugal transfer protein TraF	TraF	4.43861	3.99611	3.23399	3.12201	2.90246	3.25403	3.58625	2.60386	3.41872	3.62222	3.67579	4.05131	2.85028	2.36713	2.28237	3.33845	3.50285	3.5089
PUV_RS07530	gene1505		death-on-curing protein	Fic	7.58087	8.04454	6.37464	8.10576	8.34206	8.61107	6.81073	6.1299	6.35019	6.56303	6.61202	6.38448	8.06256	7.96185	8.10678	8.02879	8.01796	8.06646
PUV_RS07535	gene1506		hypothetical protein	NA	8.72828	8.08168	8.55931	8.88187	9.21869	8.88085	6.7808	6.6136	7.44086	7.4409	7.32147	7.38252	8.28279	8.27428	8.18645	8.25521	8.38259	8.43594
PUV_RS07540	gene1507		hypothetical protein	NA	-4.8608	-4.94938	-5.22276	-3.12484	2.55638	4.154	7.49259	6.4388	5.04942	7.113	6.15148	6.3028	2.98015	3.47961	2.58355	4.93184	4.91815	4.86622
PUV_RS07545	gene1508		ATPase	ATPase_2	2.96507	4.10325	2.34486	-3.12484	0.173581	2.37862	7.42069	6.67693	7.01784	7.26033	6.78969	7.06756	3.01407	2.66862	2.64528	5.23635	5.37795	5.10805
PUV_RS07550	gene1509		hypothetical protein	NA	-4.8608	-4.94938	-5.22276	-3.12484	-2.83791	-2.90049	-2.4826	3.30553	1.60938	2.07298	0.997025	1.75588	1.81305	1.59618	1.30011	2.41648	2.37473	2.17387
PUV_RS00760	gene151		hypothetical protein	NA	-4.8608	-4.94938	-5.22276	-3.12484	-2.83791	-2.90049	5.71299	5.61583	5.903	6.45044	6.67015	6.78754	2.15158	1.89613	1.57686	3.23703	3.34918	3.63805
PUV_RS07555	gene1510		NA	NA	3.50219	-4.94938	-5.22276	3.3506	1.59028	-2.90049	1.4981	2.66384	-2.55115	2.02295	2.92993	2.75067	2.26722	2.35348	1.9758	3.09441	3.15418	3.32271
PUV_RS07560	gene1511		hypothetical protein	DUF1016	3.92398	5.38559	5.30022	3.50878	3.95762	3.58224	5.08217	4.8667	5.27859	5.20336	5.04782	4.97932	4.98889	4.74196	4.90694	6.03997	6.21955	6.02036
PUV_RS07565	gene1512		hypothetical protein	NA	5.49537	3.31886	4.55252	2.45437	4.20717	2.27322	4.54874	5.11714	4.46467	5.40318	5.59295	5.75246	4.36673	4.05121	4.17144	6.5065	6.61502	6.5228
PUV_RS07570	gene1513		hypothetical protein	Methyltransf_31	3.006	3.14692	3.38205	2.28567	1.11966	1.14996	5.00125	4.83903	5.28726	5.16632	5.15469	5.25396	2.35189	2.14376	1.67775	3.3526	3.45651	3.45227
PUV_RS07575	gene1514		magnesium transporter	CBS,MgtE_N,MgtE	5.05607	4.61336	3.85082	2.74602	1.96129	2.30652	7.31573	7.79155	7.22055	7.43942	7.49617	7.54246	2.5691	2.55459	2.79814	4.85093	4.86536	4.6326
PUV_RS07580	gene1515		GTP-binding protein	GTP_EFTU_D2,EFG_C,GTP_EFTU	4.40493	5.43858	2.97867	4.10434	4.94758	4.94726	9.69988	9.94211	9.85162	9.61287	9.88587	9.79047	4.16904	3.40016	3.79161	6.1214	5.979	5.94034
PUV_RS07585	gene1516		hypothetical protein	Pkinase	3.00048	3.87624	4.37465	3.00353	3.26171	3.07768	4.75107	4.97366	4.66365	4.99387	5.12942	5.20151	3.76271	3.41816	3.44657	5.19307	5.25785	5.14528
PUV_RS07590	gene1517		hypothetical protein	Pkinase	-4.8608	1.60444	-5.22276	3.41474	3.39721	2.35319	1.06683	1.64971	1.49637	1.51561	1.47575	1.52764	2.12045	1.89745	2.03157	2.6728	2.52575	2.65325
PUV_RS07595	gene1518		hypothetical protein	F-box	5.62808	5.31066	5.86877	6.20279	5.8674	6.31788	5.25027	4.69953	4.66018	4.7617	4.61547	4.59427	3.6956	3.08153	3.81681	3.94061	4.01987	3.97214
PUV_RS13190	gene1519		hypothetical protein	NA	9.07243	9.08099	8.89954	9.35145	9.37712	9.41008	5.6185	5.9675	5.91165	5.67086	5.75088	5.75059	7.35319	7.2364	7.34486	7.36553	7.42145	7.49243
PUV_RS00765	gene152		sulfite reductase	NAD_binding_1,FAD_binding_1	6.34634	6.79283	6.22227	4.60408	5.53442	5.18192	8.14806	7.84977	8.0576	8.34647	7.86811	8.1114	5.27728	5.11868	5.15345	5.31326	5.26879	5.10838
PUV_RS07600	gene1520		hypothetical protein	NA	9.37491	9.6775	9.55237	9.57586	9.80956	9.69258	6.50094	6.00979	6.25274	6.33198	5.94107	6.27915	8.66778	8.49954	8.60829	8.4376	8.4852	8.5543
PUV_RS07605	gene1521		3-deoxy-manno-octulosonate cytidylyltransferase	CTP_transf_3	5.38759	6.26581	7.35013	6.51422	6.31969	6.50777	6.87945	7.40959	7.1886	7.18416	7.37654	7.47823	5.25381	5.37518	5.17365	5.96802	5.97595	5.96534
PUV_RS07610	gene1522		CTP synthase	GATase,CTP_synth_N	5.23163	5.91349	4.95801	4.03256	5.32336	4.59413	7.28576	6.88114	6.79839	7.33544	7.01864	7.2304	4.94919	4.69416	4.62194	5.67913	5.70906	5.6716
PUV_RS07615	gene1523		Holliday junction DNA helicase	RuvX	5.5682	6.51685	6.26812	3.4192	4.59937	4.95567	5.9367	7.05748	5.92274	6.41603	6.52145	6.59084	4.69668	4.57839	4.6249	5.29585	5.30915	5.39335
PUV_RS07620	gene1524		thymocyte nuclear protein 1	EVE	5.01251	5.15411	7.50519	4.8532	5.45448	4.66392	4.15383	5.0233	4.39694	4.87054	5.07917	4.61829	5.08555	4.93313	4.93402	6.03892	6.12173	6.15438
PUV_RS07625	gene1525		regulator AldR	Ribonuc_L-PSP	7.16425	7.44351	7.39066	7.09473	7.25948	7.60376	-2.4826	-2.72235	-2.55115	2.79929	2.45892	1.94613	4.79094	4.55931	4.33513	5.28638	5.15906	5.388
PUV_RS13195	gene1526		hypothetical protein	NA	-4.8608	5.80892	5.04595	-3.12484	4.28547	4.73388	7.70267	7.92756	6.94938	7.82926	8.10126	7.70142	4.5126	4.36744	4.64568	5.988	6.05372	5.76811
PUV_RS07635	gene1527	zwf	glucose-6-phosphate 1-dehydrogenase	G6PD_N,G6PD_C	2.83777	3.56156	2.21767	0.230666	2.47636	1.94233	5.96965	6.54924	6.40763	6.38684	6.64895	6.49673	3.00969	2.53281	2.69472	5.66944	5.66387	5.53956
PUV_RS07640	gene1528		hypothetical protein	OpcA_G6PD_assem	-4.8608	2.48137	-5.22276	0.689095	1.43182	2.42786	5.59992	5.95765	5.93823	5.84045	5.9766	6.09051	2.55732	2.29944	2.57574	4.84183	5.01259	4.58806
PUV_RS07645	gene1529	pgl	6-phosphogluconolactonase	Glucosamine_iso	-4.8608	-4.94938	-5.22276	-3.12484	2.90246	1.01091	5.57004	5.68717	6.17153	6.00307	6.25547	6.26829	3.01525	2.46801	2.62789	5.09709	5.2256	4.99174
PUV_RS00770	gene153		hypothetical protein	HlyD_D23	-4.8608	-4.94938	-5.22276	-3.12484	0.837771	0.86674	2.24279	-2.72235	0.803917	2.6788	3.0556	2.71529	2.7834	2.05146	2.43825	4.67132	4.75029	4.56893
PUV_RS07650	gene1530		hypothetical protein	NA	4.01125	4.15263	-5.22276	-3.12484	2.08055	3.66875	8.1438	8.28974	8.49162	8.30823	8.64119	8.61108	3.64945	3.37929	3.30422	6.46822	6.50666	6.28224
PUV_RS07655	gene1531		hypothetical protein	NA	-4.8608	-4.94938	-5.22276	-3.12484	-2.83791	-2.90049	4.14168	4.62414	4.86683	4.86654	4.63021	4.09597	1.87159	2.128	1.63687	2.96399	2.73636	2.48586
PUV_RS07660	gene1532		coproporphyrinogen III oxidase	Radical_SAM	3.85042	5.40494	4.22756	0.624983	2.64053	3.50935	4.82092	4.4035	4.40282	4.90416	5.02066	4.7548	3.1062	2.77529	2.79983	4.46394	4.36883	4.19943
PUV_RS07665	gene1533		hypothetical protein	NA	6.08055	6.63716	5.87404	4.75254	5.84417	5.14564	7.81129	7.91229	7.9786	7.94058	8.33652	8.33367	5.10094	5.21762	5.13546	6.33923	6.26478	6.0444
PUV_RS07670	gene1534		16S rRNA methyltransferase	TP_methylase	2.95703	3.09792	5.65185	3.53839	2.99993	2.62754	7.58578	7.75518	7.25129	7.56475	7.59513	7.46676	2.62603	2.35947	1.87485	4.57183	4.88766	4.41285
PUV_RS07675	gene1535		hypothetical protein	NA	4.07982	3.22372	3.45893	2.93517	2.14704	3.15903	-2.4826	-2.72235	2.09489	1.73434	0.751828	1.60725	3.10275	2.69073	2.72909	3.58018	3.41068	3.1936
PUV_RS07680	gene1536		hypothetical protein	NA	4.95222	-4.94938	6.32963	4.21111	3.98727	3.03474	2.89172	3.10734	-2.55115	3.88919	2.36469	3.23189	2.75663	1.51773	3.40471	4.69815	4.81953	4.22649
PUV_RS07685	gene1537		hypothetical protein	NA	-4.8608	3.87901	-5.22276	-3.12484	2.78739	2.82193	3.2522	3.46995	1.76738	3.74436	2.9257	2.85219	3.69501	3.36366	3.22884	4.91795	4.98707	4.59189
PUV_RS07690	gene1538		DNA polymerase III subunit delta	DNA_pol3_delta	4.43532	4.57682	-5.22276	3.69737	3.47515	3.32021	7.06876	7.0088	6.90209	7.13703	7.21828	7.08632	4.04094	3.75919	3.54031	5.33438	5.35689	5.15565
PUV_RS07695	gene1539		hypothetical protein	NA	5.00136	4.14428	4.38019	4.26	5.11696	5.23522	4.82175	4.72419	4.66916	5.00364	5.29555	5.55579	4.35588	4.42888	4.41767	5.04975	4.97806	4.85266
PUV_RS00775	gene154		multidrug ABC transporter ATP-binding protein	ABC_tran,ABC_tran	-4.8608	1.83536	2.06816	-3.12484	-2.83791	-2.90049	1.28153	0.0413151	0.789524	1.14696	0.718171	0.883492	1.93545	2.15424	2.17964	3.6644	3.678	3.58858
PUV_RS07700	gene1540		phosphoglycolate phosphatase	HAD_2	4.0602	6.00714	3.43932	5.8965	6.08407	5.645	4.7799	5.44132	4.19981	4.86023	5.59803	5.20147	4.58461	4.66435	4.71727	5.14444	5.05063	4.92623
PUV_RS07705	gene1541		GNAT family N-acetyltransferase	NeuB	6.76381	7.46733	6.20952	7.80323	7.69966	7.93997	5.53046	5.67637	5.97801	5.80285	6.35267	6.25475	5.8177	5.92002	5.65126	6.07307	6.1266	6.19559
PUV_RS07710	gene1542		acylneuraminate cytidylyltransferase	CTP_transf_3	10.1164	10.3878	9.97622	11.26	11.6242	11.2314	5.80773	5.89002	5.86067	6.52721	6.598	6.38909	9.48354	9.66217	9.51671	9.38451	9.4601	9.48104
PUV_RS07715	gene1543		hypothetical protein	NA	10.6096	11.2368	10.8812	11.8739	12.8193	12.0895	4.39842	5.78526	5.03195	5.40081	5.88319	5.58799	9.90059	10.2166	9.97236	9.80754	9.99129	9.90971
PUV_RS07720	gene1544		DNA polymerase IV	IMS_HHH,IMS_C,IMS	3.94714	2.50902	2.74327	3.2134	2.73538	3.02815	4.66736	3.9636	4.78654	5.01446	4.22659	4.7354	3.96214	3.59301	3.43368	4.60926	4.62257	4.54675
PUV_RS07725	gene1545		single-stranded DNA-binding protein	SSB	7.75186	6.96783	7.05244	8.1652	7.93778	8.10391	9.74974	9.75402	9.62812	9.98176	10.1037	10.1383	7.56736	7.66295	7.75569	8.28102	8.37539	8.20451
PUV_RS07730	gene1546		hypothetical protein	NA	-4.8608	-4.94938	2.94455	-3.12484	-2.83791	1.68281	4.79812	4.1638	4.43848	4.86715	4.07175	4.77151	2.78677	2.76273	2.75827	4.28954	4.30501	4.18102
PUV_RS07735	gene1547	chaperone Slc1	type III secretion system chaperone	CesT	13.1571	13.2955	13.1084	13.4691	13.4942	13.4747	13.0008	12.9258	12.9239	12.9676	12.8424	12.9231	13.479	13.3621	13.4314	13.4233	13.4345	13.5057
PUV_RS07740	gene1548	ISA3	isoamylase	CBM_48,Alpha-amylase	3.05958	3.20053	3.84986	1.37057	2.12451	1.59444	0.561059	1.27784	1.12992	1.52847	1.98077	2.23598	3.16141	2.84678	2.98753	4.07859	4.14775	4.21288
PUV_RS07745	gene1549		hypothetical protein	NA	4.37883	4.52031	-5.22276	5.43915	3.99796	4.44569	7.28399	6.93562	6.73029	7.57908	7.13796	7.42003	4.75832	4.54262	4.49437	7.16946	7.30849	6.88955
PUV_RS00780	gene155		membrane protein	ABC2_membrane_3	-4.8608	-4.94938	-5.22276	-3.12484	-2.83791	-2.90049	1.83463	0.55742	0.424842	1.71497	1.83021	1.46981	2.40305	1.68289	1.72773	3.39026	3.41511	3.25814
PUV_RS07750	gene1550		S-adenosylmethionine:tRNA ribosyltransferase-isomerase	Queuosine_synth	4.0043	4.88158	-5.22276	4.00007	4.90628	4.18767	6.47478	6.2781	6.2613	6.62994	6.68744	6.34353	4.34571	3.9734	3.87852	5.26098	5.26432	5.22229
PUV_RS07755	gene1551		hypothetical protein	SpoIID	7.21014	7.15033	7.15251	5.98479	6.90162	6.79273	9.73199	10.027	9.79801	10.1401	10.4069	10.3933	6.54131	6.29779	6.10874	8.32446	8.39995	8.14432
PUV_RS07760	gene1552		Holliday junction DNA helicase RuvB	RuvB_C,RuvB_N	4.03801	5.1781	-5.22276	5.29075	4.80306	4.83906	7.30006	7.09054	7.24374	7.55369	7.56679	7.43503	5.35249	5.12905	5.01029	6.12269	6.12043	6.06565
PUV_RS07765	gene1553		sodium-dependent transporter yocR	SNF,SNF	5.47502	4.15892	4.39484	3.60163	3.37979	3.55084	7.82238	8.12938	8.00255	8.11373	8.00389	7.99999	4.08713	3.60724	3.72205	5.29524	5.42845	5.15967
PUV_RS07770	gene1554		hypothetical protein	NA	9.75031	9.96052	9.81736	10.1609	10.1539	10.0668	6.77935	6.55475	6.61044	7.02078	6.63585	7.01636	9.66858	9.78417	9.64461	9.81497	9.93799	9.85196
PUV_RS07775	gene1555		hypothetical protein	NA	7.30547	7.34036	7.04654	7.59568	7.86238	7.83512	4.11906	2.26026	2.81436	3.30567	2.97796	3.7005	7.45171	7.27114	7.42288	7.59328	7.53567	7.70792
PUV_RS07780	gene1556		hypothetical protein	RrnaAD	3.11599	-4.94938	-5.22276	-3.12484	1.22325	2.7839	4.03201	3.26432	4.98415	4.98548	4.19123	4.65763	2.94441	2.68177	2.65812	5.40955	5.29759	5.22661
PUV_RS07785	gene1557		hypothetical protein	Tmemb_14	5.69843	-4.94938	-5.22276	-3.12484	3.73656	-2.90049	7.85241	7.73651	7.80074	8.57045	8.48075	8.64288	5.15305	4.57831	4.65008	8.07363	8.27393	7.99764
PUV_RS07790	gene1558		carboxymethylenebutenolidase	DLH	3.75163	3.89291	4.12867	2.61175	1.82971	-2.90049	4.83284	4.58862	5.29837	6.13276	5.93918	6.09765	3.08452	2.85707	2.91728	6.28722	6.34645	5.93964
PUV_RS07795	gene1559		hypothetical protein	Bac_globin	-4.8608	-4.94938	-5.22276	-3.12484	1.6389	-2.90049	4.63498	5.77134	5.90438	5.98202	5.30006	5.90191	1.73056	1.58873	1.60274	3.4069	3.54501	3.24635
PUV_RS00785	gene156		membrane protein	ABC2_membrane_3	-4.8608	-4.94938	-5.22276	-3.12484	-2.83791	-2.90049	-2.4826	0.602228	2.64055	1.48873	1.45256	1.845	1.6491	1.41002	1.56014	3.63251	3.49693	3.32367
PUV_RS07800	gene1560		hypothetical protein	NA	8.3168	8.28871	8.69527	8.16702	8.23735	8.11466	6.07881	5.14204	5.78283	5.75015	5.39136	5.78617	7.6896	7.60632	7.59373	7.81599	7.92169	8.00186
PUV_RS07805	gene1561		hypothetical protein	NA	6.86782	7.20885	7.29864	6.82494	7.04479	6.72927	6.77565	6.51282	6.91924	6.85759	6.69796	6.90848	6.677	6.44601	6.48969	6.71595	6.77218	6.72392
PUV_RS07810	gene1562		hypothetical protein	NA	3.06859	3.20955	4.76454	2.66249	2.13327	2.73724	4.7853	5.24396	4.7316	5.44153	5.24529	5.4372	3.83582	3.4908	3.34854	5.28614	5.2381	5.18902
PUV_RS07815	gene1563		hypothetical protein	NA	2.58824	-0.222668	2.77151	1.78712	0.730838	0.582799	4.57355	4.80638	4.67809	4.65103	4.73992	4.74577	1.93382	1.77457	1.64369	2.97414	3.01307	2.88638
PUV_RS07820	gene1564		threonylcarbamoyladenosine tRNA methylthiotransferase	UPF0004,Radical_SAM	2.11059	2.25072	5.06369	-3.12484	1.76836	1.8009	6.90192	6.97338	6.9058	6.98207	6.79551	6.76414	2.18347	2.18014	1.92261	3.91047	4.03603	3.96889
PUV_RS07825	gene1565		hypothetical protein	NA	2.38463	-4.94938	2.75934	-3.12484	0.544406	1.50516	6.99725	7.19421	7.09099	7.03404	7.07203	6.95228	1.92827	1.22228	1.25639	3.95487	3.74344	3.63016
PUV_RS07830	gene1566	glgB	glycogen branching protein	Alpha-amylase,Alpha-amylase_C,CBM_48	3.6781	3.49826	-5.22276	2.44194	3.39546	2.61446	6.00368	6.34409	6.17289	5.97767	6.25923	6.21364	5.17759	4.9005	4.89603	5.51157	5.49289	5.39105
PUV_RS07835	gene1567		DEAD/DEAH box helicase	Helicase_C,DEAD	6.53165	6.72585	6.90996	6.56866	6.89981	6.43871	10.3423	10.697	10.6781	9.83703	10.3165	10.2646	4.98047	4.86929	4.93081	5.84433	5.76318	5.79788
PUV_RS07840	gene1568		hypothetical protein	Invasin_beta	4.03446	3.17842	4.41177	2.8904	3.65635	-2.90049	-2.4826	-2.72235	-2.55115	0.810965	1.81855	0.507577	2.86297	3.45535	3.55714	3.16617	3.17833	2.95327
PUV_RS07845	gene1569		hypothetical protein	HhH-GPD,HTH_18,Ada_Zn_binding,AlkA_N	6.37794	5.39476	5.63112	5.2183	4.91044	4.38557	3.52818	4.02447	3.47435	4.06299	4.13139	4.1115	6.03455	5.99132	6.15393	5.46202	5.57429	5.59178
PUV_RS00790	gene157		membrane protein	OEP,OEP	-4.8608	-4.94938	-5.22276	0.327349	-2.83791	0.179501	0.980602	2.43173	2.27065	1.82793	1.82277	2.11594	2.76001	2.45904	2.67425	4.01259	4.08523	3.96417
PUV_RS07850	gene1570		hypothetical protein	MatE,MatE	5.44071	5.58238	4.36055	4.63068	4.47255	4.29827	4.8022	4.44328	4.80615	5.16492	5.20765	4.96177	4.4129	4.40159	4.16207	5.78696	5.92011	5.86171
PUV_RS07855	gene1571		hypothetical protein	NA	-4.8608	-4.94938	-5.22276	-3.12484	2.38375	1.45338	5.48031	5.45681	5.60689	5.46598	5.20812	5.36698	2.99552	2.56921	2.12372	4.99891	5.19163	5.02845
PUV_RS07860	gene1572		hypothetical protein	MAF_flag10	3.89706	3.30333	4.27425	3.64398	1.66093	1.29791	5.31707	4.91962	5.03041	5.38425	5.28289	5.27285	4.34636	4.41584	4.21988	5.54465	5.66769	5.56312
PUV_RS07865	gene1573		hypothetical protein	APH	2.42551	3.56203	2.80032	0.768296	1.51261	1.54439	3.80021	3.73381	3.5663	3.62717	3.629	3.67306	3.34423	3.29445	3.02814	4.49835	4.69423	4.79586
PUV_RS07870	gene1574		hypothetical protein	MAF_flag10	4.27601	3.83359	4.80536	2.70262	3.46767	3.18527	3.35676	2.72747	2.79897	3.47539	3.44944	3.57098	4.37448	4.1157	4.16827	4.98261	5.0495	4.91746
PUV_RS07875	gene1575		hypothetical protein	MAF_flag10	6.04335	6.22458	6.15863	4.41737	4.71161	4.98353	3.84108	4.10403	4.33597	4.38136	4.58975	4.49999	5.89851	5.70174	5.71401	6.52174	6.60717	6.55272
PUV_RS07880	gene1576		hypothetical protein	NA	4.64526	6.95541	4.02418	4.90036	4.99541	5.16843	3.57105	4.10905	2.64245	3.08987	3.68908	3.41615	5.93233	5.5238	5.43678	6.55715	6.55104	6.64245
PUV_RS07885	gene1577		hypothetical protein	NA	4.41915	2.75823	1.99771	1.50544	1.30252	-2.90049	6.21928	6.25127	6.50214	6.53848	6.65998	6.87304	3.42132	3.49521	3.16305	4.92049	5.05332	4.95314
PUV_RS07890	gene1578		hypothetical protein	NA	5.51798	5.29735	3.72842	3.93132	4.2881	4.73651	2.30603	1.55451	2.66738	2.75972	2.34934	2.32301	4.33961	4.29439	4.14846	4.79591	4.82387	4.88362
PUV_RS07895	gene1579		hypothetical protein	NA	8.58748	8.85481	8.93949	8.79261	8.92039	8.78564	5.92559	5.43404	5.55181	6.2101	5.50186	6.07683	9.12535	9.1503	9.26301	8.76974	8.79777	8.91148
PUV_RS00795	gene158		hypothetical protein	NA	-4.8608	-4.94938	-5.22276	1.75981	0.620101	-2.90049	4.6964	4.59877	4.81886	5.27051	5.03557	5.19651	3.58216	3.48396	3.19617	5.08832	5.13627	5.08577
PUV_RS07900	gene1580		hypothetical protein	Rieske	8.65758	9.07239	8.62104	8.71674	8.87815	8.71826	6.56607	6.11367	7.03358	7.06326	6.98802	7.10483	9.25689	9.14327	9.28876	8.94587	9.03906	9.14049
PUV_RS07905	gene1581		hypothetical protein	HSDR_N_2	6.54015	7.58858	7.24033	6.0416	6.65295	6.24637	8.3888	8.13096	8.2411	8.60884	7.71186	8.19319	7.47888	7.29967	7.34097	8.4617	8.51438	8.35817
PUV_RS07910	gene1582		hypothetical protein	Ribosom_S30AE_C,Ribosomal_S30AE	8.47471	8.78252	7.81765	7.53937	7.77117	7.77816	9.73746	9.63644	9.70952	9.95264	9.64851	9.86681	8.22668	7.78123	7.86113	9.59237	9.64047	9.47618
PUV_RS07915	gene1583		hypothetical protein	NA	5.38035	5.522	4.75911	5.2201	4.00064	4.03629	5.46084	5.9732	6.14919	5.89216	5.62607	5.72484	4.70095	4.30412	4.45206	4.86317	4.76585	4.93936
PUV_RS07920	gene1584		hypothetical protein	NA	-4.8608	-4.94938	-5.22276	-3.12484	-2.83791	-2.90049	4.81899	3.46995	5.15954	4.07312	4.85149	4.73208	2.10224	1.66625	1.94812	3.20534	3.217	3.60987
PUV_RS07925	gene1585		hypothetical protein	NA	-4.8608	-4.94938	-5.22276	2.29384	-2.83791	-2.90049	3.93109	4.15165	3.98303	3.63349	4.09442	3.53357	1.91968	2.10283	2.00271	2.59061	2.32613	2.54505
PUV_RS07930	gene1586		23S rRNA (adenine(2503)-C(2))-methyltransferase RlmN	Radical_SAM	-4.8608	4.06862	-5.22276	0.696426	1.4393	1.47083	4.77793	4.48	5.55143	4.95249	5.19904	4.70565	2.86494	3.09092	2.69769	3.8594	3.69929	3.81074
PUV_RS07935	gene1587		tRNA-Arg	NA	-4.8608	6.387	7.62334	-3.12484	4.27891	-2.90049	-2.4826	-2.72235	-2.55115	2.75205	4.18824	4.21136	6.10066	5.57298	4.94458	4.54156	4.77261	5.1712
PUV_RS07940	gene1588		hypothetical protein	NA	4.90471	6.04559	6.28208	5.48023	3.94013	4.96958	-2.4826	4.04746	3.87909	3.73032	1.86646	2.77304	4.26925	3.40262	3.97873	5.38157	5.6604	5.1771
PUV_RS07945	gene1589		lysyl-tRNA synthetase	tRNA_anti-codon,tRNA-synt_2	6.40804	6.35721	5.66121	5.28772	5.17388	5.05857	8.60556	8.86996	8.73356	8.37663	8.63956	8.59107	5.01898	4.70559	4.75678	6.5677	6.55983	6.52261
PUV_RS00800	gene159		hypothetical protein	NA	-4.8608	-4.94938	-5.22276	-3.12484	-2.83791	-2.90049	4.88077	4.45514	5.17314	4.9481	4.93096	4.77779	1.55531	1.36773	1.10804	2.3302	2.34499	2.51718
PUV_RS07950	gene1590		hypothetical protein	NA	9.09167	9.33005	9.36666	8.47096	8.91367	8.41552	7.71104	7.54136	7.68066	7.06501	7.16899	7.33479	7.48577	7.44989	7.43871	6.95874	7.00047	7.01874
PUV_RS07955	gene1591		hypothetical protein	NA	7.34084	7.81699	7.55326	5.97802	6.6502	6.08961	2.76144	2.78747	3.38489	3.44405	2.7456	3.74227	6.21255	6.0724	6.02575	5.8381	5.87911	5.9952
PUV_RS07960	gene1592		hypothetical protein	NA	8.54966	8.99843	8.61364	8.16751	8.48184	8.19053	5.41615	5.47797	5.23729	5.51331	5.52605	5.5575	6.94329	6.88351	6.77379	6.76322	6.81647	6.65442
PUV_RS07965	gene1593	sctJ-2	type III secretion protein	YscJ_FliF	4.18608	2.74719	4.56351	1.89509	3.44821	1.71867	0.675667	-2.72235	-2.55115	1.85014	1.64433	1.32173	2.21564	2.07042	1.7567	3.61018	3.82894	3.58438
PUV_RS07970	gene1594		hypothetical protein	DUF308,DUF308	5.29105	5.01801	4.66983	2.56945	4.78044	2.96013	4.01904	4.88774	4.07106	4.38953	4.51102	4.43955	4.05145	3.95127	3.41013	5.96528	6.12872	6.13484
PUV_RS07975	gene1595		hypothetical protein	NA	9.06065	9.07694	8.7611	8.30054	8.47272	8.49995	4.6548	4.75236	5.2891	4.53036	4.43584	4.46332	7.39441	7.23124	7.0986	7.21423	7.25638	7.29684
PUV_RS07980	gene1596		hypothetical protein	Fer4_9	5.52063	6.07711	-5.22276	5.77411	5.4226	5.32171	7.09031	7.15471	7.1809	7.24847	6.733	6.53015	4.83062	4.76195	4.48621	6.03484	5.87528	6.091
PUV_RS07985	gene1597		hypothetical protein	NA	7.1009	5.65833	8.06417	6.09147	7.18468	6.38559	7.78019	7.34848	7.72387	7.64337	7.45437	7.80982	6.72667	6.55731	6.63453	6.39324	6.46561	6.30905
PUV_RS07990	gene1598		cysteinyl-tRNA synthetase	DALR_2,tRNA-synt_1e	6.61476	6.86341	6.93652	6.3768	6.66759	5.93153	7.21377	6.98918	7.11321	7.16368	7.27565	7.28563	5.77509	5.56444	5.65429	6.08232	6.13728	6.05474
PUV_RS07995	gene1599		acylglycerophosphoethanolamine acyltransferase	PP-binding,AMP-binding	6.74391	7.54993	7.54401	6.45877	6.63389	6.43566	7.92249	7.76605	7.77352	7.97536	7.72667	7.94142	6.44644	6.22755	6.22803	6.47815	6.47558	6.4441
PUV_RS00085	gene16		hypothetical protein	NA	5.126	4.68327	5.50396	6.0416	5.7372	5.3053	7.65624	7.69417	7.45442	7.29485	7.03974	7.27734	4.36139	4.12529	3.94222	4.74321	4.90408	4.851
PUV_RS00805	gene160	acn	aconitate hydratase	Aconitase_C,Aconitase	2.53812	-4.94938	2.33082	-3.12484	-0.668755	-2.90049	3.82303	2.57238	3.2518	3.6833	2.9902	3.48572	3.28797	3.00144	2.9593	6.27252	6.4041	6.05226
PUV_RS08000	gene1600		hypothetical protein	Rhodanese	8.07268	8.02186	7.03628	6.57369	6.2689	6.59427	6.78808	6.59819	6.1227	7.04307	6.23753	6.54238	6.48629	6.23393	6.33685	8.19678	8.25707	8.0912
PUV_RS08005	gene1601		ATPase	PIN_4,PhoH	4.41995	2.2474	5.06035	3.68211	3.94013	4.07445	4.96408	5.09123	5.01672	5.5867	5.1485	5.58702	3.7369	3.50929	3.38538	6.62587	6.87905	6.58162
PUV_RS08010	gene1602		hypothetical protein	NA	7.65131	7.9	7.85288	6.78862	6.6769	6.14299	9.80517	9.48719	9.58257	9.7497	9.20432	9.54472	7.13044	6.71894	6.79074	7.62222	7.81487	7.58476
PUV_RS08015	gene1603		hypothetical protein	NA	5.86193	4.62629	5.86176	4.41992	4.71577	5.22616	8.25226	8.27547	8.35422	8.44662	8.17221	8.64536	5.38048	5.1443	5.20147	6.49342	6.5864	6.37796
PUV_RS08020	gene1604		hypothetical protein	Vut_1	3.06967	5.79139	4.44405	3.33181	3.11116	3.14609	7.29322	7.21871	6.80651	7.67722	6.9529	7.45312	4.4804	4.33089	4.16651	5.59726	5.7323	5.45718
PUV_RS08025	gene1605		hypothetical protein	PAP2	3.01851	3.15944	3.39458	2.87165	3.63751	3.89314	6.47576	6.39403	6.14498	6.46291	6.21441	6.18525	5.89095	5.60262	5.51187	5.3185	5.16293	5.3338
PUV_RS08030	gene1606	lexA	LexA repressor	Peptidase_S24,LexA_DNA_bind	4.16109	5.62302	4.5385	1.47079	3.52178	2.25958	4.53481	4.10951	4.58723	5.04625	4.7984	4.91449	2.90355	2.33112	2.13413	3.33401	3.50373	3.64494
PUV_RS08035	gene1607		CDP-diacylglycerol--serine O-phosphatidyltransferase	CDP-OH_P_transf	6.95995	8.10156	7.9483	7.17376	7.05894	7.07719	6.4784	6.51757	6.73923	6.49061	6.62136	6.66766	6.99059	7.01999	6.80488	7.09717	7.05324	7.07475
PUV_RS08040	gene1608		aliphatic sulfonate ABC transporter ATP-binding protein	ABC_tran	2.88658	-4.94938	-5.22276	2.16865	1.00773	1.03753	4.60375	5.1048	5.42974	5.41359	5.28185	5.16054	1.86328	1.42506	2.46852	4.10402	4.3653	3.91626
PUV_RS08045	gene1609		peptidase	Peptidase_M24	2.21753	2.35779	4.17246	2.48814	2.84403	3.60506	4.87642	4.43555	4.92902	4.99652	4.32925	4.99361	4.33923	4.39775	3.99635	4.18462	4.27005	4.23012
PUV_RS00810	gene161		hypothetical protein	CBAH	-4.8608	-4.94938	-5.22276	-3.12484	-2.83791	-2.90049	2.22063	2.43052	2.83729	3.00415	2.51615	3.30733	2.98963	2.52596	3.09375	6.56234	6.65658	6.31829
PUV_RS08050	gene1610	tyrP-4	amino acid transporter	Trp_Tyr_perm	4.11875	4.84431	4.08167	3.55153	2.18484	3.00782	7.31803	7.33584	7.40747	7.3417	7.19408	7.20091	3.20604	3.35757	2.75719	4.77793	4.98647	4.70369
PUV_RS08055	gene1611		hypothetical protein	DUF2760	4.47089	5.61144	3.84986	-3.12484	-2.83791	1.59444	8.79298	8.63375	8.51599	8.671	8.49964	8.6647	4.68359	4.89208	4.6335	6.78016	6.65354	6.57467
PUV_RS08060	gene1612		molecular chaperone DnaK	HSP70	5.50795	5.06512	5.3014	5.76144	5.85614	6.02084	7.74068	7.41186	7.2047	7.74091	7.39379	7.59363	5.02395	5.05945	4.93675	5.67113	5.56862	5.41321
PUV_RS08065	gene1613		hypothetical protein	NA	2.92725	4.64937	-5.22276	2.78147	4.27695	3.99324	3.6546	2.67153	3.22835	3.83368	4.41407	3.69968	2.43344	2.05258	2.70464	2.87203	2.50998	2.44477
PUV_RS08070	gene1614		hypothetical protein	FAD_binding_3,FAD_binding_3	4.41025	4.55174	4.78784	5.36391	5.34365	4.93403	4.90739	5.00529	5.32746	5.42541	5.79321	5.66331	3.60848	3.40458	3.70597	5.55381	5.57074	5.43385
PUV_RS08075	gene1615		MBL fold hydrolase	Lactamase_B	-4.8608	-4.94938	-5.22276	-3.12484	-2.83791	-2.90049	-2.4826	-2.72235	-2.55115	0.20441	-0.131131	0.148835	1.33402	1.12038	0.905189	2.16392	2.06944	2.09447
PUV_RS08080	gene1616	Collingro 2011: chemotaxis protein, transcribed	chemotaxis protein CheW	CheW,CheW	-4.8608	-4.94938	-5.22276	-3.12484	-2.83791	-2.90049	-2.4826	0.767814	-2.55115	0.830347	0.516691	0.148835	1.22419	1.1921	0.97581	1.99351	2.02586	1.90601
PUV_RS08085	gene1617	Collingro 2011: chemotaxis protein, transcribed	chemotaxis protein	MCPsignal	-4.8608	-4.94938	-5.22276	1.22611	0.124102	-2.90049	-2.4826	-2.72235	-2.55115	0.767864	0.116136	0.323944	1.37186	1.08302	0.997655	2.7957	2.94254	2.75613
PUV_RS08090	gene1618	Collingro 2011: chemotaxis protein, not transcribed, cheA	chemotaxis protein	Hpt,CheW,HATPase_c,Response_reg	2.33838	-4.94938	-5.22276	-3.12484	-2.83791	-0.342612	-2.4826	-2.72235	-2.55115	0.315797	0.456243	0.482428	1.66953	1.34075	1.29623	2.75392	2.63846	2.56885
PUV_RS08095	gene1619		hypothetical protein	Response_reg,Guanylate_cyc	-4.8608	-4.94938	-5.22276	-3.12484	1.27727	0.384198	3.79273	2.65582	2.49318	3.55348	3.25281	3.87734	1.81012	1.31837	1.87223	3.89868	3.84093	3.69306
PUV_RS00815	gene162		NA	NA	-4.8608	-4.94938	-5.22276	0.117858	-0.851348	-2.90049	-0.0852054	-0.741989	-0.0542443	0.809505	0.18463	0.893463	1.12283	0.91099	1.00574	2.31839	2.07959	1.94632
PUV_RS08100	gene1620		hypothetical protein	OEP,OEP	-4.8608	2.12655	-5.22276	0.360459	0.186973	2.08074	2.51085	1.75628	0.17039	1.90927	1.69857	1.61526	2.64157	2.39344	2.34057	4.16363	4.23535	4.13472
PUV_RS08105	gene1621		hypothetical protein	HlyD_D23	-4.8608	2.7614	-5.22276	0.952309	2.26412	1.73236	-2.4826	1.80763	1.65238	2.66278	2.5014	2.34737	2.70517	2.53793	2.56802	4.82393	5.03447	4.87403
PUV_RS08110	gene1622		ABC transporter ATP-binding protein	ABC_tran	-4.8608	-4.94938	-5.22276	1.26656	1.06806	2.62164	0.986974	-2.72235	1.96812	2.18719	1.21391	2.21572	2.50848	2.56442	2.14605	4.80887	5.06005	4.91004
PUV_RS08115	gene1623		ABC transporter permease	MacB_PCD,FtsX	-4.8608	-4.94938	4.24641	-3.12484	-2.83791	2.37887	0.397408	-2.72235	0.434759	1.26599	1.30271	1.02775	2.48767	2.36489	2.48026	4.50703	4.59299	4.43062
PUV_RS08120	gene1624		hypothetical protein	cNMP_binding	2.32543	-4.94938	-5.22276	-3.12484	-2.83791	0.517551	0.427365	1.52467	-2.55115	1.17123	-0.131131	0.575094	1.53982	1.40876	1.29315	4.31249	4.27157	4.12965
PUV_RS08125	gene1625		hypothetical protein	NA	4.86881	4.42616	5.24666	4.70995	4.77285	4.67203	11.273	11.4316	11.4139	11.1213	11.5015	11.3724	3.48611	2.58343	3.28949	7.07457	6.97636	6.85521
PUV_RS08130	gene1626		superoxide dismutase	Sod_Fe_C	5.7442	5.30133	6.34467	4.99999	4.64967	4.03783	4.07955	4.30057	3.94099	4.53478	4.9957	4.8129	5.69842	5.29431	5.47613	7.95393	7.93494	7.84473
PUV_RS08135	gene1627	ccp	cytochrome c peroxidase	CCP_MauG	-4.8608	4.08051	-5.22276	-3.12484	2.41321	0.549732	-2.4826	0.630673	0.496172	0.928789	0.689006	0.760902	2.28038	2.50344	2.46223	4.1635	4.56139	4.17628
PUV_RS08140	gene1628		hypothetical protein	NA	3.80954	3.53681	3.18876	2.09672	1.88553	2.70366	-2.4826	0.149099	0.903208	0.621533	-0.131131	0.717292	3.01983	2.64665	2.82612	3.06184	2.97003	2.83646
PUV_RS08145	gene1629		hypothetical protein	NA	-4.8608	-4.94938	3.38205	-3.12484	-2.83791	-2.90049	1.03729	1.22745	2.58558	2.03485	1.93959	2.79213	2.31727	1.84428	1.73636	4.02542	4.43481	3.90738
PUV_RS00820	gene163		hypothetical protein	NA	3.61831	3.75954	-5.22276	1.91047	-2.83791	1.73389	6.27837	5.33577	6.16187	6.68115	6.78118	6.76103	4.46542	4.19243	4.06159	6.65238	6.69951	6.52734
PUV_RS08150	gene1630		phosphoserine phosphatase	HAD	-4.8608	-4.94938	4.85141	-3.12484	2.12731	0.659692	4.70926	3.93892	4.25109	4.62294	4.5046	4.76679	2.68775	2.25205	2.52001	4.36858	4.59459	4.46561
PUV_RS08155	gene1631		hypothetical protein	GIY-YIG	4.36538	-4.94938	-5.22276	2.64127	-2.83791	-2.90049	3.87157	4.09194	4.91532	4.15564	4.71642	4.3786	3.30203	3.21014	3.00272	4.64584	4.45283	4.802
PUV_RS08160	gene1632		peptide chain release factor 2	RF-1	-4.8608	-4.94938	-5.22276	3.228	2.03275	3.61982	5.04237	5.55392	5.82913	5.96387	5.72128	6.05704	3.66291	3.41307	2.9156	5.26519	5.37429	5.25258
PUV_RS08165	gene1633		hypothetical protein	CxxCxxCC	5.29956	4.85678	4.09413	2.9859	3.3422	3.37736	4.94954	6.65399	6.26072	6.43707	6.08776	6.28415	3.07557	2.24461	2.82645	4.6909	4.70779	4.5521
PUV_RS08170	gene1634		hypothetical protein	NA	6.67622	7.53403	6.56925	5.92999	5.89564	6.25319	5.9878	6.13191	6.35416	5.9208	6.02133	6.00012	5.81589	5.43509	5.35286	5.62487	5.64194	5.7209
PUV_RS08175	gene1635	homolog of pc1813 transcriptional regulator (Domman et al)	LuxR family transcriptional regulator	GerE	9.73857	9.8327	9.5669	9.50309	9.75674	9.83097	6.06331	5.78907	6.08077	5.77769	5.62784	5.72661	8.27998	8.10009	8.16917	8.66693	8.6836	8.70086
PUV_RS08180	gene1636		protease	Rhomboid	7.48941	7.56082	7.0606	7.47856	7.59746	7.75797	3.03456	3.82838	3.88019	3.87766	3.70342	3.98606	6.34525	6.18633	6.1258	6.60151	6.53252	6.64333
PUV_RS08185	gene1637		ferredoxin	NA	3.92595	-4.94938	-5.22276	4.18335	1.99797	3.00726	6.08032	5.38099	5.58746	6.22627	5.76152	6.02162	4.56371	3.64706	4.14703	5.74759	6.03232	5.4638
PUV_RS08190	gene1638		general stress protein	Aldo_ket_red	-4.8608	-4.94938	-5.22276	-3.12484	0.635831	1.60136	1.47758	1.67705	2.4799	2.27491	2.9586	3.06164	2.53177	2.22543	2.52293	5.52049	5.70571	5.55135
PUV_RS08195	gene1639		hypothetical protein	NA	-4.8608	-4.94938	-5.22276	-3.12484	-2.83791	-2.90049	-2.4826	-2.72235	-2.55115	1.74667	-0.131131	1.17251	2.62144	1.94922	1.24426	3.54363	3.62828	3.17095
PUV_RS00825	gene164		NA	NA	-4.8608	-4.94938	-5.22276	-3.12484	-2.83791	-2.90049	-2.4826	-2.72235	0.606549	0.979403	0.507219	0.805329	1.50419	1.60605	1.38451	2.29724	2.45468	2.48146
PUV_RS08200	gene1640		hypothetical protein	NA	-4.8608	-4.94938	-5.22276	1.26656	1.06806	-2.90049	4.03623	4.25712	4.91199	4.73698	4.57103	4.01244	2.06207	1.92185	2.01548	3.49291	3.71959	3.45168
PUV_RS08205	gene1641		tRNA-Thr(GGU) m(6)t(6)A37 methyltransferase TsaA	UPF0066	-4.8608	-4.94938	-5.22276	1.14616	-2.83791	0.979697	4.06125	3.55273	3.3858	3.84749	4.19416	3.84148	1.99984	2.16139	2.54808	4.34376	4.35926	4.16697
PUV_RS08210	gene1642		hypothetical protein	NA	-4.8608	-4.94938	-5.22276	-3.12484	-2.83791	-2.90049	-2.4826	-2.72235	-2.55115	1.7622	-0.131131	0.148835	1.5847	1.75307	1.95986	2.54853	2.83896	2.55145
PUV_RS08215	gene1643		hypothetical protein	NA	4.96251	5.22952	4.46672	3.09444	3.93096	3.96656	4.32718	3.8953	3.29337	3.85777	3.70813	3.97642	3.93708	3.63802	3.59796	3.24658	3.4179	3.52345
PUV_RS08220	gene1644		hypothetical protein	His_Phos_1	5.36955	6.31812	5.7476	3.22267	4.21051	4.02557	4.74334	4.96592	3.92877	5.08138	4.46853	4.84705	4.60099	4.22723	4.16759	4.9272	4.76356	5.19692
PUV_RS08225	gene1645		NUDIX hydrolase	NUDIX	5.5682	-4.94938	-5.22276	4.14997	3.60767	2.65844	4.48463	5.02693	4.1255	4.79583	5.13012	4.97767	3.39348	3.28904	3.31205	4.36249	4.59623	4.43356
PUV_RS08230	gene1646		nudix hydrolase 1	NUDIX	-4.8608	-4.94938	-5.22276	-3.12484	-2.83791	-2.90049	4.65327	4.70668	4.34587	4.49439	4.80644	4.62659	2.01859	1.59618	2.08117	3.40067	2.83163	3.41766
PUV_RS08235	gene1647		hypothetical protein	NmrA	4.20991	4.35134	3.00561	-3.12484	0.769622	0.798227	5.05947	5.2187	5.04835	5.09826	4.91461	5.44408	3.29452	3.04939	2.92424	5.99798	6.18572	5.85891
PUV_RS08240	gene1648		hypothetical protein	NA	4.50195	3.06223	-5.22276	-3.12484	-2.83791	3.3166	6.82297	6.72043	6.8761	6.98181	6.69431	6.90744	3.8368	3.48126	3.3578	5.58511	5.6002	5.36061
PUV_RS08245	gene1649		chloramphenicol phosphotransferase	CPT	3.23515	-4.94938	3.61156	-3.12484	-2.83791	-2.90049	-2.4826	3.69984	2.24206	3.2912	2.78918	3.1128	3.17553	2.58644	2.52666	5.10637	5.03642	5.01944
PUV_RS00830	gene165		hypothetical protein	Barstar	-4.8608	-4.94938	-5.22276	2.14272	-2.83791	-2.90049	6.40603	6.30905	6.7689	6.71331	6.83862	6.73847	2.95695	2.65215	2.51286	5.94891	6.01472	5.98234
PUV_RS08250	gene1650		hypothetical protein	NA	-4.8608	-4.94938	-5.22276	2.53245	-2.83791	1.38816	3.50282	1.46463	3.23758	4.47263	3.84829	4.10061	3.72019	3.41626	3.2652	6.09103	6.11683	5.86966
PUV_RS08255	gene1651		hypothetical protein	Nuc-transf	-4.8608	-4.94938	-5.22276	-3.12484	0.976001	1.95672	5.08119	5.62514	5.80932	5.46064	5.36805	5.56498	3.14127	3.06558	2.90222	4.61044	4.48144	4.6594
PUV_RS08260	gene1652		nucleotidyltransferase	Nuc-transf	-4.8608	-4.94938	2.75128	-3.12484	-2.83791	0.564316	5.70412	5.92799	5.46109	6.03036	5.85047	6.03311	1.89463	2.07039	1.61846	4.14645	4.26455	4.08851
PUV_RS08265	gene1653		hypothetical protein	Peptidase_C39_2	-4.8608	-4.94938	3.90117	-3.12484	0.676078	-2.90049	8.23416	8.52829	8.59883	8.62681	8.62171	8.60644	4.00475	3.4204	3.61367	6.30837	6.41962	6.11877
PUV_RS08270	gene1654		alkylhydroperoxidase	CMD	-4.8608	-4.94938	-5.22276	-3.12484	-2.83791	-2.90049	6.67149	7.04784	7.36119	7.12729	7.08901	7.35512	3.15322	2.57577	3.13925	5.51118	5.36055	5.22602
PUV_RS08275	gene1655		hypothetical protein	BON	12.8484	12.7363	12.9296	14.1101	13.9225	14.047	8.33024	8.14332	8.28401	8.25804	8.2184	8.244	13.4671	13.3318	13.3981	14.7524	14.7944	14.8654
PUV_RS08280	gene1656		hypothetical protein	APH	7.46139	7.20471	6.44153	8.39432	8.38249	8.28615	4.90995	3.34096	3.17481	4.50029	3.8313	4.36782	7.79498	7.58524	7.71594	9.15397	9.18247	9.26646
PUV_RS08285	gene1657		FAD-dependent oxidoreductase	Amino_oxidase,Amino_oxidase	5.79148	5.29617	4.36363	5.99225	5.8435	5.85427	2.51981	2.73259	2.00509	2.07373	2.4876	2.49805	4.74023	4.8861	4.79213	6.19532	6.39766	6.27201
PUV_RS08290	gene1658		hypothetical protein	NA	-4.8608	-4.94938	-5.22276	-3.12484	-2.83791	-2.90049	4.35899	4.91986	5.02392	5.20838	5.3143	5.28577	2.28765	1.37596	1.50232	4.60549	4.51263	4.43535
PUV_RS08295	gene1659		hypothetical protein	YqeY	4.6649	4.80645	-5.22276	3.514	3.7024	4.05688	9.08501	9.16949	9.03201	9.25343	9.2309	9.41542	3.59041	3.30526	2.91538	7.20768	7.25752	6.99581
PUV_RS00835	gene166		hypothetical protein	Tox-REase-9	-4.8608	-4.94938	-5.22276	-3.12484	-2.83791	-2.90049	1.26233	2.98851	1.3069	2.67529	2.61074	2.9335	1.92602	1.91037	2.23329	2.64077	2.57481	2.49845
PUV_RS08300	gene1660		membrane protein	ABC2_membrane_3	-4.8608	-4.94938	-5.22276	-3.12484	-2.83791	-2.90049	1.31725	-2.72235	-2.55115	1.95595	2.43931	1.97965	1.64389	1.69812	1.55449	4.21607	4.19966	3.93928
PUV_RS08305	gene1661		multidrug ABC transporter ATP-binding protein	ABC_tran,ABC_tran,ABC2_membrane_3	-4.8608	-4.94938	-5.22276	-0.501058	1.11236	-2.90049	2.52832	1.98673	2.45621	2.58165	2.47152	2.44587	1.80469	1.72527	1.67452	4.40449	4.40789	4.19471
PUV_RS08310	gene1662		glycoside hydrolase family 43	Biotin_lipoyl_2,HlyD_3	-4.8608	-4.94938	-5.22276	-3.12484	-2.83791	-2.90049	3.44666	1.55451	2.66738	3.11205	3.41588	3.02145	1.82444	1.59707	1.76189	4.66747	4.81681	4.55291
PUV_RS08315	gene1663		transporter	OEP,OEP	-4.8608	-4.94938	-5.22276	-3.12484	-2.83791	-2.90049	1.25096	3.19487	2.81197	2.45367	2.60029	2.77919	2.64937	2.21243	2.01957	4.62121	4.36544	4.27097
PUV_RS08320	gene1664		NAD-dependent dehydratase	NAD_binding_10	-4.8608	-4.94938	3.64114	1.56794	-2.83791	1.39525	2.22183	3.72914	1.32078	3.31739	3.1353	2.87594	3.32896	3.01384	2.95398	5.17628	5.32484	5.06888
PUV_RS08325	gene1665		hydroxyacid dehydrogenase	ADH_zinc_N,ADH_N	-4.8608	3.54137	-5.22276	1.69892	1.49292	1.52463	3.90372	3.13668	2.97142	3.51367	3.29356	3.65415	3.48991	3.61352	3.10291	5.63109	5.7965	5.6145
PUV_RS08330	gene1666		4-carboxymuconolactone decarboxylase	Cupin_2,CMD,CMD	-4.8608	2.37584	2.60985	-3.12484	3.08026	2.32443	1.79235	-2.72235	1.83962	1.96596	2.54212	1.92338	3.02904	2.78231	2.86785	5.18139	5.23778	5.12488
PUV_RS08335	gene1667		aldehyde oxidase	Aldo_ket_red	2.50218	-4.94938	4.45864	-3.12484	2.14846	0.679701	-2.4826	-2.72235	3.06723	0.986704	0.957475	1.26424	3.12515	2.43083	2.38805	5.3201	5.54931	5.2058
PUV_RS08340	gene1668		hypothetical protein	Acetyltransf_1	-4.8608	-4.94938	-5.22276	-3.12484	-2.83791	-2.90049	5.03663	4.04489	4.86812	4.57785	4.38687	4.62859	1.25116	0.844716	1.34095	2.65173	2.73715	2.66349
PUV_RS08345	gene1669		hypothetical protein	NA	-4.8608	-4.94938	-5.22276	-3.12484	-2.83791	-2.90049	5.01444	5.23747	5.80113	5.61949	5.10201	5.81431	1.05593	1.37044	1.39584	2.98394	3.49965	2.71896
PUV_RS00840	gene167		hypothetical protein	NA	-4.8608	4.03223	-5.22276	3.15773	2.93798	-2.90049	3.40301	2.07163	3.45434	4.48592	4.31043	4.93403	3.49324	2.93949	3.54724	4.81923	4.80453	4.70791
PUV_RS08350	gene1670		hypothetical protein	Methyltransf_25	-4.8608	-4.94938	-5.22276	-3.12484	-2.83791	-2.90049	5.86617	5.81076	6.07916	6.0955	6.09358	6.2799	1.26936	1.6118	1.08065	3.79342	3.80933	3.68406
PUV_RS08355	gene1671		swarming motility protein	DUF1768	-4.8608	-4.94938	-5.22276	-3.12484	-2.83791	-2.90049	6.0572	6.40144	5.28982	6.40401	6.04944	6.3458	1.83647	1.71607	1.96982	3.6297	3.95479	3.66178
PUV_RS08360	gene1672		hypothetical protein	APH	-4.8608	2.6253	4.44115	-3.12484	-2.83791	0.663668	1.47758	0.74384	-2.55115	2.50057	1.98633	2.30506	1.81149	1.24612	1.16466	2.51908	2.39374	2.18411
PUV_RS08365	gene1673		hypothetical protein	NA	-4.8608	-4.94938	-5.22276	-3.12484	-2.83791	-2.90049	6.84943	6.88985	6.01535	6.87492	6.83955	6.7748	1.33649	1.73257	1.33626	2.91941	3.23605	2.99935
PUV_RS08370	gene1674		hypothetical protein	NA	-4.8608	-4.94938	-5.22276	-3.12484	-2.83791	-2.90049	1.64402	-2.72235	-2.55115	2.13587	1.39886	1.0509	1.05593	1.00938	0.905189	2.6102	3.18659	2.83777
PUV_RS08375	gene1675		hypothetical protein	NA	-4.8608	-4.94938	-5.22276	-3.12484	-2.83791	1.78065	-2.4826	-2.72235	-2.55115	0.694796	-0.131131	0.148835	1.6911	1.53059	1.82913	2.42034	2.32743	2.31646
PUV_RS08380	gene1676		hypothetical protein	NA	-4.8608	-4.94938	-5.22276	-3.12484	-2.83791	-2.90049	-2.4826	-2.72235	-2.55115	0.20441	-0.131131	0.148835	1.05593	0.844716	0.905189	1.65977	1.83424	1.69564
PUV_RS08385	gene1677		hypothetical protein	SpoVG	-4.8608	-4.94938	-5.22276	-3.12484	-2.83791	-2.90049	-2.4826	-2.72235	-2.55115	0.20441	-0.131131	0.929988	1.05593	0.844716	0.905189	2.05172	1.66689	1.66382
PUV_RS08390	gene1678		hypothetical protein	Toprim_4	-4.8608	-4.94938	-5.22276	-3.12484	-2.83791	-2.90049	-2.4826	-2.72235	-2.55115	0.393671	-0.131131	0.689191	1.34689	1.26397	1.11352	2.34298	1.99292	1.87465
PUV_RS08395	gene1679		hypothetical protein	D5_N	-4.8608	-4.94938	-5.22276	-3.12484	-2.83791	-2.90049	-2.4826	-2.72235	-2.55115	0.657874	0.527005	0.148835	1.56234	1.13411	1.04574	1.78171	1.46826	1.54665
PUV_RS00845	gene168		transposase	DUF4096	4.06237	4.20377	-5.22276	-3.12484	-2.83791	3.71945	2.02992	3.21427	3.04866	3.9898	4.61591	4.385	3.02391	2.86068	2.65457	4.1677	4.25891	3.68433
PUV_RS08400	gene1680		hypothetical protein	NA	-4.8608	-4.94938	-5.22276	-3.12484	-2.83791	-2.90049	-2.4826	-2.72235	-2.55115	0.20441	0.324262	0.148835	1.27255	1.35858	0.996994	1.52236	1.54216	1.58933
PUV_RS08405	gene1681		hypothetical protein	NA	-4.8608	-4.94938	-5.22276	-3.12484	-2.83791	-2.90049	-2.4826	-2.72235	-2.55115	1.01013	-0.131131	0.638443	1.05593	0.844716	0.905189	2.05714	1.38398	1.89016
PUV_RS08410	gene1682		hypothetical protein	NA	-4.8608	-4.94938	-5.22276	-3.12484	2.72105	-2.90049	-2.4826	2.82849	-2.55115	0.20441	-0.131131	0.148835	1.85434	1.82739	1.83069	2.04111	2.42481	1.85999
PUV_RS08415	gene1683		tRNA-Tyr	NA	-4.8608	6.23704	6.47355	5.35018	6.70535	6.7417	7.70216	7.39694	6.64122	6.95953	7.23588	6.98498	6.74885	6.62228	5.78491	6.63013	6.47497	6.49554
PUV_RS08420	gene1684		tRNA-Thr	NA	7.26483	-4.94938	-5.22276	-3.12484	-2.83791	-2.90049	5.17755	-2.72235	-2.55115	2.76856	2.98842	5.06527	3.1793	3.28652	4.39207	4.08628	3.58618	4.3268
PUV_RS08425	gene1685		hypothetical protein	PLDc_2,PLDc_2	-4.8608	-4.94938	-5.22276	1.69892	2.77118	2.08704	1.40251	3.35552	3.18932	3.73974	3.06407	3.40263	1.71074	1.16992	1.58838	2.41133	2.33353	2.64775
PUV_RS08430	gene1686		ATPase AAA	HHH_5,UvrD_C_2,HHH_4,AAA_30	2.93381	5.29272	4.72233	5.66323	5.90873	5.6354	5.32079	5.00386	5.23882	5.76735	5.63771	5.69422	3.57302	3.12282	3.1598	4.53019	4.76405	4.61209
PUV_RS08435	gene1687		hypothetical protein	NA	12.4002	12.3664	12.3447	12.6291	12.5831	12.7052	5.42709	5.0208	5.88193	5.0391	4.9209	4.69807	10.7037	10.3963	10.352	12.0329	12.1234	12.1162
PUV_RS08440	gene1688		Bcr/CflA family drug resistance efflux transporter	MFS_1	5.98283	4.31887	4.87647	6.49415	5.87443	6.30358	2.14036	0.472642	2.75577	2.31504	2.39059	2.29601	5.15471	4.80229	4.62258	4.9044	5.04321	4.95484
PUV_RS08445	gene1689	transcriptional regulator (Domman et al)	LysR family transcriptional regulator	HTH_1,LysR_substrate	2.62076	-4.94938	-5.22276	3.87551	2.66862	-2.90049	3.13324	4.21504	2.92654	3.58055	3.45553	3.87661	3.87436	3.66329	3.87311	4.23968	3.99895	4.25035
PUV_RS00850	gene169		hypothetical protein	NA	-4.8608	-4.94938	-5.22276	-3.12484	-2.83791	-2.90049	-2.4826	-2.72235	2.29495	2.62674	1.84149	1.37899	1.41624	1.65148	1.50713	2.63509	2.2413	2.30902
PUV_RS08450	gene1690		hypothetical protein	NA	4.96165	-4.94938	5.07669	2.24686	2.43672	2.78566	4.54005	5.03646	4.92737	6.13167	5.69648	6.12145	5.63138	5.21586	5.2284	6.07423	6.22052	6.18721
PUV_RS08455	gene1691	mntR (Domman et al)	transcriptional regulator	Fe_dep_repress,Fe_dep_repr_C	3.72738	3.86866	-5.22276	-3.12484	1.80637	3.38752	5.09652	5.31967	4.69239	6.16373	5.63775	5.8517	5.81379	5.52456	5.31372	6.14195	6.15322	6.0927
PUV_RS08460	gene1692		hypothetical protein	VKOR,Thioredoxin_4	3.38798	5.8478	-5.22276	4.64141	5.27031	5.0931	4.21003	4.43141	4.35452	4.26386	4.2315	4.38405	4.49848	4.12632	4.29976	7.17547	7.25885	7.05656
PUV_RS08465	gene1693		ABC transporter ATP-binding protein	ABC_tran	2.9752	3.1161	5.34835	4.03787	4.46136	5.12224	7.3841	7.12393	7.0592	7.3731	7.33199	7.3927	4.23134	3.96159	3.60048	5.5793	5.53378	5.27379
PUV_RS08470	gene1694	ftsX	hypothetical protein	FtsX	5.26647	4.50218	3.32564	4.01243	4.09446	3.24649	7.7492	7.56203	7.76983	7.83661	7.64124	7.70516	3.81019	3.43607	3.68758	5.49729	5.54986	5.33927
PUV_RS08475	gene1695		50S ribosomal protein L33	Ribosomal_L33	6.74374	7.8853	8.12194	7.65859	7.09055	6.39089	11.3451	10.8053	11.1289	11.1854	11.0519	11.0956	5.50169	4.69126	5.35611	7.62791	7.569	7.87875
PUV_RS08480	gene1696		tRNA threonylcarbamoyladenosine modification protein TsaD	Peptidase_M22	5.01531	5.15692	5.13037	4.38871	4.63077	3.50626	6.19621	6.11768	6.39095	6.41654	6.10418	6.36678	3.98625	3.924	3.81823	5.65872	5.69402	5.66252
PUV_RS08485	gene1697		hypothetical protein	NA	4.42831	4.56981	-5.22276	-3.12484	-2.83791	3.09412	6.19341	5.56177	6.38815	6.29153	6.17187	6.08241	3.73343	3.79227	3.30649	5.52826	5.56355	5.54479
PUV_RS08490	gene1698		hypothetical protein	MarC	-4.8608	-4.94938	-5.22276	-3.12484	1.30854	2.30092	7.37505	7.59986	7.2491	7.33367	7.22886	7.30783	2.76754	2.78125	2.78757	5.24727	5.32502	5.21413
PUV_RS08495	gene1699		membrane protein	MarC	3.19906	3.3401	4.5738	3.77921	3.23904	1.33281	7.51034	7.28037	7.3638	7.57364	7.34922	7.60317	2.87573	2.67254	2.05265	5.15255	5.04174	4.91199
PUV_RS00090	gene17		hypothetical protein	NA	9.57458	9.46086	9.14576	9.49908	9.52663	9.65372	3.55764	3.05045	3.29228	3.76022	3.31597	3.29674	9.18153	9.09045	9.02748	9.4373	9.49008	9.45099
PUV_RS00855	gene170		NA	NA	-4.8608	-4.94938	-5.22276	-3.12484	-2.83791	-2.90049	3.39074	-2.72235	3.03455	3.21054	3.85642	3.31543	3.12756	3.10999	3.10852	3.48836	2.99858	3.03521
PUV_RS08500	gene1700		tRNA pseudouridine synthase A	PseudoU_synth_1	-4.8608	-4.94938	-5.22276	-3.12484	-2.83791	1.01619	4.85928	4.80334	4.2883	4.96811	5.01573	4.62545	1.89665	1.87645	2.05506	2.79732	2.96842	2.51327
PUV_RS08505	gene1701		hypothetical protein	DUF368	-4.8608	4.89251	2.54929	1.47638	2.80219	2.26525	6.0048	5.62164	6.21413	6.45075	6.35	6.40661	5.67558	5.60744	5.42294	5.95304	5.95089	5.81984
PUV_RS08510	gene1702	rodZ	hypothetical protein	HTH_25	6.09888	7.50328	-5.22276	4.35778	4.6157	5.0125	7.81255	7.66332	7.64355	8.19862	8.41247	8.31954	6.86183	6.56942	6.75159	7.78042	7.80333	7.80045
PUV_RS08515	gene1703		ribonuclease HIII	DUF3378,RNase_HII	2.60656	6.20028	2.98181	2.46515	2.65466	2.68901	6.73552	6.51327	7.00246	6.74859	6.58183	6.61149	3.28932	3.28395	2.96314	4.31614	4.33164	4.3849
PUV_RS08520	gene1704		hypothetical protein	NA	5.65406	6.38043	6.8393	4.71826	4.27239	5.1782	6.77079	5.24939	6.52185	6.63464	7.03725	6.76154	5.35443	5.09378	4.8986	7.02971	7.09928	6.94542
PUV_RS08525	gene1705		DNA repair protein RecN	SMC_N	3.33956	4.70067	3.71612	2.61347	3.6961	2.83733	5.59168	5.24415	5.66794	5.51907	5.4669	5.49205	4.9462	4.8268	4.71999	5.60527	5.50813	5.5445
PUV_RS08530	gene1706		hypothetical protein	NA	6.01267	6.44378	6.12795	3.9119	5.00144	4.23456	5.75267	5.26421	5.71278	5.97884	5.89962	6.11509	3.24131	2.79323	2.89942	3.97126	3.93754	3.83265
PUV_RS08535	gene1707		hypothetical protein	NA	-4.8608	-4.94938	-5.22276	-3.12484	2.88231	1.94233	-2.4826	-2.72235	-2.55115	0.20441	-0.131131	0.725421	1.55596	0.844716	1.22943	1.96994	1.75837	1.90803
PUV_RS08540	gene1708		hypothetical protein	NA	-4.8608	-4.94938	-5.22276	-3.12484	3.49334	-2.90049	3.3823	3.6007	5.58571	5.45459	5.16547	5.24639	1.05593	2.02208	2.25561	4.3794	4.12697	4.45273
PUV_RS08545	gene1709		hypothetical protein	NA	-4.8608	-4.94938	-5.22276	1.80341	-2.83791	-2.90049	4.01066	3.24306	3.07733	4.40609	3.49503	4.10218	1.05593	1.47239	0.905189	2.75694	3.30052	3.1414
PUV_RS13095	gene171		NA	NA	-4.8608	-4.94938	-5.22276	-3.12484	-2.83791	-2.90049	4.0402	2.69877	2.53586	3.80169	3.87432	3.18394	1.47505	1.13466	1.76938	2.58269	2.87375	2.58861
PUV_RS08550	gene1710		hypothetical protein	NA	-4.8608	-4.94938	-5.22276	3.24006	-2.83791	2.07777	4.21272	3.70388	3.53645	3.90791	3.13612	3.77759	1.48071	0.844716	1.40757	2.82673	2.63958	2.52458
PUV_RS08555	gene1711		hypothetical protein	NA	-4.8608	-4.94938	-5.22276	-3.12484	-2.83791	2.53972	-2.4826	2.61306	3.42801	4.56207	3.89223	4.01119	1.05593	0.844716	1.37605	1.978	2.69126	1.9172
PUV_RS08560	gene1712		hypothetical protein	NA	4.14876	-4.94938	2.94455	0.903752	-2.83791	-2.90049	7.60776	7.53878	7.76925	7.87503	7.7603	7.84796	4.45885	4.08511	4.06589	7.23979	7.38685	6.98218
PUV_RS08565	gene1713		short-chain dehydrogenase	adh_short	-4.8608	-4.94938	-5.22276	-3.12484	-2.83791	-2.90049	3.2488	2.74269	4.13676	4.79916	4.76049	4.68952	4.08937	3.8795	3.74022	6.06001	6.0495	5.96084
PUV_RS08570	gene1714		NADP-dependent aryl-alcohol dehydrogenase	Aldo_ket_red	2.5648	2.70539	-5.22276	-3.12484	-2.83791	-2.90049	3.07813	2.72105	3.53695	4.12087	4.69489	4.57601	3.71325	3.38211	3.55154	6.088	6.10562	6.02913
PUV_RS08575	gene1715		hypothetical protein	OEP	-4.8608	2.33997	-5.22276	-3.12484	-2.83791	-2.90049	3.29131	3.50926	3.34249	3.46708	3.60396	3.87998	3.2525	3.21292	2.8258	5.64138	5.65094	5.31762
PUV_RS08580	gene1716		hypothetical protein	HlyD_D23	-4.8608	-4.94938	-5.22276	-3.12484	1.2543	-2.90049	4.15122	3.87434	4.28508	4.45778	4.09214	4.57102	2.86649	2.9097	2.59659	6.43122	6.56402	6.33079
PUV_RS08585	gene1717		cation transporter	ACR_tran	0.815029	-4.94938	-5.22276	-0.67115	0.921097	0.0471571	3.47078	3.63579	3.97097	4.19397	3.99651	4.12252	3.973	3.72234	3.6909	6.27139	6.31881	6.12065
PUV_RS13200	gene1718		NTP pyrophosphohydrolase	NUDIX	-4.8608	-4.94938	-5.22276	-3.12484	-2.83791	-2.90049	1.76378	2.9397	2.77541	2.57464	2.40725	2.41006	2.71092	2.35471	2.60564	4.70434	4.55518	4.40193
PUV_RS08595	gene1719		shufflon-specific DNA recombinase	Phage_integrase	-4.8608	2.50503	-5.22276	-3.12484	-2.83791	0.553362	0.461634	-2.72235	0.499684	0.612577	-0.131131	0.148835	2.4555	2.0327	2.37335	2.30415	2.55496	2.41837
PUV_RS13100	gene172		hypothetical protein	HTH_33	-4.8608	-4.94938	-5.22276	-3.12484	-2.83791	-2.90049	2.81896	3.03408	3.443	5.11578	4.68517	4.92292	2.31243	2.19647	2.80446	3.98282	4.19915	3.88464
PUV_RS08600	gene1720		hypothetical protein	NA	-4.8608	-4.94938	4.38019	-3.12484	-2.83791	-2.90049	1.03729	-2.72235	-2.55115	0.20441	-0.131131	0.148835	1.42451	0.951569	1.34258	1.87018	1.8862	1.74868
PUV_RS08605	gene1721		hypothetical protein	DUF1016	4.2423	-4.94938	6.2037	-3.12484	-2.83791	2.33874	-2.4826	-2.72235	-2.55115	0.20441	-0.131131	0.148835	1.92379	1.47204	1.64429	2.16706	2.13964	1.85676
PUV_RS13205	gene1722		proline iminopeptidase	Abhydrolase_1	2.51096	3.64778	2.88599	-3.12484	-2.83791	-2.90049	5.9359	5.16302	5.37426	3.36906	3.1171	2.55583	2.32013	2.11717	1.75534	4.03508	4.04805	3.83446
PUV_RS08615	gene1723		shikimate biosynthesis protein AroDE	NA	-4.8608	5.27674	-5.22276	-3.12484	2.60613	1.67107	3.79527	5.0086	4.10726	2.33075	1.33151	2.36189	2.24341	2.38673	2.00271	3.12842	3.11295	2.89875
PUV_RS08620	gene1724		hypothetical protein	NA	2.6303	4.35134	-5.22276	-3.12484	-2.83791	-2.90049	4.859	3.76951	4.2945	2.50764	1.66127	1.97711	2.33924	2.67032	2.30334	3.53777	3.21753	3.06505
PUV_RS08625	gene1725		hypothetical protein	NA	4.59728	3.41951	3.6549	0.635442	3.1278	0.47936	8.16878	8.13992	8.22202	8.55347	8.22615	8.55544	2.81828	2.88489	2.59493	5.20295	5.4086	5.01978
PUV_RS08630	gene1726		hypothetical protein	NA	-4.8608	-4.94938	-5.22276	2.86545	1.12552	-2.90049	8.0319	7.91947	7.74779	8.55792	8.23222	8.46575	2.74381	2.35723	2.70835	4.82968	4.98381	4.76466
PUV_RS08635	gene1727		hypothetical protein	Methyltransf_25	-4.8608	-4.94938	-5.22276	0.998107	3.03198	1.77907	5.89347	5.44132	5.75435	6.16465	5.86822	5.9573	2.44076	2.37316	2.57632	4.38626	4.1556	4.16229
PUV_RS08640	gene1728		hypothetical protein	Epimerase,DUF1731	2.60186	4.32279	2.9771	3.18542	3.44355	1.71413	7.50098	7.41257	7.46115	7.78929	7.61961	7.77332	6.30517	6.24948	5.8412	8.41396	8.47501	8.58534
PUV_RS08645	gene1729		redoxin	Redoxin	-4.8608	3.39831	-5.22276	-3.12484	-2.83791	-2.90049	5.68652	6.34007	6.21457	6.06087	5.87747	6.36522	3.72019	3.03722	3.16711	6.49701	6.62426	6.42124
PUV_RS00865	gene173		hypothetical protein	HTH_23,HTH_33	-4.8608	-4.94938	-5.22276	-3.12484	-2.83791	-2.90049	3.59043	3.3999	2.66159	3.5705	4.95409	4.42449	2.51617	1.53059	1.91199	5.30789	5.76575	5.56296
PUV_RS08650	gene1730		hypothetical protein	Sel1	-4.8608	-4.94938	-5.22276	-3.12484	-2.83791	-2.90049	7.3283	6.4985	7.36313	6.57594	6.74835	6.94247	1.38082	0.96026	0.905189	3.03241	3.14683	3.11071
PUV_RS08655	gene1731		deoxyribodipyrimidine photolyase	DNA_photolyase,FAD_binding_7	2.96507	3.10597	3.92474	1.28001	4.082	3.9386	6.49681	6.69186	6.62085	7.15269	6.94328	7.08979	3.66291	3.5516	3.15366	6.09853	6.19619	5.88626
PUV_RS08660	gene1732		hypothetical protein	NA	4.39085	-4.94938	1.96955	3.54732	3.08835	2.83866	7.32152	7.05375	7.22146	7.37393	7.20107	7.44532	3.46508	3.17408	3.27984	6.14717	6.23908	5.92494
PUV_RS08665	gene1733		methionine aminopeptidase	SEC-C,Peptidase_M24	6.09208	6.58159	6.81815	5.53089	5.05419	5.3409	8.53286	8.62779	8.57476	8.46683	8.53398	8.49326	6.59706	6.51663	6.2101	7.63369	7.62309	7.5926
PUV_RS08670	gene1734		hypothetical protein	NA	9.30726	10.1765	9.2786	10.8228	10.8578	11.0644	5.81051	6.21096	6.03984	6.21327	6.54551	6.31873	9.09758	8.98051	9.03639	9.05422	9.05678	9.11107
PUV_RS08675	gene1735		pyridine nucleotide transhydrogenase	Pyr_redox_dim,Pyr_redox_2	8.35207	8.75409	8.2585	9.34235	9.56633	9.45795	3.03335	2.10839	3.2332	2.8968	3.26143	3.1402	7.86701	7.7489	7.77463	7.8223	7.80758	7.85675
PUV_RS08680	gene1736		hypothetical protein	NA	12.1748	12.539	12.1489	12.1144	12.6099	12.1569	6.17732	5.62581	6.10511	5.8556	6.27	5.95584	12.6661	12.8358	12.9438	12.1751	12.2054	12.3701
PUV_RS08685	gene1737		50S ribosomal protein L28	Ribosomal_L28	9.45468	9.81889	9.98518	9.18037	9.77639	9.70282	11.9834	11.8274	11.8605	11.8467	11.744	11.6713	7.96807	7.75996	7.66702	9.20319	9.17825	9.157
PUV_RS08690	gene1738		hypothetical protein	NA	10.4047	10.5783	10.4937	10.3935	10.4992	10.5527	7.44732	7.51809	7.51505	7.17782	7.28845	7.33965	9.82216	9.78381	9.77797	9.12333	9.19235	9.25112
PUV_RS08695	gene1739		hypothetical protein	NA	-4.8608	-4.94938	-5.22276	-3.12484	2.44068	2.47469	-2.4826	-2.72235	-2.55115	0.939986	0.898083	1.43395	1.98851	1.52277	1.35781	2.36869	2.36578	2.81955
PUV_RS00870	gene174		hypothetical protein	NA	-4.8608	4.34017	-5.22276	-3.12484	2.26257	2.29626	3.70679	3.34878	3.7585	4.41958	2.35021	4.27434	3.94404	3.2309	2.81557	8.79914	8.92686	8.54958
PUV_RS08700	gene1740		methionyl-tRNA synthetase	Anticodon_1,tRNA_bind,tRNA-synt_1g	6.24668	6.16611	6.13967	5.0874	5.806	5.31125	6.95398	7.14877	7.05078	6.59665	7.12754	6.87567	3.85868	3.50342	3.47678	4.9759	4.98658	4.79566
PUV_RS08705	gene1741		membrane protein	NA	6.05797	6.89989	6.75804	4.77425	6.08407	5.76499	7.59381	7.37949	7.12672	7.57889	7.50082	7.44927	5.90423	5.63337	5.57175	6.29765	6.27561	6.29537
PUV_RS08710	gene1742		hypothetical protein	NA	7.26985	7.73351	8.64815	7.91407	8.3164	7.41847	9.88305	9.87662	9.73682	9.74191	9.92697	9.85287	7.10317	6.81142	6.79776	8.07469	8.05642	7.9427
PUV_RS08715	gene1743		guanylate kinase	Guanylate_kin	5.15274	7.46337	5.85247	5.49402	5.08805	5.67491	7.16756	7.47353	7.15667	7.19398	7.05316	7.07075	5.14101	4.77643	4.98348	5.7973	5.86137	5.87919
PUV_RS08720	gene1744		hypothetical protein	DUF1732,YicC_N	7.17044	7.74278	7.41761	6.5437	5.53275	5.91953	7.01386	7.08305	6.71661	7.0152	6.84942	6.78986	5.48878	5.42537	5.22841	6.06971	5.97165	6.00367
PUV_RS08725	gene1745	cbs	cysteine synthase family protein	PALP	3.49341	-4.94938	3.87017	2.35812	2.8628	3.37543	1.48985	-2.72235	0.618195	1.48854	1.68744	1.38569	2.58172	2.32005	2.27855	4.17994	4.32188	4.12582
PUV_RS08730	gene1746	metC	cystathionine beta-lyase	Cys_Met_Meta_PP	2.28354	2.42386	2.65797	1.5812	0.452697	3.35269	1.28891	-2.72235	2.28396	2.43955	2.22245	2.37294	2.70954	2.45083	2.20117	4.94757	5.18462	4.88757
PUV_RS08735	gene1747		hypothetical protein	NA	6.37524	7.21723	6.41659	5.68828	6.22564	5.85337	7.06382	7.11221	7.22626	7.1377	7.29258	7.23646	4.75666	4.31739	4.44794	4.79238	4.9021	4.81021
PUV_RS08740	gene1748		hypothetical protein	NA	5.2633	6.10496	6.44834	5.21843	4.75281	4.85262	6.67822	7.00954	6.86718	6.23868	6.4755	6.37825	3.46973	3.3327	3.41983	3.90358	3.9972	3.6779
PUV_RS08745	gene1749		hypothetical protein	NA	9.00348	9.69547	9.4326	9.58733	9.46811	9.46611	4.43583	4.91936	5.16213	4.0597	4.44906	3.92041	8.22318	7.93708	7.9422	8.4114	8.49561	8.45412
PUV_RS00875	gene175		hypothetical protein	NA	0.634289	1.75765	-5.22276	-0.820231	1.04873	-0.112128	7.4664	7.41383	7.46943	7.55927	7.66233	7.65503	2.02753	1.72915	1.7147	5.17557	5.19833	4.87826
PUV_RS08750	gene1750		FMN reductase	FMN_red	5.29871	5.02567	-5.22276	5.13865	5.96839	5.2697	5.79296	6.18646	5.58372	6.09025	6.55948	6.49676	3.64302	3.01342	3.06945	5.67253	5.71973	5.55847
PUV_RS08755	gene1751		hypothetical protein	CBS,MgtE	5.74327	3.5662	4.80033	4.38036	5.09406	5.01033	2.94518	3.16115	3.85615	3.90221	3.81934	3.89128	3.55069	3.28425	3.15154	4.45536	4.52193	4.24681
PUV_RS08760	gene1752		ribonuclease HII	RNase_HII	6.84529	7.28655	6.84521	7.41929	7.76912	7.39574	10.7317	10.9087	10.9319	10.4086	10.5873	10.6084	5.44478	5.15695	4.79842	7.80292	7.6228	7.68216
PUV_RS08765	gene1753		50S ribosomal protein L19	Ribosomal_L19	7.58003	7.72183	8.05156	8.29999	8.42526	8.10897	12.2308	12.4343	12.3879	12.0789	12.2059	12.1973	5.48934	5.28538	5.10621	8.7396	8.7078	8.64697
PUV_RS08770	gene1754		tRNA (guanine(37)-N(1))-methyltransferase	tRNA_m1G_MT	7.77381	7.06777	7.56735	7.07881	7.79836	7.45518	11.3666	11.5508	11.5084	11.1747	11.4555	11.3275	5.61606	5.55821	5.62788	8.2223	8.12171	8.04326
PUV_RS08775	gene1755		30S ribosomal protein S16	Ribosomal_S16	7.76006	8.37129	7.76003	8.11888	8.29336	8.07466	11.8946	12.1094	12.0102	11.8166	12.2199	12.0758	6.20409	5.78224	5.71342	8.71618	8.73688	8.53493
PUV_RS08780	gene1756		signal recognition particle protein	SRP54_N,SRP_SPB,SRP54	5.06088	6.37172	4.43971	5.44402	5.51395	5.87792	8.96299	9.10081	8.95868	8.87294	9.00986	8.92955	4.34831	4.17433	4.24906	6.62758	6.55818	6.51417
PUV_RS08785	gene1757		N5-glutamine S-adenosyl-L-methionine-dependent methyltransferase	MTS	4.6932	6.1557	3.07441	4.64986	4.80983	3.93425	7.81749	7.99319	7.73911	7.96406	7.92376	7.66963	4.55949	4.1578	4.54856	5.90748	5.94023	5.77842
PUV_RS08790	gene1758		peptide chain release factor 1	RF-1,PCRF	5.55014	6.60893	5.7584	6.09255	5.57718	5.72855	10.2711	10.267	10.1981	10.0096	10.1552	10.0422	6.6405	6.50003	6.24099	7.91858	7.84583	7.80631
PUV_RS08795	gene1759		50S ribosomal protein L31	Ribosomal_L31	6.59197	7.73351	7.64825	5.98311	7.10222	6.91644	11.7491	11.856	11.7949	11.7077	11.7438	11.7242	5.98559	5.77415	5.97641	8.68214	8.81175	8.47059
PUV_RS00880	gene176		hypothetical protein	OEP,OEP	-4.8608	-4.94938	-5.22276	-3.12484	-2.83791	-2.90049	-2.4826	0.435507	1.20322	1.46852	1.08075	1.0814	2.41442	2.0506	2.09528	3.7143	4.00158	3.80499
PUV_RS08800	gene1760	put. Inc	hypothetical protein	UCH	9.76016	9.93696	9.84523	9.87376	10.2754	10.054	6.2514	5.56948	5.73277	6.02706	5.65074	6.13852	9.95193	9.98641	10.0116	9.40016	9.42002	9.45121
PUV_RS08805	gene1761		hypothetical protein	NA	9.30716	9.36573	9.22961	9.15283	9.34801	9.142	6.58273	6.2542	6.38575	6.37337	6.35338	6.25451	9.07968	8.99536	9.07962	8.60704	8.6675	8.72912
PUV_RS08810	gene1762		hypothetical protein	NA	5.40612	6.13241	5.88367	4.50032	5.53272	5.36309	-0.17179	2.357	-0.142223	1.80429	1.5785	1.2528	5.40988	5.39472	5.24823	5.56436	5.58256	5.60318
PUV_RS08815	gene1763		hypothetical protein	NA	4.21794	6.16511	5.17983	4.7947	3.83827	4.45438	3.46663	1.4299	3.7775	2.80039	3.02229	2.60549	5.39678	5.20563	5.31885	6.73519	6.7477	6.69115
PUV_RS08820	gene1764		hypothetical protein	NA	10.0194	9.99745	9.89615	9.38854	10.5631	9.36063	7.96651	8.03248	7.87837	8.29575	8.59062	8.53798	6.67969	6.71602	6.44223	6.67718	6.92537	6.74362
PUV_RS08825	gene1765		hypothetical protein	MORN,MORN	6.4085	6.72011	6.10893	5.41821	5.86152	4.79715	3.33953	3.36773	2.41406	3.16502	3.53342	3.6185	3.88429	3.60251	3.73487	3.81857	4.09002	3.88791
PUV_RS08830	gene1766		hypothetical protein	Pyr_redox_3	-4.8608	3.08195	-5.22276	-3.12484	1.05873	0.176863	0.103324	0.260787	0.137042	1.27449	1.09447	1.59025	2.31359	2.01409	1.96398	3.25744	3.23471	3.3533
PUV_RS08835	gene1767		hypothetical protein	NA	5.50243	4.90776	3.56121	3.03621	1.28835	3.57795	7.13154	6.89733	6.89557	7.13545	7.21162	7.24759	3.67483	2.83033	3.23028	7.013	7.03999	6.75648
PUV_RS08840	gene1768		hypothetical protein	NA	5.85535	6.73373	4.6496	5.11082	5.10662	5.65564	4.99092	5.40582	5.23528	5.82145	5.98775	5.83843	5.83883	5.71137	5.50369	5.51085	5.45977	5.38425
PUV_RS08845	gene1769		ABC transporter ATP-binding protein	ABC_tran_CTD,ABC_tran,ABC_tran	7.01416	6.97311	7.17018	7.34974	7.40806	7.36246	5.94095	5.66379	5.77499	5.85593	5.90541	5.70345	6.86553	6.87411	6.77188	6.63826	6.66077	6.67442
PUV_RS00885	gene177		multidrug transporter	ACR_tran	-4.8608	-4.94938	-5.22276	-0.638654	-2.83791	-2.90049	-0.751034	-2.72235	-2.55115	0.686382	0.642444	0.663361	2.47681	1.72046	2.0174	3.86047	4.03033	3.76553
PUV_RS08850	gene1770		serine/threonine phosphatase	PP2C_2	7.20504	6.762	7.51305	6.5892	6.83802	6.23286	6.14819	5.90137	6.09712	6.35961	6.19818	5.90035	6.464	6.38395	6.26257	6.62666	6.6069	6.60953
PUV_RS08855	gene1771	iscS	cysteine sulfinate desulfinase	Aminotran_5	5.74124	5.23131	6.24489	4.12688	5.43869	5.10176	5.68366	4.66856	4.83371	5.30846	5.05836	4.88615	4.09424	4.23448	3.97586	4.98457	4.94806	4.97708
PUV_RS08860	gene1772	glgA	glycogen synthase	Glycos_transf_1,Glyco_transf_5	4.21215	4.83836	4.85237	5.42833	5.12665	5.34497	6.06408	6.21145	6.09827	5.84702	6.00649	6.09864	4.17274	3.80013	3.88345	5.81525	5.8124	5.759
PUV_RS08865	gene1773		CDP-diacylglycerol--glycerol-3-phosphate 3-phosphatidyltransferase	CDP-OH_P_transf	-4.8608	-4.94938	4.55958	-3.12484	2.24644	-2.90049	5.33962	5.63686	5.72823	6.02691	5.61214	6.20142	1.46699	1.36611	1.39175	4.12078	4.0673	3.6338
PUV_RS08870	gene1774		hypothetical protein	PfkB	2.53763	-4.94938	2.91272	-3.12484	2.18301	1.65222	5.4409	5.87336	5.01943	5.9919	5.82791	5.62281	3.00323	2.4013	2.51134	4.27291	4.20556	4.23275
PUV_RS08875	gene1775		cytochrome C550	Na_Ala_symp	7.78867	7.9035	7.69767	7.31955	7.65089	7.45256	6.83653	6.98659	6.74994	7.08518	6.74573	6.8925	5.0602	4.90988	4.86624	5.82368	5.93238	5.68946
PUV_RS08880	gene1776		hypothetical protein	DTW	5.85334	6.48026	3.91165	6.1767	5.02008	5.40283	6.83103	6.94885	7.27271	6.94582	6.89657	6.90814	4.27722	4.03178	3.86004	5.17426	4.85726	5.12387
PUV_RS08885	gene1777		protein-disulfide isomerase	Thioredoxin_7	8.22515	8.60397	7.38135	6.3151	6.80086	6.87194	9.1184	9.11139	9.15205	9.5286	8.98738	9.42695	8.19774	7.66154	7.73661	9.92145	9.99335	9.88391
PUV_RS08890	gene1778		ATP-dependent DNA helicase	UvrD_C,UvrD-helicase	3.44959	3.59075	3.8263	3.29845	2.95461	3.33206	5.64152	5.36285	5.45427	5.73847	5.78488	5.81096	2.67917	2.57977	2.66512	4.10723	4.03627	4.04788
PUV_RS08895	gene1779		ribonuclease P protein component	Ribonuclease_P	6.73446	7.13919	6.79095	5.25291	5.61	5.6462	10.5708	10.6675	10.6934	10.5273	10.5752	10.4228	5.07247	5.01325	5.17468	8.26549	8.18621	7.97387
PUV_RS00890	gene178		MexH family multidrug efflux RND transporter periplasmic adaptor subunit	HlyD_D23	-4.8608	3.521	-5.22276	2.24686	-2.83791	1.50516	1.38348	0.652463	1.98291	2.25758	1.60676	1.53404	3.43191	2.6284	3.05745	5.19072	5.34335	5.15068
PUV_RS08900	gene1780		hypothetical protein	DUF559	5.40727	6.09611	5.25513	5.79308	6.70874	6.10867	5.07865	5.69899	5.45186	5.26257	5.62011	5.63822	4.13153	4.01366	3.6534	4.01489	4.05811	4.11216
PUV_RS08905	gene1781		hypothetical protein	NA	-4.8608	1.71405	-5.22276	1.85589	1.25394	1.98968	1.55448	2.06422	2.72477	2.85277	2.68412	3.05693	1.67483	1.64026	1.62922	3.59662	3.70599	3.52845
PUV_RS08910	gene1782		50S ribosomal protein L36	Ribosomal_L36	5.33763	7.06355	5.71567	-3.12484	5.9485	5.40133	10.3405	10.0676	9.93972	9.97788	10.2795	10.4231	4.72973	4.09914	3.49226	7.03825	7.34292	7.38539
PUV_RS08915	gene1783		30S ribosomal protein S14	Ribosomal_S14	8.08884	8.49366	8.4673	7.24176	6.60004	6.94413	13.3609	13.4136	13.3596	13.2857	13.4476	13.3703	7.79646	7.43058	7.37415	10.7047	10.6533	10.5202
PUV_RS08920	gene1784		hypothetical protein	DUF4339	9.28816	9.33687	8.78217	9.59149	9.83049	9.34872	6.00535	6.74318	6.30929	7.08154	7.2593	7.19172	7.62769	7.72014	7.52146	8.09556	8.2068	8.03611
PUV_RS08925	gene1785		hypothetical protein	Asp23	8.60244	8.34375	7.93661	7.09607	7.39034	7.50198	9.18535	9.31144	9.1249	9.48792	9.73274	9.64789	7.15666	7.08487	6.88838	8.55586	8.56765	8.41606
PUV_RS08930	gene1786	put. Inc	hypothetical protein	NA	6.72341	6.35077	7.36474	6.40938	5.67676	6.32176	7.6832	7.70311	7.83703	8.24139	7.75236	7.90745	6.64473	6.67093	6.43144	7.18203	7.19954	7.21012
PUV_RS08935	gene1787		hypothetical protein	BON	7.3089	7.67305	7.27233	6.2992	6.33496	6.30998	3.24203	2.88466	4.69239	3.93169	3.94437	3.78151	6.73909	6.26758	6.06949	9.69309	9.97041	9.70571
PUV_RS08940	gene1788		hypothetical protein	NA	5.71038	3.63264	4.8669	2.98206	4.63453	3.43978	5.81257	5.46443	5.35915	5.78769	5.45161	5.78635	3.00309	2.79841	2.5149	3.64665	3.36139	3.55428
PUV_RS08945	gene1789	put.T3SS effector	rRNA methyltransferase	rRNA_methylase	3.17784	3.31886	5.13693	4.43156	4.37588	4.24293	6.12633	5.39613	5.45908	6.07784	5.56812	5.8157	2.965	2.65727	2.44911	3.56189	3.36821	3.41679
PUV_RS00895	gene179		hypothetical protein	UDPGP	-4.8608	-4.94938	-5.22276	-0.247616	-0.393491	-2.90049	5.08593	5.57524	5.52114	5.63197	5.51039	5.74705	2.40533	2.09953	2.19827	4.47847	4.52178	4.17975
PUV_RS08950	gene1790		hypothetical protein	NA	6.02339	4.35938	5.91636	-3.12484	3.83827	2.31498	7.70736	7.85513	7.87596	8.22583	8.07606	8.10815	5.59435	5.32005	5.05711	7.06654	7.0046	6.9748
PUV_RS08955	gene1791		hypothetical protein	NA	3.80138	6.74743	6.17687	5.37527	5.73237	5.86149	5.87802	5.39358	5.08621	5.39657	5.37742	5.58373	5.13415	4.76772	4.70541	5.45594	5.42778	5.41103
PUV_RS08960	gene1792		hypothetical protein	NA	5.69843	5.25556	4.49275	3.95968	4.1478	5.34753	7.92635	7.49278	7.59655	7.53325	7.51902	7.56348	4.541	4.61393	4.68267	6.34345	6.26879	6.20943
PUV_RS08965	gene1793		septum formation inhibitor Maf	Maf	4.83874	5.71669	5.21657	3.10785	2.88838	4.32208	6.58689	6.74276	6.16887	6.47916	6.80016	6.64829	4.19919	3.73409	3.2652	5.06774	5.211	5.26659
PUV_RS08970	gene1794		hypothetical protein	NA	3.71712	1.86802	4.09413	2.57781	2.76715	1.43209	5.57884	5.24257	5.35101	5.60315	5.58776	5.41051	4.49643	4.6602	4.08203	4.08059	3.88046	3.80279
PUV_RS08975	gene1795		hypothetical protein	NA	-4.8608	1.48906	-5.22276	-3.12484	-0.360171	0.531152	3.1722	4.5156	4.65704	4.05468	4.72949	4.34103	1.84848	1.56945	1.89057	2.68773	2.53292	2.45093
PUV_RS08980	gene1796		hypothetical protein	NA	-4.8608	-4.94938	-5.22276	3.65748	1.49031	1.52202	4.48021	4.70225	5.358	4.1525	5.02575	4.56222	2.05142	2.05405	1.70763	2.7504	3.08074	2.77
PUV_RS08985	gene1797		UDP-glucose 6-dehydrogenase	UDPG_MGDP_dh_C,UDPG_MGDP_dh,UDPG_MGDP_dh_N	2.96507	3.10597	4.92347	3.39596	3.17501	2.85339	7.23263	7.25114	7.36235	7.30672	7.20695	7.37227	4.0383	3.62404	3.64489	5.1089	5.16937	4.9619
PUV_RS08990	gene1798		farnesyltranstransferase	polyprenyl_synt	3.59776	2.74248	4.55879	-3.12484	1.68183	2.27933	6.52472	6.05002	6.55548	6.48219	6.52195	6.71549	3.24448	3.37007	3.03196	4.85554	4.69032	4.53421
PUV_RS08995	gene1799		exopolysaccharide biosynthesis protein	Bac_transf	3.06318	3.20413	3.43932	5.2201	2.12801	3.93759	7.05253	7.04799	6.60393	6.87434	6.89205	6.92544	3.32392	3.23425	2.91308	6.31252	6.27561	5.95882
PUV_RS00095	gene18		tRNA-Ser	NA	-4.8608	7.13366	6.37049	5.24739	5.02159	-2.90049	-2.4826	-2.72235	3.96653	2.54549	3.94891	3.9747	3.95949	3.40343	3.50699	4.26489	4.25045	4.01868
PUV_RS00900	gene180		hypothetical protein	SWIB	5.82552	4.38375	-5.22276	4.81902	-2.83791	4.3098	12.168	12.328	12.3575	12.4759	12.589	12.65	5.66319	5.45482	5.52502	10.0526	10.0814	9.79928
PUV_RS09000	gene1800		hypothetical protein	NA	3.38122	-4.94938	3.75783	-3.12484	-2.83791	3.04535	4.10477	4.10529	4.6673	5.13703	4.09092	4.4711	1.92888	1.52176	1.14876	3.76012	3.54099	3.73255
PUV_RS09005	gene1801		hypothetical protein	NA	7.14446	7.18673	7.52285	6.61972	6.90663	7.10632	6.57209	6.4153	6.36933	6.81085	6.37814	6.54717	6.18687	5.79881	5.79874	8.96093	9.18535	8.86286
PUV_RS09010	gene1802		hypothetical protein	NA	6.25092	6.17036	6.82178	5.69764	6.63873	6.75298	3.69086	2.61029	3.42522	3.84473	4.02779	4.31047	4.33482	3.53062	3.92771	6.38417	6.61331	6.28794
PUV_RS09015	gene1803		hypothetical protein	NA	-4.8608	3.47457	3.71001	4.17422	2.96346	2.99822	4.94327	4.46956	4.7563	5.28116	4.85314	5.4902	1.90733	2.01793	2.28436	3.76225	3.72852	3.30127
PUV_RS09020	gene1804		hypothetical protein	NA	2.68065	1.82793	4.8601	2.28079	2.53924	1.79021	5.3132	5.89515	5.56803	5.57792	5.58795	5.80195	2.63883	2.18512	2.12366	4.22921	4.34535	4.1722
PUV_RS09025	gene1805		hypothetical protein	Aminotran_4	2.79236	-4.94938	-5.22276	-3.12484	2.83756	2.87216	4.16497	3.52045	3.57258	4.0341	3.65107	3.91591	1.54275	1.45825	1.74797	3.52077	3.26809	3.42147
PUV_RS09030	gene1806		hypothetical protein	DUF202	3.84544	-4.94938	-5.22276	-3.12484	1.92017	-2.90049	2.7858	3.00068	2.83607	3.61373	2.27592	3.22386	1.84717	2.2528	1.49775	4.68303	4.83397	4.61153
PUV_RS09035	gene1807		stationary phase survival protein SurE	SurE	3.81591	-4.94938	3.19514	2.10294	3.65966	2.49244	8.14545	7.85135	7.92235	8.23092	8.04443	8.24356	3.18494	3.12214	2.98736	6.19539	6.17926	5.9188
PUV_RS09040	gene1808		tRNA-Asp	NA	-4.8608	-4.94938	-5.22276	-3.12484	-2.83791	-2.90049	-2.4826	5.96421	5.79322	6.30989	5.40849	6.20309	3.76048	4.01724	4.2837	4.29107	4.25493	4.30951
PUV_RS09045	gene1809		tRNA-Val	NA	-4.8608	-4.94938	-5.22276	-3.12484	4.29867	5.32967	-2.4826	4.40599	-2.55115	3.93615	3.90294	3.68711	5.16245	4.43963	4.6335	4.23786	4.67741	4.87325
PUV_RS00905	gene181	lpxG (CT461), complements the UDP-DAGn hydrolase function in E. coli (lipid A biosynthesis) (Young et al., 2015)	metallophosphoesterase	Metallophos	-4.8608	3.63897	-5.22276	2.76939	0.651769	-2.90049	6.33322	5.79837	6.011	6.35795	6.13661	6.17907	2.4335	2.0792	2.13556	4.06984	4.02714	3.83487
PUV_RS09050	gene1810		hypothetical protein	DUF2179,YitT_membrane	3.54691	-4.94938	2.92627	-3.12484	2.1962	2.63446	7.10863	7.16715	7.04288	7.51311	7.42657	7.48998	3.16283	2.77069	2.70283	5.00173	4.89539	4.83027
PUV_RS09055	gene1811		electron transporter	DUF1730,Fer4_16	-4.8608	-4.94938	-5.22276	2.37539	0.663862	-2.90049	5.97126	5.34362	6.19714	5.70061	5.79243	5.81675	2.41866	2.08684	2.42218	4.1102	4.03829	3.99053
PUV_RS09060	gene1812		decarboxylase	Lysine_decarbox	-4.8608	-4.94938	-5.22276	-3.12484	-2.83791	2.71922	5.34883	5.70316	5.09814	5.76323	5.84377	5.65453	2.47873	2.49577	1.97262	4.71674	5.16575	4.91965
PUV_RS09065	gene1813		hypothetical protein	NA	-4.8608	-4.94938	-5.22276	-3.12484	-2.83791	-2.90049	3.5551	-2.72235	2.6267	4.2049	3.31362	3.40165	2.54056	1.40542	2.24529	3.29697	3.05609	3.39691
PUV_RS09070	gene1814		hypothetical protein	NA	7.58205	7.61695	7.6126	7.43632	7.71813	7.4506	8.23578	8.39003	8.25015	8.69826	8.74923	8.79871	7.34658	7.03855	6.98897	8.27351	8.33843	8.25479
PUV_RS09075	gene1815		hypothetical protein	NA	7.0905	7.31973	6.79095	6.59132	7.09277	6.6119	8.47249	8.36148	8.23007	8.97682	8.69346	8.69962	8.6746	8.48594	8.39777	9.77812	9.73381	9.84655
PUV_RS09080	gene1816		hypothetical protein	NA	7.76681	7.76179	8.19105	7.42244	7.32936	7.17785	9.05415	8.69223	8.92184	9.35894	9.09453	9.27951	8.02142	7.70402	7.71291	9.95788	10.0351	9.86934
PUV_RS09085	gene1817		acetyl-CoA carboxylase	Biotin_carb_C,Biotin_carb_N,CPSase_L_D2	5.60996	7.12035	6.57284	5.32405	5.77945	5.70276	7.53119	7.53999	7.22324	7.78896	7.76866	7.69082	5.22508	5.10594	4.96089	6.24211	6.24035	6.21131
PUV_RS09090	gene1818		acetyl-CoA carboxylase biotin carboxyl carrier protein subunit	Biotin_lipoyl	7.46893	7.41811	6.43259	6.7661	6.98596	6.53109	9.1232	8.91312	8.74132	9.18406	8.81518	9.1273	7.00807	6.84922	6.77661	7.75667	7.77605	7.66186
PUV_RS09095	gene1819		elongation factor P	EFP,EFP_N,Elong-fact-P_C	7.71325	7.98627	7.15893	7.4061	6.83818	7.26494	9.13394	9.11755	8.83503	9.3762	8.9807	9.20674	7.16274	7.05565	6.86868	7.991	8.06237	7.90934
PUV_RS00910	gene182		2-C-methyl-D-erythritol 4-phosphate cytidylyltransferase	IspD	-4.8608	3.15317	4.38645	2.86545	3.05444	2.68182	7.02248	6.9969	6.96725	7.17036	7.24534	7.14308	3.22847	2.43328	3.11559	4.80452	4.80384	4.76466
PUV_RS09100	gene1820	rpe	ribulose-phosphate 3-epimerase	Ribul_P_3_epim	7.86378	7.95668	8.1427	7.41864	7.09055	6.66279	8.17635	8.37387	8.38423	8.68938	8.67614	8.61217	6.89435	6.80141	6.67473	7.84937	7.8528	7.71626
PUV_RS09105	gene1821	BCAA transporter-4	branched-chain amino acid transporter	Branch_AA_trans	-4.8608	-4.94938	2.69611	-3.12484	-2.83791	-2.90049	-2.4826	-2.72235	0.461641	1.16934	1.44737	1.16922	1.42223	1.54094	1.24291	3.23793	3.52516	2.93578
PUV_RS09110	gene1822		hypothetical protein	NA	1.50152	1.64076	2.86771	0.831486	1.18435	0.67099	5.0699	4.90771	5.09417	5.41135	5.24162	5.29766	2.29709	1.84083	2.23334	4.28861	4.31193	4.2403
PUV_RS09115	gene1823	ask	aspartate kinase	AA_kinase	5.0505	2.87529	-5.22276	2.99944	-2.83791	1.84234	5.88527	6.28727	6.27443	5.95669	6.33003	5.98777	4.07094	3.35795	3.69629	5.89323	5.99093	5.77807
PUV_RS09120	gene1824		hypothetical protein	NA	1.29681	-4.94938	2.66111	2.15069	1.9389	1.41134	-0.422198	1.79397	0.953668	1.03158	1.16406	0.958478	2.08463	1.62858	1.58381	2.50067	2.52015	2.46584
PUV_RS09125	gene1825		hypothetical protein	Flavokinase,FAD_syn	4.90783	3.72961	3.96525	3.84732	4.78538	4.23982	5.54009	5.67386	5.40725	5.57072	5.31504	5.25923	3.44375	3.09155	3.00697	3.8767	3.77511	3.8386
PUV_RS09130	gene1826		tRNA pseudouridine synthase B	TruB_C_2,TruB_N	6.12126	5.67833	4.91539	6.01208	6.14726	6.65674	7.96607	8.18053	8.11039	7.91884	7.88531	8.01609	4.86299	4.73417	4.64093	5.87052	5.83594	5.76671
PUV_RS09135	gene1827		ribosome-binding factor A	RBFA	4.79959	5.9404	7.49848	6.90871	7.55068	7.3512	9.23551	9.79337	9.38674	9.24925	9.6021	9.43384	5.97491	5.93848	5.99806	6.6859	6.67772	6.744
PUV_RS09140	gene1828		translation initiation factor IF-2	IF2_N,GTP_EFTU,IF-2	7.05872	7.59897	7.36999	7.31092	7.72877	7.26043	9.75145	9.92338	9.83374	9.68168	9.99509	9.81007	6.10529	5.87995	5.83193	7.44868	7.4228	7.3774
PUV_RS09145	gene1829		transcription termination/antitermination protein NusA	NA	7.12078	7.58442	7.45337	7.11462	7.7302	7.29053	9.95435	9.95567	9.96557	9.92405	9.94399	9.99193	6.52593	6.36064	6.15463	7.92124	7.90956	7.83982
PUV_RS00915	gene183		tRNA pseudouridine synthase A	PseudoU_synth_1,PseudoU_synth_1	-4.8608	4.57448	4.22632	2.1354	2.4909	3.72808	6.50934	6.59382	6.05656	6.35098	6.44194	6.33828	3.90911	3.76377	3.69594	4.7955	4.81252	4.6594
PUV_RS09150	gene1830		30S ribosomal protein S1	S1,S1,S1,S1,S1,S1	8.42478	8.89373	8.66575	8.19458	8.53496	8.19212	12.4875	12.6281	12.5489	12.4957	12.6927	12.537	7.70874	7.55973	7.56803	9.9314	9.89181	9.74769
PUV_RS09155	gene1831		hypothetical protein	NA	-4.8608	4.34017	4.57618	-3.12484	2.26257	2.29626	5.80698	6.41718	5.85992	6.12922	5.83298	6.02141	3.86386	3.57524	3.71359	4.5133	4.52538	4.15298
PUV_RS09160	gene1832		16S rRNA (cytosine(1402)-N(4))-methyltransferase	Methyltransf_5	5.7411	3.71564	3.95128	1.86783	3.20119	3.23621	7.60675	7.72478	7.70056	7.51316	7.72951	7.50302	4.29301	4.11062	4.0992	5.82429	5.58124	5.58687
PUV_RS09165	gene1833		hypothetical protein	NA	10.3243	10.5731	9.52601	10.085	10.4194	10.3101	7.50846	7.756	7.75414	7.5802	7.62108	7.68926	10.5285	10.4202	10.4918	10.1761	10.2001	10.2886
PUV_RS09170	gene1834	put. class II chaperone	type III secretion chaperone	ANAPC3	9.36339	8.75802	8.64678	9.03786	9.03265	9.20925	6.47242	6.11294	7.16197	6.91117	6.38339	6.8767	9.80878	9.73181	9.81312	9.30406	9.32283	9.41005
PUV_RS09175	gene1835		UDP-4-amino-4-deoxy-L-arabinose-oxoglutarate aminotransferase	DegT_DnrJ_EryC1	5.40341	2.38312	5.61163	3.08839	3.08747	2.90368	7.43432	7.35346	7.3326	7.59281	7.32533	7.49684	4.69078	4.33674	4.32961	5.98967	5.90845	5.83505
PUV_RS09180	gene1836	Collingro 2011: chemotaxis protein, not transcribed	chemotaxis protein	MCPsignal	1.45478	1.59393	-5.22276	0.787253	1.13998	1.87258	-2.4826	-2.72235	-2.55115	0.43463	0.360655	0.277733	1.77847	1.69786	1.78401	2.6211	2.68579	2.48881
PUV_RS09185	gene1837	Collingro 2011: chemotaxis protein, transcribed	chemotaxis protein	HAMP,MCPsignal	-4.8608	-4.94938	-5.22276	-3.12484	-2.83791	-2.90049	-0.282244	-2.72235	-0.254583	0.895554	0.219164	0.708814	1.58184	1.21255	1.35395	2.57668	2.74743	2.39349
PUV_RS09190	gene1838		hypothetical protein	DUF3638	2.98178	3.12268	1.25481	3.24457	2.88115	2.91581	5.21029	5.2194	5.1421	5.50601	5.3344	5.42411	2.89779	2.81305	2.69332	3.15139	3.12113	3.14711
PUV_RS09195	gene1839	PBP2	penicillin-binding protein 2	Transpeptidase	-4.8608	3.17913	1.83656	1.74878	2.10373	2.13709	4.75497	4.94298	4.58658	5.28567	5.29088	5.36059	3.32204	2.94972	2.57106	4.09217	3.93701	3.9748
PUV_RS00920	gene184		hypothetical protein	NA	3.73599	3.87728	5.91879	3.99422	4.46573	3.61581	5.03835	5.39217	5.78341	5.55936	5.82679	5.58235	3.60095	3.45568	2.98797	5.16555	5.28177	5.17276
PUV_RS09200	gene1840	murE	UDP-N-acetylmuramoylalanyl-D-glutamate--2%2C 6-diaminopimelate ligase	Mur_ligase,Mur_ligase_C,Mur_ligase_M	-4.8608	2.05519	4.2826	0.295127	0.124102	0.148243	5.64603	5.73775	5.59431	5.79128	5.71806	5.79381	2.90847	2.67269	2.71882	4.85983	4.90099	4.73999
PUV_RS09205	gene1841	lytC	N-acetylmuramoyl-L-alanine amidase	Amidase_3	-4.8608	3.05637	-5.22276	-3.12484	-2.83791	-2.90049	6.06659	5.5043	5.7795	5.86112	5.93757	6.18384	2.42619	2.47386	2.04079	4.8338	4.93396	4.88241
PUV_RS09210	gene1842		tRNA-Arg	NA	-4.8608	-4.94938	-5.22276	-3.12484	-2.83791	-2.90049	-2.4826	-2.72235	-2.55115	0.20441	-0.131131	2.78951	1.68992	1.63444	1.64627	2.49994	2.22348	2.73628
PUV_RS09215	gene1843		hypothetical protein	NA	-4.8608	-4.94938	-5.22276	-3.12484	0.277622	-2.90049	3.64738	2.82418	3.58038	3.93453	3.67405	4.11601	2.0433	1.92542	1.93802	4.03797	4.01231	3.88318
PUV_RS09220	gene1844	pgd	6-phosphogluconate dehydrogenase	NAD_binding_2,6PGD	-4.8608	-4.94938	-5.22276	0.321918	2.31843	-2.90049	7.75158	7.8119	7.65358	7.90499	7.78892	8.04978	3.81613	3.49537	3.51417	6.31943	6.37944	6.28855
PUV_RS09225	gene1845		chaperone protein ClpB	AAA,ClpB_D2-small,AAA_2	3.09762	1.25336	-5.22276	0.468146	2.60857	0.848611	7.85368	7.24674	7.56011	8.16178	7.42677	8.0457	4.17081	3.94558	3.61225	6.92028	7.05753	6.73105
PUV_RS09230	gene1846		hypothetical protein	NA	6.33702	6.0639	5.62261	4.50215	4.69004	4.89511	8.07298	8.08305	8.05808	8.14611	8.06941	8.08472	5.24051	4.79108	4.61389	7.37227	7.31894	7.28289
PUV_RS09235	gene1847	Collingro 2011: chemotaxis protein, transcribed, cheY	transcriptional regulator	Response_reg,SpoIIE	5.90089	5.5124	5.38643	4.54572	4.32108	4.43883	2.16428	0.494867	2.21292	1.94813	1.59036	2.15371	3.94062	3.54926	3.15074	5.68184	5.80172	5.5649
PUV_RS09240	gene1848	Collingro 2011: chemotaxis protein, transcribed	two-component system protein-glutamate methylesterase response regulator	Response_reg,CheB_methylest	5.41323	5.87662	5.11364	3.00627	4.1478	4.38856	-2.4826	0.685916	-2.55115	1.72603	1.24594	1.74409	3.3294	3.17844	2.65213	4.49053	4.71055	4.62759
PUV_RS09245	gene1849		hypothetical protein	NA	9.78455	9.98386	9.55148	10.0391	10.0961	10.1361	3.76696	3.16757	3.62858	3.28293	3.64837	3.70578	9.18291	9.09802	9.16186	8.99222	9.02173	9.10399
PUV_RS00925	gene185		hypothetical protein	Thy1,Thy1	6.34317	6.07005	6.45849	5.29874	6.14188	6.03036	9.19141	9.09125	9.20305	9.08229	8.99599	9.04878	5.83104	5.48197	5.41219	7.24731	7.29387	7.14538
PUV_RS09250	gene1850		DNA-directed RNA polymerase subunit beta'	RNA_pol_Rpb1_2,RNA_pol_Rpb1_4,RNA_pol_Rpb1_3,RNA_pol_Rpb1_2,RNA_pol_Rpb1_5,RNA_pol_Rpb1_1	7.78383	7.00242	7.70288	8.23732	7.93182	7.9842	11.1228	11.0293	11.0433	11.1077	11.0423	11.0388	5.29792	5.05064	4.95393	8.19663	8.17417	7.98219
PUV_RS09255	gene1851		DNA-directed RNA polymerase subunit beta	RNA_pol_Rpb2_45,RNA_pol_Rpb2_2,RNA_pol_Rpb2_7,RNA_pol_Rpb2_1,RNA_pol_Rpb2_3,RNA_pol_Rpb2_6	8.52113	7.81156	8.56898	8.80584	8.8249	8.71059	10.7524	10.6688	10.6707	10.715	10.6974	10.7272	5.27883	4.97317	4.99732	7.92777	7.84536	7.69456
PUV_RS09260	gene1852		50S ribosomal protein L7/L12	Ribosomal_L12_N,Ribosomal_L12	9.88643	10.0062	9.71241	10.2535	10.4584	10.2154	14.4106	14.3049	14.311	14.3594	14.3336	14.2712	8.08865	8.04527	7.74625	11.2937	11.2403	11.0127
PUV_RS09265	gene1853		50S ribosomal protein L10	Ribosomal_L10	8.56988	9.02578	9.13121	8.54301	8.99189	8.61096	13.9549	13.9056	13.8834	13.6983	13.6018	13.6031	8.53579	8.22425	8.21932	11.3588	11.2621	11.0647
PUV_RS09270	gene1854		50S ribosomal protein L1	Ribosomal_L1	9.00363	9.21054	8.44727	8.68432	9.1602	8.93673	13.6438	13.5441	13.5373	13.5867	13.4216	13.5285	7.60409	7.3976	7.22982	10.6269	10.5517	10.4204
PUV_RS09275	gene1855		50S ribosomal protein L11	Ribosomal_L11,Ribosomal_L11_N	8.69309	8.96418	8.87894	8.75224	8.78338	8.50873	12.9586	12.8828	12.7737	12.9568	12.8717	12.8405	7.40258	6.88109	6.96554	9.99456	9.9828	9.81284
PUV_RS09280	gene1856		transcription termination/antitermination factor NusG	NusG	7.5066	8.12226	7.71512	7.4218	7.3388	7.17944	11.1937	11.1258	11.1396	11.3016	11.2207	11.3128	6.68584	6.52795	6.46444	8.94662	8.89498	8.76211
PUV_RS09285	gene1857		preprotein translocase subunit SecE	SecE	8.64357	8.12248	8.23361	6.73607	7.42056	6.70564	11.4359	11.2581	11.3463	11.5979	11.5153	11.6668	6.62312	6.52748	6.43772	8.70235	8.82052	8.6772
PUV_RS09290	gene1858		tRNA-Trp	NA	7.84969	6.40689	6.64343	7.97614	7.09721	6.32727	10.2367	9.88772	10.0313	10.1502	9.77358	10.0018	6.32226	5.87908	5.75873	8.26107	8.29878	7.88701
PUV_RS09295	gene1859		elongation factor Tu	GTP_EFTU_D2,GTP_EFTU_D3,GTP_EFTU	8.82135	8.78953	9.07567	9.13138	9.18218	8.78594	13.7255	13.8219	13.7449	13.8366	13.9732	13.9302	7.2568	7.10413	6.9258	10.7856	10.7745	10.5554
PUV_RS00930	gene186		hypothetical protein	NA	4.39023	5.5307	6.25232	4.71609	4.68264	5.30111	5.85892	5.41165	6.17828	5.83207	5.6009	6.07264	4.29021	4.10344	3.89309	4.77438	4.7218	4.81601
PUV_RS09300	gene1860		tRNA-Thr	NA	6.28533	-4.94938	-5.22276	6.85958	5.89691	5.34978	9.27846	9.37034	8.8294	9.16825	9.12923	8.67938	4.92556	4.62479	4.85912	6.48704	6.30142	5.97737
PUV_RS09305	gene1861		translation initiation factor IF-1	eIF-1a	6.66674	5.80892	6.04537	4.92325	5.01829	2.7555	9.76227	9.3523	9.55652	9.78148	9.83548	9.781	4.85664	4.59377	4.59631	7.16948	7.29286	7.04608
PUV_RS09310	gene1862		hypothetical protein	NA	4.9972	5.1388	-5.22276	-3.12484	-2.83791	3.07904	8.05226	7.25748	8.02189	8.09343	7.83439	7.95307	4.64439	4.12844	4.52579	6.87857	6.95641	6.81435
PUV_RS09315	gene1863		hypothetical protein	NA	-4.8608	-4.94938	-5.22276	-3.12484	-2.83791	-2.90049	4.81813	5.04084	5.45285	6.2283	5.83149	6.17235	3.53437	3.9282	3.73172	5.20664	5.35123	4.73276
PUV_RS09320	gene1864		hypothetical protein	FliO	4.97113	3.53047	4.76454	2.66249	1.48253	1.51421	6.24808	5.76766	5.59682	6.46058	6.50893	6.64181	3.9699	3.93694	3.78903	6.15753	6.22832	6.03694
PUV_RS09325	gene1865		alcohol dehydrogenase	ADH_zinc_N,ADH_N	-4.8608	-4.94938	-5.22276	1.7433	2.09824	2.13159	2.96578	2.60891	2.44658	4.45652	4.79229	4.78226	3.48576	3.23118	3.03184	6.50083	6.61302	6.27581
PUV_RS09330	gene1866	pdhC	branched-chain alpha-keto acid dehydrogenase subunit E2	E3_binding,Biotin_lipoyl,2-oxoacid_dh	2.11059	-4.94938	5.06369	2.38265	0.297244	3.18086	6.5775	6.78674	6.7884	7.06939	7.22152	7.25096	4.92331	4.68263	4.42982	6.42329	6.4727	6.2646
PUV_RS09335	gene1867	pdhB	pyruvate dehydrogenase subunit beta	Transketolase_C,Transket_pyr	-4.8608	2.62964	-5.22276	2.75646	-2.83791	0.667657	6.65548	6.39533	6.44228	6.85304	6.75771	6.87415	5.79284	5.38754	5.3384	6.6436	6.71878	6.60041
PUV_RS09340	gene1868	pdhA	pyruvate dehydrogenase	E1_dh	2.43383	2.5743	-5.22276	-3.12484	-2.83791	0.616798	5.54549	5.60463	5.94241	6.33324	6.3241	6.54516	4.48468	4.22913	4.14737	5.70832	5.81679	5.94041
PUV_RS09345	gene1869	gltP-1	dicarboxylate/amino acid:cation symporter	SDF	-4.8608	-4.94938	3.52515	-3.12484	-2.83791	0.362335	6.14029	6.29954	6.68982	6.62821	6.75833	6.78154	3.76301	3.47227	3.38461	6.15951	6.17812	6.13152
PUV_RS13105	gene187		hypothetical protein	NA	7.1009	7.65764	7.21629	7.29173	7.24121	6.96978	4.753	4.6554	3.49675	4.93699	3.95786	4.21881	6.69329	6.3976	6.59546	7.04661	7.17926	7.09186
PUV_RS09350	gene1870		hypothetical protein	NA	-4.8608	-4.94938	-5.22276	-3.12484	2.59131	2.62557	-2.4826	3.68183	3.51448	1.51498	0.978901	0.99657	2.28765	1.13466	2.30608	2.83276	2.67485	3.23538
PUV_RS09355	gene1871		hypothetical protein	DUF1653	-4.8608	-4.94938	-5.22276	-3.12484	2.52232	2.55646	5.54425	5.40654	5.74861	5.64032	5.49931	5.95164	2.43721	2.48602	2.14821	4.47931	4.34247	4.25598
PUV_RS09360	gene1872		UDP-diphosphatase	PAP2	-4.8608	-4.94938	4.66221	-3.12484	1.3854	-2.90049	6.09871	5.66552	4.57366	5.60872	5.50292	5.35596	2.48847	2.73666	2.39523	4.18834	4.47056	4.19642
PUV_RS09365	gene1873		YggS family pyridoxal phosphate enzyme	Ala_racemase_N	5.35457	-4.94938	-5.22276	3.61842	3.07936	2.1364	5.40286	5.16864	5.16742	5.91085	5.76332	5.59603	3.04699	2.89546	2.69662	4.47802	4.27673	4.47692
PUV_RS09370	gene1874		hypothetical protein	NA	3.90637	5.36795	3.28555	3.17305	2.95321	2.58102	6.13455	6.20707	6.69752	6.77716	6.59361	6.69912	3.54839	3.43743	3.41684	5.73894	5.76924	5.47481
PUV_RS09375	gene1875		hypothetical protein	NA	4.73586	4.87742	4.11476	2.0267	1.81633	4.12737	6.2283	5.57017	6.01893	6.6806	5.85903	6.50391	4.61042	4.45985	4.28728	6.38058	6.33134	6.21046
PUV_RS09380	gene1876		hypothetical protein	YdfA_immunity	5.89329	4.57682	4.39835	2.30343	4.37355	3.51043	6.55113	6.37415	6.97915	7.40928	7.10394	7.302	4.48707	4.39851	4.48995	6.84836	6.94689	6.75374
PUV_RS09385	gene1877	put. Inc	hypothetical protein	NfeD	4.47089	4.61239	-5.22276	1.76953	3.51034	3.86426	5.46785	5.7737	5.24173	6.28913	5.76851	5.96711	4.15584	4.0114	3.60332	6.2253	6.40992	6.12082
PUV_RS09390	gene1878	put. Inc	serine protease	NfeD	4.87834	4.43568	3.99457	4.19614	4.32566	3.7587	5.15902	5.31098	4.93141	5.70039	5.60799	5.67939	4.35944	4.08455	3.85383	6.08386	6.23555	6.00993
PUV_RS09395	gene1879		hypothetical protein	NA	7.71768	7.12265	8.35913	6.10888	6.94459	6.45806	6.39195	6.92077	6.44501	6.68204	6.112	6.24862	6.97683	6.52179	6.71198	7.70516	7.84506	7.99136
PUV_RS00935	gene188		hypothetical protein	NA	10.5461	10.5733	10.724	10.5844	10.7485	10.361	8.73198	8.68865	8.52775	8.45287	8.20163	8.40254	8.39926	8.14113	8.12585	8.58413	8.48693	8.52348
PUV_RS09400	gene1880	cytochr. c ass. protein	cytochrome c assembly protein	Cytochrom_C_asm	-4.8608	2.64637	3.46406	3.09008	1.58958	-0.201346	4.41511	4.637	4.55425	4.75672	4.47994	4.96104	2.31713	2.0133	1.83104	4.48262	4.49022	4.18146
PUV_RS09405	gene1881	sycD/lcrH-3	type III secretion protein	NA	10.0711	10.3422	10.15	10.3227	10.7485	10.3603	5.56734	5.62164	5.62021	5.79748	5.78563	5.72817	9.76147	9.80873	9.79568	9.48762	9.5853	9.57268
PUV_RS09410	gene1882	put. T3S protein (locus 9)	hypothetical protein	NA	11.7073	12.006	11.8071	11.6742	12.2649	11.708	5.99271	4.9579	5.78341	5.67443	6.13038	6.06261	11.2984	11.6109	11.444	10.505	10.6226	10.6615
PUV_RS09415	gene1883	WHTH (Domman et al.)	hypothetical protein	NA	9.39889	9.17573	8.87583	8.34999	8.56072	8.47238	4.30079	4.04078	4.95658	4.1196	4.10737	4.27419	7.60648	7.51737	7.41762	7.25958	7.30554	7.27539
PUV_RS09420	gene1884		DNA recombination protein RecF	AAA_23	2.38061	3.51696	3.75244	3.22533	3.7321	2.46677	7.02039	6.91337	7.18991	6.91175	6.86658	6.88923	3.13928	2.78355	2.58271	4.90547	4.87021	4.66355
PUV_RS09425	gene1885		DNA polymerase III subunit beta	DNA_pol3_beta_2,DNA_pol3_beta_3,DNA_pol3_beta	3.88067	4.75782	4.994	3.14761	3.14652	2.96264	9.15578	9.26616	9.15886	9.18619	9.13857	9.22393	3.65582	3.60827	3.5882	6.77906	6.75878	6.52016
PUV_RS09430	gene1886		SsrA-binding protein	SmpB	4.59728	3.74056	3.97622	4.43937	5.71042	4.66323	7.38531	6.63545	7.01577	6.8851	6.95436	7.11389	5.48183	5.44349	5.51618	6.04832	5.96295	5.82902
PUV_RS09435	gene1887		50S rRNA methyltransferase	SPOUT_MTase	4.71523	3.85839	-5.22276	3.97543	4.07119	3.37736	6.83095	6.65399	6.84461	6.50002	6.37489	6.32085	5.09726	4.84485	4.92448	5.43183	5.3102	5.33188
PUV_RS09440	gene1888		hypothetical protein	NA	5.81767	3.64044	6.45879	5.65657	4.69645	3.57155	8.48893	8.82614	8.78554	8.80685	9.16883	9.0014	5.7668	5.55272	5.30878	7.43111	7.33346	7.37351
PUV_RS09445	gene1889		hypothetical protein	NA	2.35275	-4.94938	-5.22276	0.700108	1.44306	2.0362	7.27293	7.16216	7.08538	7.59825	7.25238	7.72944	2.83711	2.83547	2.58388	6.46254	6.46304	6.22454
PUV_RS00940	gene189		hypothetical protein	NA	8.83425	9.27561	8.24932	8.83406	8.61751	8.63194	7.89866	7.35363	7.90129	7.6672	7.52554	7.60129	7.45769	7.12674	7.02619	7.66603	7.76107	7.79879
PUV_RS09450	gene1890		4'-phosphopantetheinyl transferase	ACPS	-4.8608	-4.94938	-5.22276	-3.12484	-2.83791	1.88968	6.43998	5.61227	6.19822	6.86031	6.68537	6.72084	3.01636	2.48018	2.6819	5.62414	5.6353	5.63345
PUV_RS09455	gene1891		hypothetical protein	NA	8.81413	8.82061	8.1266	8.53908	8.33467	8.14881	8.26937	8.17444	7.81676	8.15675	8.20235	8.18829	8.42717	8.4521	8.26678	8.18952	8.14267	8.14684
PUV_RS09460	gene1892		thioredoxin reductase	Pyr_redox_2	9.1277	9.60341	8.98735	8.85524	8.89337	8.74811	8.84571	8.663	8.74084	9.03531	9.03305	9.13459	7.70126	7.61318	7.45698	8.27083	8.26497	8.25787
PUV_RS09465	gene1893		hypothetical protein	NA	4.60675	5.33267	-5.22276	1.90122	-2.83791	2.69521	5.60339	5.20123	5.47635	5.64336	5.80538	5.78475	2.8909	2.68155	1.71589	4.28896	4.41186	4.28617
PUV_RS09470	gene1894	putP	sodium:proline symporter	SSF	5.51765	5.53388	6.01117	4.83281	5.09069	4.9524	6.59506	6.92252	6.52285	6.79267	6.80838	6.79533	5.43991	5.17659	5.12236	5.71687	5.71764	5.57446
PUV_RS09475	gene1895	menA	1%2C4-dihydroxy-2-naphthoate octaprenyltransferase	UbiA	-4.8608	-4.94938	-5.22276	3.4595	2.66395	3.27332	5.56364	6.02777	5.81939	6.47818	6.45135	6.58276	3.43856	2.79737	2.48884	5.24275	5.40477	5.15986
PUV_RS09480	gene1896	menB	dihydroxynaphthoic acid synthetase	ECH_1	-4.8608	-4.94938	3.12045	2.60148	3.366	2.82534	7.71068	7.57019	7.69786	8.13377	8.14145	8.15994	3.46729	3.14038	3.23162	6.70157	6.88645	6.54632
PUV_RS09485	gene1897	menH	hypothetical protein	Hydrolase_4	2.93909	-4.94938	4.31307	-3.12484	1.05687	2.60991	5.70144	5.71176	4.90007	5.38953	4.9497	5.12975	3.39402	3.51296	3.26245	4.5212	4.30951	4.28832
PUV_RS09490	gene1898	menD	2-succinyl-5-enolpyruvyl-6-hydroxy-3-cyclohexene-1-carboxylate synthase	TPP_enzyme_N	2.81307	-4.94938	2.19299	2.4109	2.45217	1.52028	5.0771	5.26474	5.2312	5.69008	5.4342	5.58772	2.77419	2.64665	2.66398	4.85686	4.82569	4.62656
PUV_RS09495	gene1899	menF	hypothetical protein	Chorismate_bind	2.41724	-4.94938	2.79203	1.71088	2.4687	2.09904	4.84637	4.86847	5.18127	5.19082	5.39649	5.51737	3.25508	2.81089	2.72798	4.58387	4.75768	4.45232
PUV_RS00100	gene19		hypothetical protein	Peptidase_S9	6.4968	7.19783	6.98471	6.63081	6.85889	6.28842	5.87287	5.57387	5.88413	6.25691	5.4943	6.12451	5.8831	5.717	5.67577	6.13301	6.14321	6.05833
PUV_RS00945	gene190	FmdB (Domman et al.)	hypothetical protein	Zn-ribbon_8	-4.8608	5.57163	-5.22276	-3.12484	3.47099	5.07985	10.0764	9.69975	9.772	10.2139	9.9833	10.0257	4.34549	3.20648	3.38473	7.19768	7.24366	6.99058
PUV_RS09500	gene1900		hypothetical protein	NA	4.49245	4.63396	5.52169	2.7663	1.37187	3.34731	4.45855	4.63023	4.17931	4.60442	4.54539	4.54565	3.15852	3.15208	2.74804	4.14139	4.06924	4.11444
PUV_RS09505	gene1901		RNA methyltransferase	TRAM,tRNA_U5-meth_tr	6.73767	7.08583	6.32266	6.31275	6.2131	6.34741	6.07577	5.92637	5.97716	6.10211	6.05141	6.06103	5.2677	5.11511	5.18205	4.97254	4.94568	4.8943
PUV_RS09510	gene1902	ackA	acetate kinase	Acetate_kinase	8.77239	8.83536	8.70484	7.58903	7.89346	7.93704	3.1529	3.18049	3.37081	2.93757	3.09788	3.18925	7.86073	7.73054	7.75235	7.68365	7.78136	7.68567
PUV_RS09515	gene1903		hypothetical protein	NA	7.04693	7.81936	7.27849	6.57445	7.06026	6.8409	3.3458	2.83932	1.16569	2.38824	2.71408	2.4637	6.04212	5.93188	5.94392	5.68253	5.72517	5.84877
PUV_RS09520	gene1904		tRNA-Ser	NA	7.59339	8.73508	8.97174	7.0683	7.03358	7.529	-2.4826	-2.72235	-2.55115	3.70078	1.94596	3.08751	6.26809	5.86922	6.21827	5.10357	5.71295	5.71344
PUV_RS09525	gene1905		methyltransferase	Methyltransf_11	4.1064	5.56826	5.06816	3.68986	4.72003	4.34334	4.71968	3.83501	3.88682	4.63753	4.46681	4.40458	4.964	4.96894	4.71405	5.95399	6.1218	5.98762
PUV_RS09530	gene1906		hypothetical protein	Hemerythrin,Hemerythrin	4.02175	5.74636	3.40089	5.79677	4.51087	5.54262	-2.4826	2.19826	2.03907	1.55722	1.80913	2.07418	5.39845	5.24358	5.29901	5.81594	6.01344	5.82609
PUV_RS09535	gene1907		hypothetical protein	PqqD	3.61831	3.75954	3.99521	2.88831	1.70154	-2.90049	3.1348	4.34117	-2.55115	4.15686	4.50638	4.24204	2.74665	2.73497	2.7542	4.85555	4.5793	4.68224
PUV_RS09540	gene1908		hypothetical protein	NA	8.73411	7.82541	8.25467	8.50305	8.30991	8.37989	3.39168	4.02067	5.16403	4.7314	4.29944	4.86844	8.71185	8.74505	8.72817	8.86734	9.02912	8.97341
PUV_RS09545	gene1909		hypothetical protein	BPL_N	-4.8608	-4.94938	-5.22276	3.2232	-2.83791	1.75085	2.18086	0.886431	2.22955	2.67856	2.83628	3.08141	1.94901	1.40698	1.93578	2.90692	2.87298	3.0717
PUV_RS00950	gene191		molecular chaperone GroEL	Cpn60_TCP1	6.30406	5.32091	6.185	5.80586	5.89548	6.06711	11.7274	11.1772	11.2971	11.641	11.1562	11.3528	6.62326	6.396	6.21514	9.13522	9.26392	8.89301
PUV_RS09550	gene1910		hypothetical protein	FGE-sulfatase	5.14429	5.28591	4.74524	2.83286	2.6151	3.33794	3.57313	3.29643	3.53847	3.5712	3.38699	3.79127	3.65456	3.27395	3.16231	6.96695	7.09691	6.80697
PUV_RS09555	gene1911		excinuclease ABC subunit A	ABC_tran,ABC_tran	5.29565	5.69428	5.48615	5.41143	5.74583	5.35945	5.81311	5.51569	5.73356	5.94818	5.58228	5.83992	4.14028	4.14343	4.02129	4.68852	4.67225	4.59183
PUV_RS09560	gene1912		hypothetical protein	NA	9.91991	10.6119	10.661	10.1715	10.6243	10.5437	5.72373	5.05757	4.08628	4.89803	4.52578	5.01035	9.94191	9.70423	9.86574	10.0606	10.0954	10.2921
PUV_RS09565	gene1913		hypothetical protein	NA	10.8902	11.0774	11.0093	10.5377	10.5852	10.5833	5.93879	5.84811	6.01723	4.98726	5.318	5.28366	10.4989	10.3988	10.5351	10.4713	10.501	10.5789
PUV_RS09570	gene1914		regulatory protein recX	RecX	6.46001	7.27965	6.32389	4.71729	5.16701	5.78634	7.36691	7.59171	7.09852	7.67253	7.74381	7.79066	6.35474	6.19946	6.14177	7.40595	7.41033	7.39416
PUV_RS09575	gene1915		DNA topoisomerase IV subunit A	DNA_topoisoIV	1.54764	-4.94938	-5.22276	0.875198	0.685665	0.713796	7.37464	7.37036	7.52452	7.56975	7.63742	7.59811	3.23618	2.8036	2.6727	5.18552	5.14018	4.86585
PUV_RS09580	gene1916		DNA topoisomerase IV subunit B	DNA_gyraseB_C,HATPase_c,Toprim,DNA_gyraseB	1.60691	1.74633	1.97888	-3.12484	-2.83791	-0.121895	7.49784	7.36682	7.57338	7.89099	8.13005	8.11005	2.1235	1.81199	2.06009	5.25065	5.45727	5.16332
PUV_RS09585	gene1917		UDP-glucose 4-epimerase	Polysacc_synt_2	-4.8608	-4.94938	2.82126	1.7392	2.49731	0.628347	5.7403	5.89399	5.6493	6.15699	5.87168	6.0308	3.72516	3.10772	3.24903	5.52849	5.4534	5.37857
PUV_RS09590	gene1918		hypothetical protein	NA	-4.8608	2.66479	-5.22276	2.38411	2.57374	2.60797	2.46886	2.27747	2.51839	2.90099	3.08533	2.81124	2.59912	2.57077	2.52625	3.71812	3.53875	3.75033
PUV_RS09595	gene1919		glutamyl-tRNA reductase	Shikimate_DH,GlutR_N	-4.8608	2.5743	-5.22276	-3.12484	1.52058	-2.90049	5.14517	4.88508	4.71514	5.26748	4.83912	5.18002	2.27534	2.19407	2.26631	5.29311	5.47028	5.26547
PUV_RS00955	gene192		molecular chaperone GroES	Cpn10	7.04741	5.96722	5.61899	6.07863	5.85201	6.00348	12.1243	11.4636	11.6273	12.1014	11.5334	11.8752	6.86321	6.71199	6.6338	9.30377	9.52486	9.0688
PUV_RS09600	gene1920		DNA mismatch repair protein MutS	MutS_II,MutS_IV,MutS_I,MutS_III,MutS_V	2.71128	1.27991	-5.22276	1.03809	1.2312	2.53473	7.47315	7.64754	7.60667	7.59955	7.72442	7.79482	2.63673	2.23862	2.27075	5.24416	5.19132	4.96389
PUV_RS09605	gene1921		hypothetical protein	Hydrolase_3	3.73082	3.8721	4.10785	2.01998	1.80968	2.40923	7.3894	7.28587	7.2425	7.50058	7.4817	7.45106	2.45559	2.64453	2.5958	4.9233	4.922	4.77468
PUV_RS09610	gene1922		hypothetical protein	NUDIX,FolB	3.79416	-4.94938	-5.22276	4.37205	4.28427	3.45363	9.37282	9.27079	9.17648	9.6845	9.25767	9.62258	3.70841	3.56409	3.3574	7.14719	7.1978	6.88754
PUV_RS09615	gene1923		hypothetical protein	adh_short_C2	-4.8608	-4.94938	-5.22276	4.0318	3.32878	3.62383	8.73345	8.42544	8.46182	8.84254	8.4798	8.66778	4.04185	3.90527	3.84936	7.20665	7.28423	7.1352
PUV_RS09620	gene1924		hypothetical protein	NA	2.91162	2.05809	3.2875	1.79014	3.64553	2.58293	7.07021	7.06014	6.91065	7.35779	7.22627	7.36358	2.22829	1.95026	1.7763	5.31527	5.33498	5.1649
PUV_RS09625	gene1925		hypothetical protein	NA	2.64474	-4.94938	3.02007	-3.12484	0.782953	1.75551	4.87343	4.68333	4.19445	5.3974	5.03251	5.23929	1.59461	1.67421	1.63713	3.47162	3.49991	3.04633
PUV_RS09630	gene1926		enoyl-ACP reductase	adh_short_C2	7.11758	7.73571	6.97249	6.99624	7.02846	6.74327	9.94068	9.36536	9.59758	10.1519	9.6161	9.91666	6.91231	6.649	6.64491	8.20121	8.25333	8.04163
PUV_RS09635	gene1927		transporter	BPD_transp_1,NMT1	5.32541	5.05237	4.44144	4.52153	3.48169	3.98176	7.34018	7.58572	7.51354	8.03832	7.80541	8.05549	3.83834	3.70405	3.73694	6.31481	6.34687	5.95014
PUV_RS09640	gene1928		NA	NA	-4.8608	-4.94938	-5.22276	-3.12484	0.823836	-0.857459	-2.4826	-2.72235	-2.55115	0.345182	0.0835142	0.437444	1.08921	0.90992	0.945587	1.95363	1.66734	1.75859
PUV_RS09645	gene1929		hypothetical protein	NA	-4.8608	-4.94938	-5.22276	3.70998	-2.83791	2.53972	3.95337	2.61306	4.41653	4.35136	4.07375	4.28255	3.17052	3.03392	2.45594	4.76252	4.95572	5.0264
PUV_RS00960	gene193	put. Inc	hypothetical protein	Abhydrolase_1	-4.8608	2.97121	-5.22276	-3.12484	2.46915	2.50321	6.90139	6.83909	6.82918	7.16724	7.32757	7.24052	2.3135	2.65909	2.19301	5.77515	5.9883	5.67552
PUV_RS09650	gene1930		hypothetical protein	RHS_repeat	0.068936	-4.94938	-5.22276	-0.476894	0.515185	0.253132	2.55623	2.28497	2.0411	3.38092	2.37192	2.73602	1.91954	1.85482	1.70894	4.11895	4.07687	3.86563
PUV_RS09655	gene1931		hypothetical protein	NA	5.39396	-4.94938	-5.22276	3.65748	2.45395	4.46192	5.1135	4.12148	5.05982	5.25864	4.49196	4.76783	4.63261	4.47779	4.17566	5.67463	5.65575	5.4314
PUV_RS13210	gene1932		hypothetical protein	NA	5.26831	3.41324	5.23154	4.11311	2.33154	1.40238	5.18005	5.21141	4.55863	5.27533	5.58378	5.61514	4.8593	4.79267	4.75149	5.99778	6.12586	6.01595
PUV_RS09665	gene1933		hypothetical protein	NA	-4.8608	3.53047	-5.22276	-3.12484	2.44597	1.51421	2.9102	1.59021	2.96072	3.90666	3.78586	3.36513	3.91049	3.79427	3.71485	4.44559	4.8721	4.67176
PUV_RS09670	gene1934		hypothetical protein	NA	3.55298	-4.94938	-5.22276	-3.12484	-2.83791	-2.90049	2.50097	-2.72235	1.592	3.22343	1.60937	1.92468	3.10949	2.77518	2.83037	3.6567	4.09406	3.69244
PUV_RS09675	gene1935		hypothetical protein	HEAT_2	-4.8608	-4.94938	2.0607	1.56634	1.75769	2.57342	6.00906	6.4065	6.30763	6.26904	6.67427	6.46565	2.44792	2.33427	1.93705	4.8915	4.99911	4.59966
PUV_RS09680	gene1936		hypothetical protein	Isochorismatase	-4.8608	-4.94938	-5.22276	-3.12484	-2.83791	-2.90049	7.00217	6.49086	6.97451	7.44801	7.06509	7.24197	2.42953	2.89846	1.67409	5.55153	5.70486	5.66651
PUV_RS09685	gene1937		hydrolase	HIT	-4.8608	-4.94938	-5.22276	3.3275	-2.83791	-2.90049	7.667	7.9463	7.80107	8.35387	7.76279	8.19367	3.27013	2.91673	2.58978	6.45209	6.46692	6.26651
PUV_RS09690	gene1938		hypothetical protein	UPF0160	2.64474	2.7854	-5.22276	0.975004	-2.83791	-2.90049	7.50987	7.79126	7.75699	7.70811	8.0144	8.00855	3.61385	2.90408	3.29491	6.60262	6.6852	6.44991
PUV_RS09695	gene1939	put. T3SS effector (CT387)	hypothetical protein	NA	1.39745	-4.94938	-5.22276	3.10875	2.25267	1.81667	6.60894	6.75955	6.71507	6.65837	6.69371	6.73211	2.87788	2.67202	2.35233	5.41761	5.4469	5.30086
PUV_RS00965	gene194		ABC transporter permease	ABC-3	5.8118	6.21642	6.18998	5.32961	5.37571	5.07863	5.10286	5.211	5.20975	5.23022	5.48414	5.31436	2.79096	2.75224	2.70656	4.25454	4.1466	3.99626
PUV_RS09700	gene1940		hypothetical protein	NA	-4.8608	-4.94938	-5.22276	-3.12484	-2.83791	-2.90049	3.63336	4.30815	4.99539	5.34245	5.17369	5.17356	3.36133	2.91492	2.98816	5.87955	5.88292	5.71126
PUV_RS09705	gene1941		hypothetical protein	DUF1207	3.28598	2.4314	-5.22276	2.155	-2.83791	-2.90049	5.74618	6.3919	6.22067	6.34246	6.72664	6.4804	3.24884	3.23711	2.65657	6.79057	6.7861	6.44921
PUV_RS09710	gene1942		hypothetical protein	NA	-4.8608	-4.94938	-5.22276	2.70179	0.589246	1.55238	4.79923	4.95512	4.78509	5.02624	4.81419	4.83	1.57176	1.53999	1.31963	2.52701	2.44746	2.33647
PUV_RS09715	gene1943		hypothetical protein	ABC2_membrane_6	-4.8608	-4.94938	-5.22276	-3.12484	0.94506	0.974568	3.54787	4.65267	3.12207	4.51606	3.74696	4.23695	1.74611	1.18959	1.22574	3.34768	3.5919	3.19847
PUV_RS09720	gene1944		hypothetical protein	NA	-4.8608	-4.94938	-5.22276	-3.12484	0.94506	0.974568	3.54787	3.288	2.40383	3.52345	3.39759	3.50167	1.60201	1.40306	1.85604	2.85939	2.80732	2.25413
PUV_RS09725	gene1945		ABC transporter	ABC_tran	-4.8608	-4.94938	2.86844	2.76076	1.57771	-2.90049	2.75129	3.44333	3.05863	3.0645	3.18484	2.78521	2.03968	1.41432	1.48591	3.28131	2.82703	2.84246
PUV_RS09730	gene1946		hypothetical protein	NA	3.19906	-4.94938	-5.22276	-3.12484	-2.83791	-2.90049	4.28279	4.33564	4.33502	4.54774	4.72272	4.94854	2.35747	2.00244	1.55329	4.70947	4.96343	4.75763
PUV_RS09735	gene1947		ATP-binding protein	DUF87	4.92645	4.53814	5.77353	3.7363	4.54233	4.05131	2.00348	1.7442	2.91698	2.7721	2.87115	2.86399	4.03231	3.78806	3.82727	5.53326	5.69878	5.4458
PUV_RS09740	gene1948		sodium:pantothenate symporter	SSF	6.18824	6.61938	6.85593	5.97225	5.60026	5.5739	5.60128	6.50872	6.22806	5.77695	5.97856	5.92566	5.38903	5.28198	5.16392	5.7619	5.68849	5.73713
PUV_RS09745	gene1949		hypothetical protein	Invasin_beta	-4.8608	2.91359	-5.22276	2.05738	1.84664	0.930976	5.97932	5.94463	5.9766	6.46426	5.92738	6.55918	2.10141	1.6262	1.83363	5.68815	5.63862	5.4378
PUV_RS00970	gene195	ytgR (Domman et al)	ABC transporter permease	Fe_dep_repr_C,ABC-3	5.36632	6.0926	5.00789	3.76637	5.46396	4.81088	5.65466	5.63815	5.78822	5.73777	5.6985	5.45502	3.248	2.9973	2.94158	4.34881	4.29517	4.21538
PUV_RS09750	gene1950		hypothetical protein	NA	3.23515	4.37395	5.60919	3.08597	3.27473	4.75681	7.75167	7.83768	7.68212	8.34525	7.96758	8.14848	3.70154	2.86822	2.67461	7.64566	7.65153	7.42642
PUV_RS09755	gene1951		hypothetical protein	NA	-4.8608	3.45126	3.68669	-3.12484	3.34896	-2.90049	5.60866	5.14292	5.5914	6.33095	5.59449	6.22675	1.89695	2.33269	1.94103	5.9178	5.80536	5.60541
PUV_RS09760	gene1952	ntt5, most similar to S. negevensis ntt1 (~40%)	translocase	TLC	5.55473	5.90274	4.8181	4.75477	5.27464	4.96418	7.4401	7.13566	7.23193	7.57353	7.56386	7.6085	3.16472	3.0058	2.83704	4.53139	4.62926	4.48526
PUV_RS09765	gene1953		hypothetical protein	Acetyltransf_7,Cyclase	3.90378	5.04371	-5.22276	3.58092	2.37869	4.38512	4.87407	4.97714	4.67667	5.21256	4.69615	5.00757	3.19521	3.04259	2.71766	3.67839	3.71806	3.615
PUV_RS09770	gene1954		hypothetical protein	EamA	4.15337	2.71458	2.94915	3.41767	3.19662	1.68724	5.52153	5.22615	5.23182	5.85383	5.65526	5.78253	2.33203	2.34077	1.97617	3.74184	3.52827	3.21012
PUV_RS09775	gene1955		hypothetical protein	DUF952	3.75863	-4.94938	5.13459	5.18098	4.59455	2.8425	5.75311	6.3482	6.11005	6.17484	5.93887	6.46678	4.32595	3.95832	4.05739	5.95862	6.19067	6.03432
PUV_RS09780	gene1956		tRNA methyltransferase	Methyltransf_23	-4.8608	-4.94938	5.51689	-3.12484	-2.83791	3.53654	5.85523	4.86115	5.19094	5.72797	4.91912	5.2023	2.50444	1.85544	2.16981	5.80935	5.71001	5.63641
PUV_RS09785	gene1957		hypothetical protein	Acetyltransf_1	-4.8608	-4.94938	-5.22276	-3.12484	-2.83791	-2.90049	4.22832	4.18872	3.70188	4.64326	3.62968	4.11198	1.879	1.43722	1.85814	5.0134	5.267	4.99554
PUV_RS09790	gene1958		hypothetical protein	NA	-4.8608	-4.94938	-5.22276	-3.12484	-0.34718	-2.90049	4.30967	4.01459	4.22562	4.46764	3.99046	4.38316	2.06869	2.02786	1.72526	5.13896	5.19517	4.96687
PUV_RS09795	gene1959		hypothetical protein	NA	-4.8608	-4.94938	-5.22276	-3.12484	-2.83791	-2.90049	-2.4826	1.59799	-2.55115	1.20949	0.478051	0.595261	2.15801	2.11569	1.45612	3.92725	3.75006	3.61964
PUV_RS00975	gene196		manganese ABC transporter ATP-binding protein	ABC_tran	3.81044	6.40872	5.7711	4.23716	5.69266	4.57581	6.54845	6.02884	6.01784	6.54942	6.28436	6.41316	4.14976	4.18765	4.09381	5.03774	5.20676	5.04792
PUV_RS09800	gene1960		hypothetical protein	Invasin_beta	-4.8608	-4.94938	-5.22276	-3.12484	-2.83791	-2.90049	-2.4826	1.50032	2.29986	2.01195	1.43289	2.16285	2.37479	1.72905	2.05078	3.67885	3.71218	3.72163
PUV_RS09805	gene1961		hypothetical protein	Collagen	3.3492	-4.94938	-5.22276	-3.12484	-2.83791	-2.90049	1.35484	1.552	2.92136	2.5884	1.88617	1.78301	2.18204	1.67732	2.08093	4.04839	4.25021	3.77986
PUV_RS09810	gene1962		hypothetical protein	Collagen	-4.8608	-4.94938	3.68669	-3.12484	-2.83791	1.4386	2.26575	2.47611	2.88308	3.25156	3.71182	3.4524	2.25435	2.33269	1.6709	4.22651	4.1195	4.13177
PUV_RS09815	gene1963		hypothetical protein	NA	2.94703	3.08792	4.32104	2.22786	1.61675	1.09438	0.983328	-2.72235	1.57012	1.82995	1.825	1.85068	3.41621	2.99234	2.82633	2.96448	3.06117	2.84307
PUV_RS09820	gene1964		zinc-binding dehydrogenase	ADH_zinc_N,ADH_N	4.38968	5.11545	4.3527	3.24141	3.59787	2.48265	-2.4826	1.5928	2.70665	2.53008	2.38253	2.74769	4.09095	3.58498	3.68835	6.05153	6.30415	5.996
PUV_RS09825	gene1965		hypothetical protein	HAD_2	-4.8608	-4.94938	-5.22276	-3.12484	-2.83791	-2.90049	-2.4826	2.36083	2.76729	2.17145	2.83806	2.58202	1.05593	1.07737	0.905189	2.28635	2.15872	2.49888
PUV_RS09830	gene1966		hypothetical protein	NA	9.12265	9.06034	8.87041	8.55776	8.99371	8.81431	5.50807	4.99751	4.82743	5.57783	5.07887	5.23113	8.48598	8.35565	8.26889	8.01561	8.04254	8.01121
PUV_RS09835	gene1967	put: inc	hypothetical protein	NA	13.6131	13.4731	13.5305	13.7173	13.3372	13.3802	8.39443	8.39327	8.58088	8.1855	7.93203	8.08489	13.878	13.9934	13.9695	13.3394	13.3128	13.5245
PUV_RS09840	gene1968		transporter	OEP,OEP	-4.8608	2.061	-5.22276	1.23168	1.03388	0.153394	2.44693	1.69326	0.996147	3.2181	2.82452	2.39909	2.52857	2.13318	1.92676	4.25786	4.23832	3.91577
PUV_RS09845	gene1969		multidrug efflux RND transporter permease subunit	ACR_tran	0.855277	2.56229	-5.22276	3.00672	2.69039	2.62013	2.58451	1.82893	0.92283	2.20661	2.02661	2.2355	3.09605	2.88184	2.6659	4.3582	4.4384	4.17903
PUV_RS00980	gene197		ABC transporter substrate-binding protein	ZnuA	6.22425	7.08197	5.96531	4.48254	5.76574	5.00617	7.02455	6.35739	6.93205	7.16848	6.59587	6.9861	4.70861	4.47567	4.46303	5.51705	5.39935	5.36638
PUV_RS09850	gene1970		acriflavin resistance protein	HlyD_D23	2.2392	-4.94938	2.6135	1.53828	0.412664	0.43905	3.61519	3.69863	3.21461	3.74485	3.10767	3.28106	4.75716	4.55811	4.77435	6.37317	6.32839	6.31255
PUV_RS09855	gene1971		NUDIX hydrolase	NUDIX	3.30249	-4.94938	-5.22276	-3.12484	1.39988	1.43128	5.53086	5.34087	5.07134	6.02758	5.74023	5.93844	3.96503	3.66182	3.6592	5.13424	5.10435	4.94077
PUV_RS09860	gene1972		dCMP deaminase	dCMP_cyt_deam_1	-4.8608	3.65813	-5.22276	-3.12484	-2.83791	-2.90049	5.67149	4.65244	4.80258	4.72076	4.51142	4.79488	1.79102	1.98652	1.58899	5.73975	5.61387	5.40067
PUV_RS09865	gene1973		hypothetical protein	Amino_oxidase	-4.8608	-4.94938	-5.22276	0.441438	0.265046	-2.90049	2.81311	3.02819	3.21848	3.33268	3.51194	3.23641	1.43892	1.56052	1.39772	3.94954	3.8832	3.93864
PUV_RS09870	gene1974		hypothetical protein	NA	-4.8608	-4.94938	-5.22276	-3.12484	-2.83791	-2.90049	1.56171	1.76265	3.13802	2.90195	2.53116	2.85349	1.95257	1.20591	1.51326	3.75738	3.61606	3.64339
PUV_RS09875	gene1975	aroDE	shikimate biosynthesis protein AroDE	Shikimate_DH,Shikimate_dh_N,Acetyltransf_3,DHquinase_I	5.70032	5.2949	5.73759	3.96156	3.30325	4.42769	6.57921	6.5157	6.58314	6.76031	6.54842	6.65946	3.96447	3.60092	3.7961	4.88175	4.83324	4.66077
PUV_RS09880	gene1976		3-dehydroquinate synthase	DHQ_synthase	6.12746	5.784	4.28487	4.38622	3.68101	3.85261	3.70465	4.85043	4.68055	4.50187	4.37483	4.51666	4.33122	4.11294	4.21022	4.70178	4.44627	4.36068
PUV_RS09885	gene1977		chorismate synthase	Chorismate_synt	7.1507	7.07014	7.42219	5.88275	5.79677	5.72892	5.57624	5.56621	5.47767	5.66817	5.54835	5.62278	6.65542	6.58398	6.50203	6.10077	6.19636	6.06432
PUV_RS09890	gene1978		shikimate kinase	SKI	6.38518	7.33406	5.34903	3.23871	5.11473	3.46257	4.11283	4.69411	4.16494	5.12913	4.86086	5.03089	4.65257	4.51645	4.399	4.86174	4.78569	4.62359
PUV_RS09895	gene1979		3-phosphoshikimate 1-carboxyvinyltransferase	EPSP_synthase	6.62982	7.0553	7.84201	5.68245	5.59325	5.84191	6.03796	6.04755	6.1769	6.59588	6.41036	6.58271	5.60618	5.32664	5.34453	6.29012	6.17855	6.2538
PUV_RS00985	gene198		hypothetical protein	DUF971	6.08644	7.03525	6.78652	5.14927	5.11541	5.84985	7.63675	7.07644	7.00103	7.75232	7.03566	7.52671	5.80155	5.86686	5.74638	6.264	6.20731	6.08099
PUV_RS09900	gene1980		hypothetical protein	HAD_2	4.04727	-4.94938	-5.22276	2.3291	3.40918	2.14885	5.70999	4.7684	6.05158	5.52705	5.56249	5.59921	4.32578	4.01585	3.67997	4.63116	4.65815	4.3548
PUV_RS09905	gene1981		hypothetical protein	YiiD_C	4.69489	-4.94938	-5.22276	-3.12484	-2.83791	-2.90049	3.21195	4.41931	3.98968	4.77325	4.17343	4.57786	2.91808	2.48304	2.28551	5.08303	5.05236	4.87703
PUV_RS09910	gene1982		hypothetical protein	Host_attach	5.22956	4.7868	5.02299	2.91688	3.68294	3.30822	2.59261	3.38051	3.94053	4.35596	3.32834	4.53051	4.19681	3.94325	3.56301	6.78028	6.87694	6.78244
PUV_RS09915	gene1983		magnesium-translocating P-type ATPase	Cation_ATPase_C,Hydrolase,Cation_ATPase_N,E1-E2_ATPase	1.15315	4.2749	3.83382	-0.384022	0.32529	0.884607	0.780231	-0.413102	-2.55115	1.46719	1.63846	1.08031	2.63702	2.2801	2.47936	4.20493	4.30338	4.20195
PUV_RS09920	gene1984		metal-transporting ATPase	Hydrolase,E1-E2_ATPase	-4.8608	-4.94938	-5.22276	-0.0253195	0.698103	1.2718	0.627628	0.80608	-0.185436	1.40911	1.24998	1.22448	1.8574	1.63444	1.71164	3.8517	3.82975	3.70612
PUV_RS09925	gene1985		phosphoribosyl transferase	Pribosyltran	-4.8608	-4.94938	-5.22276	-3.12484	-2.83791	-2.90049	1.14466	2.86347	1.18849	2.31791	1.53332	2.68315	2.35006	2.34778	1.90427	4.31962	4.33433	4.23534
PUV_RS09930	gene1986		hypothetical protein	HSP20	7.74077	7.79512	6.61696	7.11526	6.84862	7.00034	4.37879	5.48952	4.43109	5.3735	4.71126	4.85996	6.452	5.97295	5.98678	10.8032	10.9492	10.7218
PUV_RS09935	gene1987		hypothetical protein	NA	6.8469	7.62081	7.15127	6.30174	6.38372	5.87359	4.83185	4.4729	5.39649	5.32694	5.09973	5.40251	3.96107	3.25435	3.50071	5.66558	5.69868	5.46053
PUV_RS09940	gene1988		hypothetical protein	MacB_PCD,FtsX	6.01134	6.25255	6.16724	5.15983	4.98834	5.35575	4.81872	4.15403	4.1761	4.27032	4.06078	4.1583	4.31594	3.94371	4.08041	3.74544	3.82621	3.70119
PUV_RS09945	gene1989		ABC transporter ATP-binding protein	ABC_tran	6.43501	7.02409	6.81331	5.87322	4.59222	4.94851	4.35302	3.92792	5.1889	4.04419	4.12375	4.49047	4.63932	4.0041	4.41283	3.92503	4.19476	4.39159
PUV_RS00990	gene199		ATP-binding protein	ParA	6.70699	6.01899	7.25522	6.04802	5.3204	6.05517	7.823	7.90464	8.16642	8.24688	7.94244	8.225	5.72642	5.64758	5.59427	6.76664	6.75203	6.6822
PUV_RS09950	gene1990		hypothetical protein	Glyco_tranf_2_3	1.5884	1.7278	3.53862	3.01388	1.26701	0.751717	-2.4826	-0.0507585	-0.163128	1.42482	2.1069	1.759	3.07407	3.02829	2.77651	3.76225	3.91935	3.68883
PUV_RS09955	gene1991		hypothetical protein	DUF2490	-4.8608	-4.94938	-5.22276	-3.12484	-2.83791	-2.90049	-2.4826	-2.72235	2.05128	1.03947	0.731197	0.507577	1.21815	0.844716	1.27211	2.06125	2.16936	2.08769
PUV_RS09960	gene1992		hypothetical protein	MFS_1	5.16552	5.11468	5.5435	5.37387	5.23776	5.65459	1.18802	2.33913	1.23213	2.75784	1.83772	2.68424	4.2709	4.10355	4.19954	5.09104	5.07578	5.01361
PUV_RS09965	gene1993		hypothetical protein	NA	-4.8608	3.47457	3.71001	-3.12484	-2.83791	2.4253	-2.4826	1.53702	2.90592	2.03973	1.68139	2.30867	2.01975	2.13646	1.43603	4.4868	4.44982	4.28673
PUV_RS09970	gene1994		hypothetical protein	adh_short_C2	-4.8608	-4.94938	-5.22276	2.50593	2.29069	-2.90049	-2.4826	3.3773	3.21102	3.75996	3.36579	3.47646	4.47048	3.6747	3.52184	5.8813	5.91971	5.92019
PUV_RS09975	gene1995		hypothetical protein	adh_short	-4.8608	-4.94938	-5.22276	-3.12484	-2.83791	-2.90049	-2.4826	-2.72235	-2.55115	0.20441	-0.131131	0.148835	3.65363	3.24069	2.34232	4.90774	5.37121	5.08908
PUV_RS09980	gene1996		hypothetical protein	DUF818	2.33319	3.46935	4.28877	-3.12484	1.98406	2.01715	5.75753	5.26747	5.04487	6.22635	5.29708	5.90969	2.72743	2.5067	2.50858	6.99666	6.96814	6.69037
PUV_RS13215	gene1997		hypothetical protein	NA	-4.8608	4.36908	4.6051	-3.12484	-2.83791	2.32443	3.73535	2.39819	4.19767	4.35289	3.587	3.94726	2.52545	1.46687	2.95697	3.56052	3.4249	3.47305
PUV_RS13220	gene1998		hypothetical protein	NA	-4.8608	-4.94938	-5.22276	-3.12484	-2.83791	-2.90049	-2.4826	-2.72235	-2.55115	0.803026	0.720781	1.83695	1.35953	2.10283	1.26692	2.68198	2.38769	1.7959
PUV_RS09990	gene1999		hypothetical protein	NA	-4.8608	-4.94938	-5.22276	-3.12484	-2.83791	-2.90049	3.18901	4.97757	2.26584	4.11423	4.19766	3.67799	2.03589	2.43825	2.23926	5.4968	5.6606	5.34326
PUV_RS00015	gene2		UDP-N-acetylglucosamine diphosphorylase	Hexapep	-4.8608	-4.94938	-5.22276	-3.12484	1.10222	-2.90049	6.95523	6.66903	6.64327	7.06649	7.14171	6.83106	2.75249	2.3794	1.93997	4.94493	4.94095	4.92356
PUV_RS00105	gene20	put. T3SS effector (CT648)	hypothetical protein	NA	5.57298	5.84012	6.29888	6.19919	5.53306	5.90401	7.77447	7.78379	7.71674	7.96333	7.61517	7.72233	5.94236	5.83742	5.65806	6.59558	6.59414	6.51203
PUV_RS00995	gene200		hypothetical protein	NA	6.71518	6.70498	7.09352	5.55473	5.22939	4.91896	12.036	12.0795	12.1367	12.2571	12.2718	12.2885	6.82236	6.51052	6.41751	11.0768	11.1338	10.8299
PUV_RS09995	gene2000		hypothetical protein	NA	-4.8608	-4.94938	4.33107	-3.12484	-2.83791	-2.90049	1.92609	3.42419	4.50566	3.91665	4.18709	4.09503	2.89918	2.88757	2.8847	5.94109	5.99645	5.76944
PUV_RS10000	gene2001		hypothetical protein	NA	4.48246	-4.94938	-5.22276	-3.12484	2.53924	-2.90049	3.41061	4.2082	4.03946	4.2026	3.47349	4.43392	2.96724	2.92116	3.26987	6.76994	6.88438	6.72862
PUV_RS10005	gene2002		hypothetical protein	NA	2.94504	-4.94938	3.32098	-3.12484	1.06245	-2.90049	4.03028	3.89186	3.91421	4.4623	4.54376	4.35602	2.93495	2.82558	2.40749	5.62678	5.80309	5.57176
PUV_RS10010	gene2003		acyl-CoA thioesterase	Bile_Hydr_Trans,BAAT_C	-4.8608	-4.94938	4.03179	-3.12484	1.18161	0.293252	4.62617	5.01121	4.8411	5.13863	5.43861	5.1655	2.52448	2.52875	2.49116	4.44504	4.38728	4.24773
PUV_RS10015	gene2004		hypothetical protein	NA	-4.8608	-4.94938	-5.22276	-3.12484	-2.83791	-2.90049	-2.4826	-2.72235	-2.55115	1.11862	1.1225	0.148835	1.32068	1.46012	0.905189	1.82784	1.74927	1.89592
PUV_RS10020	gene2005		hypothetical protein	AAA_18	-4.8608	4.68327	4.91942	4.12261	-2.83791	-2.90049	4.45731	4.00634	4.09823	4.83585	4.60191	5.05135	3.89956	4.07463	3.72798	4.39846	4.66449	4.59697
PUV_RS10025	gene2006		hypothetical protein	NA	4.06237	-4.94938	4.43971	4.31924	2.13011	-2.90049	6.13888	6.1006	6.87868	6.71303	6.46741	6.53937	3.37909	3.46003	3.17974	5.52127	5.62268	5.46768
PUV_RS10030	gene2007		dehydrogenase	GMC_oxred_N,GMC_oxred_C	4.16109	4.56515	3.80265	2.44064	3.05467	3.37491	1.81744	2.33348	2.83061	2.68088	2.49657	2.65614	3.79835	3.66042	3.64079	4.62539	4.5258	4.58663
PUV_RS10035	gene2008		glucosidase	NA	5.55924	4.98529	4.99932	3.75787	4.31658	3.96538	1.82275	2.21367	0.734844	2.13621	2.38331	2.03162	4.22688	4.18045	4.11805	4.61676	4.66225	4.55556
PUV_RS10040	gene2009		glucose-1-dehydrogenase	adh_short_C2	5.85221	3.99611	5.23091	4.80924	4.78943	4.5052	2.79493	-2.72235	1.87908	2.28475	2.37804	2.6044	5.23982	5.16196	5.14498	5.70724	5.65136	5.6669
PUV_RS01000	gene201	ntt1, probable ADP/ATP translocase	ATPase AAA	TLC	11.1282	11.3308	11.2782	10.5539	10.7471	10.6933	12.7138	12.6982	12.6528	12.5915	12.5638	12.5293	8.39842	8.19127	8.17913	9.56682	9.51707	9.39946
PUV_RS10045	gene2010		hypothetical protein	MFS_1	3.21579	3.94027	4.17606	5.27361	5.1469	4.44958	1.23073	-2.72235	0.373394	1.4255	0.978253	1.69362	5.6473	5.70604	5.65255	5.52818	5.43393	5.61388
PUV_RS10050	gene2011		hypothetical protein	SGL	6.35956	5.82354	5.32341	5.52099	5.29486	5.63266	-2.4826	0.637892	2.67905	2.0617	2.221	1.79294	5.91586	5.79092	5.80682	5.98919	6.04816	6.11145
PUV_RS10055	gene2012		hypothetical protein	NA	9.66491	10.1114	9.48616	8.2186	8.50882	8.29955	6.00096	5.80362	6.11887	5.18787	5.13007	5.23426	9.60439	9.58523	9.52549	8.00251	8.16349	8.54045
PUV_RS10060	gene2013		hypothetical protein	NA	6.99603	7.83812	7.37441	6.7082	6.77624	6.38024	-2.4826	3.15158	2.01699	2.68683	2.75317	2.25475	6.70292	6.3561	6.69653	5.72918	5.88689	6.08332
PUV_RS10065	gene2014		uracil phosphoribosyltransferase	UPRTase	5.52382	5.92838	4.58096	4.78031	3.24611	3.59912	4.70163	4.34276	4.49292	5.08729	4.92179	4.49694	4.51155	4.03534	4.39817	5.28524	5.51041	5.31549
PUV_RS10070	gene2015		hypothetical protein	NA	-4.8608	-4.94938	-5.22276	-3.12484	0.370789	-2.90049	1.75141	0.478948	2.76267	2.2714	2.00778	2.77403	2.04915	1.9381	1.96506	4.0569	3.85864	3.86895
PUV_RS10075	gene2016		sulfatase	FGE-sulfatase	2.25015	-4.94938	4.20527	0.604325	-2.83791	-2.90049	2.20276	2.72616	2.25153	2.89012	3.11754	3.46629	2.44304	2.47139	2.20604	4.84059	4.83455	4.59229
PUV_RS10080	gene2017		arylsulfatase	Sulfatase	1.72586	-4.94938	-5.22276	-3.12484	1.39826	0.880116	1.30971	0.958983	-0.0496884	1.16162	0.856142	1.31443	2.44549	1.84955	2.23129	4.37714	4.28279	4.0609
PUV_RS10085	gene2018		hypothetical protein	NA	-4.8608	-4.94938	-5.22276	-3.12484	-2.83791	-2.90049	-2.4826	-2.72235	-2.55115	1.00366	-0.131131	0.148835	1.28066	1.13466	1.59694	1.7822	1.69563	1.69213
PUV_RS10090	gene2019		thioredoxin peroxidase	AhpC-TSA	3.57134	3.71256	3.94819	2.84195	-2.83791	3.23316	-2.4826	1.76412	-2.55115	0.20441	1.34327	0.148835	2.89908	2.45375	2.20934	4.57935	4.98899	4.7374
PUV_RS01005	gene202		hypothetical protein	NA	3.65702	-4.94938	-5.22276	-3.12484	-2.83791	2.74259	3.89831	4.96116	3.63227	5.10881	4.43288	4.56941	2.24611	2.33713	1.98514	4.25088	4.20983	4.34016
PUV_RS10095	gene2020		DSBA oxidoreductase	Thioredoxin_4	4.41163	-4.94938	-5.22276	3.67385	1.50602	-2.90049	-2.4826	-2.72235	-2.55115	1.2178	0.913535	1.21958	2.40443	2.71452	2.65018	4.18713	4.39819	4.49952
PUV_RS10100	gene2021		oxidoreductase	Aldo_ket_red	2.73972	4.87569	3.11526	1.06509	3.10176	2.82023	2.99288	2.48786	0.836365	1.24836	-0.131131	1.39775	3.75931	3.32968	3.38793	4.77356	4.86104	4.76532
PUV_RS10105	gene2022		membrane protein	DUF202	-4.8608	-4.94938	-5.22276	-3.12484	1.80637	3.38752	-2.4826	-2.72235	1.75754	1.08758	-0.131131	1.08413	1.879	2.50392	2.17048	4.27531	4.18782	4.06416
PUV_RS10110	gene2023		capsular polysaccharide biosynthesis protein	PGA_cap	4.07253	4.21392	5.44899	4.91158	4.42479	4.46065	2.03965	3.44333	2.48836	2.55889	2.65111	2.54155	2.82285	2.28901	2.03574	4.79732	4.50843	4.22372
PUV_RS10115	gene2024		hydrolase	DLH	6.09754	6.04671	6.06088	4.67676	5.21359	4.33668	-2.4826	3.25109	3.08532	2.89784	3.36338	3.4507	2.98266	2.73745	2.43821	4.99913	5.10674	4.66395
PUV_RS10120	gene2025		hypothetical protein	NA	-4.8608	-4.94938	-5.22276	-3.12484	-2.83791	-2.90049	5.87875	4.78561	5.78015	6.03815	5.94358	6.03006	2.45679	0.844716	0.905189	4.72661	4.70538	4.97181
PUV_RS10125	gene2026		hypothetical protein	NA	-4.8608	-4.94938	-5.22276	-3.12484	1.32905	-2.90049	4.31143	4.68413	5.18852	5.00397	4.7276	4.51761	1.96908	1.2871	1.31729	3.45729	3.59945	3.61023
PUV_RS10130	gene2027		hypothetical protein	NA	8.22322	8.93559	8.54339	7.35655	7.52644	7.41423	7.10923	6.82718	6.82999	7.12424	6.9048	7.15312	5.47917	5.33629	5.28766	5.3537	5.45313	5.30728
PUV_RS10135	gene2028		hypothetical protein	NA	4.64851	-4.94938	-5.22276	-3.12484	2.70175	2.73617	4.56339	5.10595	4.93573	4.22315	4.26433	4.12168	3.86647	4.57553	3.92259	4.97179	4.97882	5.10397
PUV_RS10140	gene2029		hypothetical protein	NA	-4.8608	3.58863	-5.22276	4.02656	3.07587	-2.90049	4.52995	4.58319	4.99482	4.76459	5.11642	4.99613	4.42599	3.64327	3.92771	4.79499	4.80086	4.97799
PUV_RS01010	gene203		S-adenosylmethionine synthetase	S-AdoMet_synt_N,S-AdoMet_synt_M,S-AdoMet_synt_C	3.2523	-4.94938	4.21266	2.52759	3.45934	1.94352	6.54806	6.68412	6.37917	6.69236	6.66874	6.70499	2.53961	2.36608	1.99941	6.08628	5.99293	5.77925
PUV_RS10145	gene2030		NA	NA	2.64151	3.77877	-5.22276	1.92917	2.28439	-2.90049	6.37543	6.05336	6.50235	6.8761	6.93673	7.03394	5.33588	5.24379	5.15904	5.78461	5.75588	5.74592
PUV_RS10150	gene2031		hypothetical protein	Phage_integrase	4.48246	5.62302	-5.22276	2.75646	-2.83791	-2.90049	6.84781	6.70093	7.14163	7.62035	7.35779	7.25113	4.84596	4.49819	4.58982	5.57505	5.55096	5.88148
PUV_RS10155	gene2032		hypothetical protein	NA	5.30127	-4.94938	5.67929	2.57948	-2.83791	2.3975	5.38203	5.60556	6.07024	6.3645	6.47715	6.55242	4.8079	5.14796	4.66635	4.59024	4.64905	4.35773
PUV_RS10160	gene2033		hypothetical protein	NA	-4.8608	4.75357	-5.22276	-3.12484	-2.83791	1.17369	6.4258	6.15923	6.27284	6.51851	6.62494	6.44995	3.66354	3.64084	3.33731	4.98023	4.86003	4.8541
PUV_RS10165	gene2034		hypothetical protein	NA	4.49608	5.05216	-5.22276	3.75769	2.95897	1.06472	5.67784	5.13374	5.68028	5.85424	5.57191	5.71623	3.01831	2.50714	2.38837	3.39258	3.52195	3.47753
PUV_RS10170	gene2035		hypothetical protein	NA	4.32318	4.46464	5.28518	4.74832	4.16322	3.39947	7.31567	6.97712	6.95431	7.18004	6.88507	6.85136	3.77823	3.12004	3.34446	4.03966	4.21937	4.3477
PUV_RS10175	gene2036		hypothetical protein	DUF2167	2.46759	2.6081	3.83982	2.73518	2.83298	3.1262	6.27471	5.91527	6.37496	6.31266	6.43509	6.31079	2.80453	2.60059	2.57889	3.49593	3.50428	3.37775
PUV_RS10180	gene2037		hypothetical protein	NA	-4.8608	-4.94938	-5.22276	-3.12484	-2.83791	-2.90049	5.72317	5.94706	5.94551	5.66725	4.73231	5.46377	1.32436	1.90142	1.22574	3.99459	4.46456	4.07662
PUV_RS10185	gene2038		hypothetical protein	NA	3.36334	1.92771	2.16074	1.10415	0.909081	-2.90049	5.77164	5.08107	5.88667	5.83103	5.96802	5.80935	2.34471	2.05533	2.18192	4.53918	4.47926	4.44565
PUV_RS10190	gene2039		transcriptional regulator	HTH_3	4.44803	-4.94938	-5.22276	3.70998	-2.83791	-2.90049	5.16621	5.38946	6.40786	6.37516	6.66457	6.49778	3.96335	3.62385	3.62681	4.7906	5.09969	4.93327
PUV_RS01015	gene204		hypothetical protein	FbpA,FbpA,DUF814	2.01114	-4.94938	-5.22276	2.59978	-2.83791	1.70461	4.50107	4.22906	4.42888	4.60041	4.73617	4.77732	2.57273	2.44677	2.23961	4.29284	4.20245	4.14282
PUV_RS10195	gene2040		hypothetical protein	NA	3.63753	4.77707	-5.22276	-3.12484	-2.83791	-2.90049	4.13912	5.35498	4.41171	4.55744	5.1026	4.81706	2.29159	2.49871	2.18535	3.52739	3.74429	3.44632
PUV_RS10200	gene2041		hypothetical protein	NA	-4.8608	-4.94938	-5.22276	2.9592	-2.83791	2.7751	-2.4826	-2.72235	-2.55115	3.27572	2.48976	2.33653	2.66999	1.42474	2.00271	2.80091	2.76706	3.44162
PUV_RS10205	gene2042		hypothetical protein	NA	4.08642	-4.94938	-5.22276	-3.12484	-2.83791	1.22874	2.61705	2.26097	1.1575	2.82438	1.29972	2.72792	2.50346	2.04854	2.13851	3.83637	3.96564	3.62631
PUV_RS10210	gene2043		hypothetical protein	RFX_DNA_binding	-4.8608	-4.94938	-5.22276	-3.12484	-2.83791	-2.90049	2.50319	1.3552	2.71806	2.58688	2.44988	2.29939	2.23114	2.16237	2.00393	2.87881	3.12775	2.87737
PUV_RS10215	gene2044		hypothetical protein	NA	-4.8608	-4.94938	-5.22276	-3.12484	-2.83791	-2.90049	3.65363	-2.72235	-2.55115	2.02789	1.08597	2.3685	1.71426	0.844716	2.54241	3.06745	3.23977	3.22239
PUV_RS10220	gene2045		hypothetical protein	NA	3.53484	-4.94938	-5.22276	-3.12484	-2.83791	-2.90049	-2.4826	1.72917	2.53293	2.435	2.63025	2.07218	2.17856	1.8444	2.06088	2.51126	2.7424	2.76124
PUV_RS10225	gene2046		hypothetical protein	NA	2.85261	-4.94938	3.22838	2.1354	-2.83791	-2.90049	3.10388	4.30984	3.15476	4.04492	3.47142	3.81171	2.01328	2.25513	1.72392	3.21648	3.44776	3.40347
PUV_RS10230	gene2047		hypothetical protein	Phage_integrase	3.32436	3.46546	4.28487	2.19253	0.494142	-2.90049	4.48479	4.16321	4.53717	4.76828	4.24209	4.33737	3.51652	3.1613	3.08653	3.68141	3.74327	3.81541
PUV_RS10235	gene2048		tRNA-Met	NA	6.24527	-4.94938	7.62334	-3.12484	-2.83791	-2.90049	-2.4826	-2.72235	-2.55115	4.37142	5.00376	5.04604	3.87772	3.89565	3.41615	5.35477	5.38392	4.75047
PUV_RS10240	gene2049		esterase	Abhydrolase_3	3.52437	6.12199	2.90375	4.47946	3.56112	3.76461	3.04258	3.47828	3.81873	3.059	3.63702	3.569	3.62301	3.3521	3.27394	7.01229	7.17668	6.83484
PUV_RS01020	gene205		sugar transporter	Poly_export	3.40845	-4.94938	2.7879	-3.12484	0.570357	-2.90049	7.8265	7.79327	7.85589	7.55633	7.90083	7.68303	2.56621	2.37168	2.40471	5.54393	5.46483	5.32449
PUV_RS10245	gene2050		5S ribosomal RNA	NA	-4.8608	-4.94938	-5.22276	-3.12484	-2.83791	-2.90049	-2.4826	-2.72235	-2.55115	0.20441	-0.131131	0.148835	1.05593	0.844716	0.905189	1.52236	1.38398	1.38554
PUV_RS10250	gene2051		23S ribosomal RNA	NA	-4.8608	-4.94938	-5.22276	-3.12484	-2.83791	-2.90049	-2.4826	-2.72235	-2.55115	0.20441	-0.131131	0.148835	1.05593	0.844716	0.905189	1.52236	1.38398	1.38554
PUV_RS10255	gene2052		16S ribosomal RNA	NA	4.65038	4.79192	2.22785	3.8049	3.34435	2.738	0.893089	1.62957	1.4765	2.0196	1.67992	2.22481	4.32357	4.58099	4.06915	3.67606	3.65956	4.91523
PUV_RS10260	gene2053		hypothetical protein	Patatin	3.68009	-4.94938	4.05706	-3.12484	3.52507	3.0815	5.39561	4.72253	5.10203	4.59806	4.5659	4.69049	3.4816	3.16462	3.19953	5.77651	5.86046	5.53091
PUV_RS10265	gene2054		multidrug transporter	Multi_Drug_Res	4.03658	-4.94938	-5.22276	-3.12484	2.1051	-2.90049	4.53558	4.17682	4.588	4.5149	3.84571	3.70263	3.39289	2.59356	2.50459	5.07632	5.01898	4.79522
PUV_RS10270	gene2055		hypothetical protein	NA	10.0253	10.2573	10.3724	10.1471	10.2516	10.0741	4.72369	3.6349	3.4677	3.29532	2.81857	2.8306	9.266	9.2723	9.15272	10.0289	10.0706	10.0275
PUV_RS10275	gene2056		lipase maturation factor 1	LMF1	6.053	6.63066	5.92892	6.81771	6.59067	6.55077	1.00537	2.45819	1.04823	1.52466	1.91298	1.98107	5.9604	5.83402	5.73355	7.06057	7.1108	7.08108
PUV_RS10280	gene2057		hypothetical protein	NA	-4.8608	6.26854	6.82689	5.83996	6.61146	6.2764	3.06321	2.30224	2.14217	2.79479	2.0368	2.8328	4.18556	4.29115	3.89757	6.20599	6.444	6.14383
PUV_RS10285	gene2058	phosphoketolase	phosphoketolase	XFP,XFP_C,XFP_N	5.27348	5.32773	4.88649	6.51489	6.87565	6.75466	1.5064	-0.369776	1.80131	2.17012	2.11753	2.05462	4.4432	4.23453	4.011	5.18465	5.24098	5.02045
PUV_RS10290	gene2059		hypothetical protein	NA	4.72895	6.4544	6.10617	2.99944	2.78061	4.7944	7.15834	7.61421	7.33167	7.29644	7.42189	7.39568	3.39159	2.95207	3.58189	5.50254	5.41108	5.23384
PUV_RS01025	gene206		hypothetical protein	NA	0.933678	3.05491	1.30173	-3.12484	-2.83791	0.678805	7.3267	7.43644	7.38383	7.49668	7.57956	7.55579	2.39447	2.18518	2.08299	4.57064	4.63854	4.4314
PUV_RS10295	gene2060		hypothetical protein	NA	5.37314	4.93034	6.16604	3.0585	2.83932	4.17995	7.12099	6.00897	6.91814	6.8958	6.98881	7.23504	4.39821	3.89723	3.83127	6.25476	6.36633	6.19419
PUV_RS10300	gene2061		hypothetical protein	NA	3.74814	3.88942	-5.22276	4.0063	1.82635	3.81855	5.74262	6.5218	5.79554	5.85574	6.01299	6.41362	3.48607	3.68928	3.30366	5.69359	5.76348	5.71572
PUV_RS10305	gene2062		serine/threonine protein kinase	Pkinase	2.4638	1.03462	1.26451	2.73143	0.99839	2.54853	4.18231	4.43733	4.6716	4.56246	4.96017	4.97906	3.45717	3.59437	3.22622	4.16386	4.06065	4.17683
PUV_RS10310	gene2063		7-cyano-7-deazaguanine reductase	QueF,QueF_N	4.77625	-4.94938	3.15731	-3.12484	-2.83791	1.88796	7.68159	7.4614	7.46296	7.4841	7.50172	7.5675	3.22128	2.945	2.68064	5.5156	5.45863	5.46866
PUV_RS13225	gene2064		hypothetical protein	NA	-4.8608	-4.94938	-5.22276	2.49168	-2.83791	-2.90049	-2.4826	2.38406	2.22334	3.32403	1.78652	2.60154	3.13782	2.78836	2.69551	3.09371	3.11206	3.17651
PUV_RS10320	gene2065		hypothetical protein	NA	4.56207	-4.94938	-5.22276	-3.12484	1.09646	1.12667	3.23059	3.44823	4.26896	3.93918	4.03171	3.90245	3.64945	3.21101	3.57443	7.06539	7.08777	6.89438
PUV_RS10325	gene2066		hypothetical protein	NA	-4.8608	-4.94938	4.61978	2.52034	-2.83791	-2.90049	5.15285	3.39179	3.80161	4.78597	3.87964	4.76252	5.28372	4.74973	4.66502	8.14516	8.22055	8.00954
PUV_RS10330	gene2067		hypothetical protein	NA	-4.8608	-4.94938	-5.22276	2.83487	3.0239	2.6514	-2.4826	2.72455	3.28167	3.01812	3.35761	3.20715	4.01057	3.70707	3.73844	6.52173	6.68531	6.41017
PUV_RS10335	gene2068		hypothetical protein	NA	-4.8608	3.12221	-5.22276	-3.12484	2.04849	1.12667	1.94933	3.44823	1.99722	2.85449	2.38478	2.63816	2.46708	2.17317	2.85174	4.3765	4.42024	4.31755
PUV_RS10340	gene2069		hypothetical protein	Peptidase_M48	2.85822	3.99611	3.23399	-3.12484	1.9292	2.5305	6.54138	6.37743	6.48573	6.3186	6.19184	6.46609	2.01601	1.6048	2.24643	3.79837	3.59937	3.58039
PUV_RS01030	gene207		hypothetical protein	PS_pyruv_trans	2.16478	-4.94938	-5.22276	-3.12484	1.26409	-2.90049	4.59385	4.68563	3.93639	4.48885	5.03656	4.40652	1.27244	1.17422	1.06637	2.48426	2.25886	2.41855
PUV_RS10345	gene2070	mip-2	phage infection protein	FKBP_C	-4.8608	6.3903	4.04382	2.93625	2.71782	-2.90049	-2.4826	-2.72235	1.69998	0.694796	1.69033	1.05549	1.50878	1.01045	1.82913	2.14497	2.11461	1.92482
PUV_RS13230	gene2071	mip-3	macrophage infectivity potentiator	FKBP_C	-4.8608	-4.94938	-5.22276	-3.12484	2.00946	3.01897	1.91082	2.11701	1.95856	0.20441	1.20786	1.18862	1.887	1.21646	1.25092	2.18804	1.78276	1.86148
PUV_RS10355	gene2072		hypothetical protein	NA	-4.8608	-4.94938	-5.22276	-3.12484	-2.83791	3.73241	-2.4826	-2.72235	-2.55115	0.20441	0.74982	1.26109	1.05593	1.41527	1.70833	1.96427	1.90795	1.61452
PUV_RS10360	gene2073		hypothetical protein	NA	-4.8608	-4.94938	-5.22276	-3.12484	-2.83791	-2.90049	-2.4826	-2.72235	-2.55115	0.20441	1.04978	0.148835	1.05593	1.01045	0.905189	1.98469	1.72169	1.71781
PUV_RS10365	gene2074		hypothetical protein	Rotamase_2	3.38392	2.5291	-5.22276	3.23335	3.0132	3.26707	8.68228	8.47668	8.50896	8.5709	8.47153	8.54809	3.14548	2.78955	2.70741	5.61005	5.65097	5.28101
PUV_RS10370	gene2075		dimethyladenosine transferase	RrnaAD	4.29401	2.85482	4.08732	2	2.76047	2.38919	7.36886	7.43882	7.22196	7.47041	7.08717	7.27641	3.69417	3.50747	3.66647	4.71148	4.80595	4.69428
PUV_RS10375	gene2076	put. Inc	hypothetical protein	NA	4.18097	4.90658	3.56004	3.61327	3.8016	4.05758	5.94629	6.17037	5.63425	5.84095	6.09829	6.0078	4.50416	4.17351	4.30824	4.35275	4.4781	4.54137
PUV_RS10380	gene2077		aldo/keto reductase	NA	5.43558	4.57822	4.81434	4.3943	4.98824	5.20049	7.70789	7.57793	7.7077	8.08042	7.99001	8.18596	4.8936	4.86459	4.60189	7.09635	7.24988	6.90343
PUV_RS10385	gene2078	PBP6	hypothetical protein	Peptidase_S11	3.11487	5.05972	4.48938	3.83176	4.39058	4.26701	6.50971	6.22047	6.37509	6.83429	6.84314	6.85867	4.31476	3.98145	3.95774	5.73315	5.77239	5.63652
PUV_RS10390	gene2079	put. T3SS effector (CT550)	hypothetical protein	NA	9.07378	9.77851	9.16278	10.4282	10.4584	10.5013	2.56446	3.35192	4.17214	3.28103	3.52866	3.18238	8.6449	8.5281	8.47346	8.10669	8.14442	8.32447
PUV_RS01035	gene208		FAD-dependent oxidoreductase	Amino_oxidase	3.00186	-4.94938	2.38161	-3.12484	-2.83791	-2.90049	4.43706	4.88905	4.13882	5.06438	5.12827	4.94133	2.39978	1.86963	2.21736	3.85199	4.09846	3.84099
PUV_RS10395	gene2080		hypothetical protein	HATPase_c_2	6.4512	7.48581	7.19199	8.43445	8.43591	8.45906	7.0106	6.73066	6.55929	6.86025	6.95637	7.02517	6.68706	6.29596	6.25678	7.18384	7.06427	7.08692
PUV_RS10400	gene2081		hypothetical protein	LptE	7.61963	8.29741	8.26106	8.13453	8.60723	8.67115	7.97255	7.63912	8.02578	7.95881	7.91119	7.94982	6.68778	6.45948	6.21142	7.12106	7.1997	7.2669
PUV_RS10405	gene2082		hypothetical protein	NA	6.99549	7.00605	7.17227	6.47982	6.58497	6.05835	9.28474	9.37449	9.24493	9.32474	9.39284	9.33235	5.86769	5.50923	5.55844	7.52498	7.5393	7.41773
PUV_RS10410	gene2083		DNA polymerase III subunit alpha	HHH_6,PHP,DNA_pol3_alpha	6.04899	6.02086	5.52072	4.45932	4.6109	4.40723	6.88232	6.78226	6.77523	6.98997	6.95069	7.01007	4.40251	4.12363	4.04057	4.97267	4.97453	4.87786
PUV_RS10415	gene2084		hypothetical protein	NA	7.07023	7.88996	8.29651	6.7015	7.67968	7.61662	4.66405	3.89384	2.74435	3.90737	4.44476	3.95504	6.70788	6.4905	6.3112	6.57412	6.57493	6.48316
PUV_RS10420	gene2085		hypothetical protein	NA	-4.8608	-4.94938	-5.22276	5.14839	4.60245	2.66146	3.49915	-2.72235	-2.55115	1.91712	-0.131131	0.148835	2.83017	2.99033	2.72254	3.11896	2.89747	3.05724
PUV_RS10425	gene2086	uhpC-1	MFS transporter	MFS_1	7.1568	7.78392	7.10642	8.07374	8.63274	8.00116	7.14434	7.0426	7.04352	7.81346	7.50976	7.75048	5.52718	5.87385	5.6262	6.77712	6.81136	6.6281
PUV_RS10430	gene2087		hypothetical protein	NA	2.82735	-4.94938	-5.22276	-0.294491	-0.437742	-0.419513	6.31444	5.9093	6.53709	6.27679	6.18487	6.39123	2.61833	2.14971	2.25159	4.9063	4.98579	4.88869
PUV_RS10435	gene2088		4-hydroxy-3-methylbut-2-en-1-yl diphosphate synthase	GcpE,GcpE	5.19225	5.21851	5.19197	4.45002	4.76967	4.60317	6.63735	6.6125	6.61205	6.79892	6.77292	6.82392	4.25117	4.07713	4.02422	5.69219	5.70485	5.45588
PUV_RS10440	gene2089		hypothetical protein	NA	11.5001	11.7917	11.5621	11.5406	11.6396	11.6056	5.96245	5.54839	5.67826	5.25047	4.91798	5.02934	11.5166	11.5924	11.5783	10.7935	10.8417	11.1879
PUV_RS01040	gene209		hypothetical protein	Methyltransf_25	5.08187	2.90655	4.1392	2.0505	2.40589	0.924402	8.75243	8.64504	8.82675	8.81757	8.6832	8.83036	3.95348	3.47764	3.66057	6.22894	6.35665	6.09796
PUV_RS10445	gene2090		aminopeptidase	Peptidase_M18	4.69601	5.25219	5.07377	4.07098	3.47321	1.8106	7.30206	7.04926	7.07017	7.43639	7.02658	7.30231	5.49712	5.17789	5.12331	5.87619	6.04121	5.92074
PUV_RS10450	gene2091		seryl-tRNA synthetase	Seryl_tRNA_N,tRNA-synt_2b	6.1939	5.5705	6.06983	2.70482	4.30976	3.64111	9.44248	9.35616	9.38049	9.37127	9.26971	9.31839	6.12677	5.72545	5.66786	7.26833	7.22968	7.11922
PUV_RS10455	gene2092		hypothetical protein	NA	6.2111	4.35455	4.59057	4.46946	-2.83791	4.28076	6.76256	6.92832	7.38057	7.35228	7.10743	7.16542	4.1048	3.73325	3.85398	6.67399	6.90768	6.52151
PUV_RS10460	gene2093	acdA	acyl-CoA dehydrogenase	Acyl-CoA_dh_N,Acyl-CoA_dh_M,Acyl-CoA_dh_1	2.28354	2.42386	-5.22276	2.14762	1.93586	1.40834	3.20742	3.74278	2.28396	3.5648	3.77821	3.67439	3.73019	3.28138	3.23399	5.64465	5.7059	5.44877
PUV_RS10465	gene2094		acetyl-CoA C-acetyltransferase	Thiolase_C	2.17518	2.31538	2.54929	2.04139	0.355076	1.30489	2.44032	2.65239	3.94675	4.0589	3.9106	3.8741	3.88373	3.57654	3.5827	5.70711	5.69009	5.66335
PUV_RS10470	gene2095		3-hydroxybutyryl-CoA dehydrogenase	3HCDH,3HCDH_N	3.05886	2.20489	4.01877	1.93336	1.16938	1.1999	1.62967	2.8007	2.07187	3.49018	3.80636	3.82105	3.62212	3.27412	3.2072	5.53901	5.41587	5.38901
PUV_RS10475	gene2096		3-hydroxybutyryl-CoA dehydrogenase	ECH_1	4.45561	4.01311	4.24894	-3.12484	0.997062	-2.90049	3.12608	4.18153	2.86185	4.33948	4.26739	3.8326	3.81998	3.60067	3.56108	5.89783	6.07031	5.83375
PUV_RS10480	gene2097	prpB	2-methylisocitrate lyase	PEP_mutase	-4.8608	2.69173	-5.22276	0.886543	1.63309	1.66524	0.626284	-2.72235	-2.55115	0.844709	-0.131131	0.413289	3.52514	3.37076	3.24886	5.82739	5.99012	5.72048
PUV_RS10485	gene2098	prpC	methylcitrate synthase	Citrate_synt	2.29863	-4.94938	-5.22276	0.649525	1.39141	2.38629	1.303	-2.72235	1.34781	1.26997	1.17121	1.2737	3.34152	3.33052	2.76869	6.06286	6.25834	6.00174
PUV_RS10490	gene2099	prpD	2-methylcitrate dehydratase	MmgE_PrpD	1.99267	2.13266	-5.22276	-3.12484	0.192374	0.217088	-2.4826	-2.72235	0.175615	0.667273	0.995909	0.64317	3.29862	2.92299	3.08421	4.86253	5.0468	4.69209
PUV_RS00110	gene21		hypothetical protein	NA	4.15414	4.29556	5.11595	-3.12484	2.21921	2.25281	6.27004	6.32959	6.06842	6.53548	6.56464	6.43426	2.67381	2.49308	2.61957	5.11372	5.09234	5.07478
PUV_RS01045	gene210		hypothetical protein	NA	-4.8608	3.3401	-5.22276	1.50468	1.30177	1.33281	6.14758	5.49954	5.4803	5.85185	5.69756	5.64793	3.23517	3.43259	3.37426	4.98923	4.9167	4.62103
PUV_RS10495	gene2100		hypothetical protein	NA	4.36111	4.76527	4.00267	2.63706	3.25189	3.11951	6.54533	6.52781	6.71256	6.45256	6.51468	6.57758	3.91814	3.3933	3.22617	4.53361	4.71405	4.67354
PUV_RS10500	gene2101		hypothetical protein	NA	-4.8608	5.0104	-5.22276	-3.12484	1.3854	1.41675	5.77772	5.50556	5.41705	6.51455	6.60486	6.57477	1.70338	1.86509	1.58595	4.34868	4.33541	4.15493
PUV_RS10505	gene2102		hypothetical protein	Pribosyltran	4.87008	4.01311	3.25098	-3.12484	3.23576	3.27082	5.82323	5.32689	5.53335	6.20998	5.57317	5.8191	4.40564	4.1335	3.75471	5.39905	5.25276	5.28868
PUV_RS10510	gene2103		hypothetical protein	NA	-4.8608	4.6371	5.1949	3.75721	4.61299	4.73096	7.85982	7.69166	7.65349	7.97998	7.72491	7.99698	5.16954	4.57055	4.86493	6.99092	6.98088	6.89428
PUV_RS10515	gene2104		hypothetical protein	NA	7.32587	7.90687	7.72852	7.30283	7.33222	7.16282	5.16338	4.82968	5.02441	4.92533	4.57057	4.7561	6.46909	6.227	6.14216	5.74455	5.78871	5.77584
PUV_RS10520	gene2105		hypothetical protein	NA	2.8874	3.22017	2.04619	0.995261	1.49266	2.17703	4.56005	4.95298	4.48649	4.88707	5.09052	4.9651	3.86398	3.86418	3.60904	4.74403	4.67779	4.65421
PUV_RS10525	gene2106	nqrB	Na+-translocating NADH-quinone reductase subunit B	NQR2_RnfD_RnfE	-4.8608	2.9953	-5.22276	3.11831	0.0767264	-2.90049	6.47065	6.72226	6.57757	6.84878	6.8639	6.82167	4.18142	3.71168	3.89567	7.13689	7.12936	6.97949
PUV_RS10530	gene2107	nqrC	NADH-quinone reductase	FMN_bind	-4.8608	-4.94938	-5.22276	-3.12484	-2.83791	0.776207	5.79434	6.51327	6.23329	6.42079	6.3714	6.65528	4.04142	3.45871	3.43444	6.79264	6.93262	6.65658
PUV_RS10535	gene2108	nqrD	NADH-quinone reductase subunit D	Rnf-Nqr	-4.8608	-4.94938	3.51257	1.44429	1.24243	1.27324	6.39717	6.1229	6.41468	6.79194	6.72416	6.87999	4.72594	3.90186	3.97001	7.4345	7.47575	7.24225
PUV_RS10540	gene2109	nqrE	Na+-translocating NADH-quinone reductase subunit E	Rnf-Nqr	-4.8608	-4.94938	4.31905	-3.12484	2.01332	-2.90049	6.20553	5.59779	6.22301	6.69142	6.65911	6.71425	3.98947	3.69057	3.81537	7.14423	7.18295	6.94522
PUV_RS01050	gene211	dapL	LL-diaminopimelate aminotransferase	Aminotran_1_2	3.23759	5.18279	2.61715	3.308	3.44476	1.36945	5.66686	6.03919	5.81062	6.20945	5.93092	6.24672	4.25338	4.23478	4.28993	4.70312	4.82785	4.71889
PUV_RS10545	gene2110	glgP_2	glycogen phosphorylase	Phosphorylase	4.69208	4.0572	3.80842	3.07691	3.15195	2.77894	3.12838	3.71253	3.09354	3.70435	3.61036	3.62159	5.162	4.95679	4.79748	6.22045	6.27213	6.10276
PUV_RS10550	gene2111		hypothetical protein	NA	-4.8608	-4.94938	-5.22276	-3.12484	-2.83791	-2.90049	5.02634	-2.72235	2.78592	3.2181	2.85475	3.26068	2.64774	2.60768	2.05923	4.76875	4.79714	4.49653
PUV_RS10555	gene2112		hypothetical protein	DsbD_2	-4.8608	-4.94938	-5.22276	-3.12484	2.09073	-2.90049	3.53204	3.49132	3.58354	3.74289	3.71465	3.54309	3.3114	2.36544	2.27188	5.34915	5.35497	5.02657
PUV_RS10560	gene2113		hypothetical protein	Ank_4	8.13932	8.65146	8.48216	7.80865	8.32179	7.84278	6.85963	6.68303	6.51168	6.8781	6.93799	6.93608	4.77957	4.5335	4.45562	5.01466	5.17208	5.01441
PUV_RS10565	gene2114	peptide ABC transporter SBP	permease	SBP_bac_5	1.43609	1.57522	-5.22276	1.32185	-0.288296	1.15258	4.09361	4.46557	4.67192	4.73506	4.80744	4.94802	2.6699	2.26095	2.32718	4.42467	4.53761	4.43256
PUV_RS10570	gene2115	dppB	peptide ABC transporter permease	BPD_transp_1	2.89136	2.0379	2.27121	1.77046	0.108922	0.132932	2.63992	3.61865	2.47382	3.63675	3.48563	3.65059	2.19956	1.86562	1.84294	3.77334	3.68304	3.66935
PUV_RS10575	gene2116	peptide ABC transporter permease	peptide ABC transporter permease	OppC_N,BPD_transp_1	1.90377	-4.94938	-5.22276	1.21504	-2.83791	1.04743	2.17652	3.04824	2.88339	3.15934	3.9986	3.97515	1.91151	1.62094	1.74346	3.84778	3.91181	3.39035
PUV_RS10580	gene2117		chromosomal replication initiator protein DnaA	DnaA_N,Bac_DnaA_C,Bac_DnaA	2.052	3.77019	5.00467	0.420681	0.245018	2.71501	9.04439	9.18828	9.11597	9.03402	9.16112	9.15889	3.32825	2.9291	2.59283	7.42822	7.44959	7.21262
PUV_RS10585	gene2118		ferrochelatase	Ferrochelatase	-4.8608	-4.94938	-5.22276	0.832168	1.57771	0.671658	6.09472	6.04531	6.20205	6.64205	6.41835	6.65441	2.51617	2.39879	1.89882	4.05664	4.24474	3.95832
PUV_RS10590	gene2119		hypothetical protein	SBP_bac_3	7.08607	7.49083	7.31248	6.71733	6.74373	6.55411	7.06392	6.65197	7.08235	7.15695	7.03225	7.13405	6.42694	6.36951	6.43581	6.2826	6.31239	6.1988
PUV_RS01055	gene212	asd	aspartate-semialdehyde dehydrogenase	Semialdhyde_dh,Semialdhyde_dhC	4.36941	3.51293	3.74841	3.9512	4.1031	3.76357	6.00484	5.63183	5.65304	6.02195	5.60718	6.05898	4.59511	4.38201	4.34097	4.82677	4.70147	4.59971
PUV_RS10595	gene2120		cytidylate kinase	Cytidylate_kin	5.80805	6.1423	6.54867	5.64697	6.07107	4.76771	8.2464	8.01442	7.84273	8.54941	8.54526	8.58674	4.43066	4.1435	3.84216	6.55481	6.71845	6.33078
PUV_RS10600	gene2121		hypothetical protein	CTP_transf_1	4.70333	5.16648	5.40279	3.55209	4.43509	4.47095	6.73901	6.7653	6.66306	7.31937	7.43156	7.50879	3.1001	3.09288	2.96447	5.45776	5.49272	5.2201
PUV_RS10605	gene2122	uppS	UDP pyrophosphate synthase	Prenyltransf	3.81044	4.95025	4.18755	2.09761	4.30048	3.46976	6.90478	6.6681	6.44137	7.2073	7.30533	7.20592	3.21401	3.66294	3.0042	5.12176	5.05824	5.08017
PUV_RS10610	gene2123		elongation factor 4	GTP_EFTU_D2,EFG_C,LepA_C,GTP_EFTU	4.78598	4.75782	5.16379	3.96389	3.65424	2.87118	8.23182	8.05909	7.94079	8.16918	7.99987	8.19498	3.26754	3.09758	3.0742	5.43011	5.43731	5.33315
PUV_RS10615	gene2124		hypothetical protein	TPK_B1_binding,TPK_catalytic	4.13349	-4.94938	5.09528	-3.12484	-2.83791	-2.90049	6.82019	7.28555	6.94983	7.44582	7.45394	7.29779	3.41862	3.22566	3.51839	5.49866	5.5061	5.1202
PUV_RS10620	gene2125		tRNA-Leu	NA	-4.8608	-4.94938	-5.22276	5.31509	4.09512	-2.90049	-2.4826	-2.72235	-2.55115	3.45622	4.66003	3.50084	4.33935	4.6987	4.44492	4.48937	4.55145	4.473
PUV_RS10625	gene2126		hypothetical protein	Ferritin	3.55298	-4.94938	4.92854	-3.12484	1.6389	2.64041	1.54586	-2.72235	1.592	0.662802	0.987063	0.638443	2.57886	2.5449	2.74942	5.95808	6.06952	5.81706
PUV_RS10630	gene2127		quinone oxidoreductase	ADH_N,ADH_zinc_N	2.55568	2.69627	2.93082	-3.12484	0.700885	0.729104	0.630319	2.30814	-2.55115	1.00948	-0.131131	1.00265	2.83194	2.81599	2.66257	5.25323	5.52007	5.13609
PUV_RS10635	gene2128		hypothetical protein	NA	3.5606	2.70539	5.52072	0.899428	3.18753	0.737535	5.42251	6.11693	5.76804	6.13891	6.25064	6.44504	3.42126	3.0696	2.81617	5.77933	5.85381	5.57377
PUV_RS10640	gene2129	Collingro 2011: chemotaxis protein, transcribed	chemotaxis protein	MCPsignal	-4.8608	1.58767	2.81425	1.7324	1.13404	1.55773	1.98767	1.94134	-0.276567	2.04591	1.39855	1.46427	2.29062	2.18277	2.22905	3.88869	3.98765	3.96733
PUV_RS01060	gene213	dapA	4-hydroxy-tetrahydrodipicolinate synthase	DHDPS	6.59417	6.19556	5.55797	6.51942	6.37485	6.4376	6.65187	6.21957	6.5998	6.99081	6.6101	6.91652	6.32502	6.23957	6.30289	6.11452	6.20702	6.08905
PUV_RS10645	gene2130		50S ribosomal protein L17	Ribosomal_L17	10.3934	10.2611	10.7297	10.0688	10.079	9.94334	12.8132	12.9424	12.8414	12.5649	12.6471	12.6529	8.13612	7.85344	7.7841	10.1693	10.1048	9.9268
PUV_RS10650	gene2131		DNA-directed RNA polymerase subunit alpha	RNA_pol_A_bac,RNA_pol_L,RNA_pol_A_CTD	9.89971	9.69161	9.94702	9.34825	9.22942	9.36978	12.1673	12.2556	12.2805	12.0471	12.0919	12.0401	7.34276	7.03699	7.08476	9.67346	9.61013	9.4931
PUV_RS10655	gene2132		30S ribosomal protein S11	Ribosomal_S11	9.63766	9.77948	9.91488	9.54587	9.45859	9.31545	12.4007	12.4654	12.4582	12.3376	12.4953	12.3763	7.80822	7.50164	7.40949	9.85309	9.7667	9.63036
PUV_RS10660	gene2133		30S ribosomal protein S13	Ribosomal_S13	9.86512	9.5122	9.647	9.54634	9.19247	9.23833	12.2431	12.1242	12.2678	12.2104	12.2771	12.1852	7.18227	7.01713	6.96401	9.36888	9.38764	9.30332
PUV_RS10665	gene2134		preprotein translocase subunit SecY	SecY	8.94531	8.64828	8.81936	8.97025	8.87166	8.66401	11.7177	11.8304	11.7891	11.8864	11.9021	11.9013	7.45901	7.23473	7.19704	9.34244	9.29322	9.15117
PUV_RS10670	gene2135		50S ribosomal protein L15	Ribosomal_L27A	9.51167	8.91657	10.3231	10.1418	9.58304	9.3796	12.9131	13.0448	12.9886	12.8826	13.0262	12.9454	7.1718	7.00936	6.86872	10.2541	10.168	10.0788
PUV_RS10675	gene2136		30S ribosomal protein S5	Ribosomal_S5,Ribosomal_S5_C	9.80856	9.36544	9.13265	9.93468	9.74068	9.64298	13.0117	13.0229	13.0848	13.003	13.1346	13.0562	7.06151	6.60773	6.70225	10.0461	9.95459	9.85918
PUV_RS10680	gene2137		50S ribosomal protein L18	Ribosomal_L18p	8.99843	9.00699	9.71571	9.36233	9.44283	9.42271	12.7876	12.7442	12.7785	12.7073	12.7382	12.6449	6.93906	6.86799	6.52231	9.70841	9.67303	9.54711
PUV_RS10685	gene2138		50S ribosomal protein L6	Ribosomal_L6,Ribosomal_L6	9.70193	9.31912	9.30788	10.0181	9.8762	9.72231	13.1043	13.1628	13.1873	13.0783	13.1601	13.1451	7.34312	7.09755	6.86717	10.217	10.1744	10.0061
PUV_RS10690	gene2139		30S ribosomal protein S8	Ribosomal_S8	9.78703	9.13835	9.37502	10.1576	10.0964	9.84189	13.2746	13.319	13.3236	13.2917	13.3921	13.4004	7.57506	7.25821	7.12832	10.4863	10.4422	10.2537
PUV_RS01065	gene214	dapB	dihydrodipicolinate reductase	DapB_N,DapB_C	7.46579	7.05515	6.96988	6.16681	6.35434	6.71212	7.21748	7.1831	7.47446	7.66474	7.63443	7.75128	6.78488	6.81847	6.77505	6.99265	6.98662	6.95379
PUV_RS10695	gene2140		50S ribosomal protein L5	Ribosomal_L5,Ribosomal_L5_C	9.91287	8.97839	9.44637	9.66268	9.77163	9.64028	13.0136	13.0323	12.9786	12.9326	12.9583	12.9538	7.36702	7.08307	6.90532	10.2047	10.1109	10.0131
PUV_RS10700	gene2141		50S ribosomal protein L24	ribosomal_L24	9.24517	9.2389	9.12412	9.67066	9.8125	9.38281	12.5222	12.4904	12.4716	12.5742	12.623	12.575	6.66231	6.50294	6.05893	9.58358	9.54611	9.37161
PUV_RS10705	gene2142		50S ribosomal protein L14	Ribosomal_L14	9.90001	9.737	10.1086	10.545	10.4974	10.2024	13.0634	13.0665	12.995	13.2432	13.2519	13.2951	7.1503	7.09657	6.72777	9.87733	9.98089	9.74609
PUV_RS10710	gene2143		30S ribosomal protein S17	Ribosomal_S17	9.68556	9.46483	9.80104	10.3597	10.1762	9.7157	12.9732	12.7657	12.8671	12.9763	12.9244	12.9193	7.39409	6.99255	6.78105	9.76877	9.81687	9.6035
PUV_RS10715	gene2144		50S ribosomal protein L29	Ribosomal_L29	9.27129	8.99809	9.87217	9.70616	9.88025	9.71261	12.4028	12.4061	12.3632	12.5969	12.5005	12.5043	6.46225	5.78452	5.78767	9.25651	9.3475	9.08061
PUV_RS10720	gene2145		50S ribosomal protein L16	Ribosomal_L16	10.2472	9.81971	9.80264	10.1896	10.2594	9.92883	13.0987	13.0303	13.1049	13.2016	13.1514	13.2614	7.01359	6.75255	6.57289	10.011	10.0094	9.86185
PUV_RS10725	gene2146		30S ribosomal protein S3	KH_2,Ribosomal_S3_C	8.99713	9.09004	9.37562	9.27858	9.55722	9.13951	12.9331	12.8973	12.9495	12.8849	12.8036	12.9119	6.79893	6.49164	6.4804	9.89896	9.85266	9.69167
PUV_RS10730	gene2147		50S ribosomal protein L22	Ribosomal_L22	9.30629	9.71728	9.44379	9.49174	9.51256	9.43016	13.2121	13.1991	13.2969	13.1957	13.1193	13.2368	7.13301	6.94711	6.72124	10.2284	10.0681	10.0618
PUV_RS10735	gene2148		30S ribosomal protein S19	Ribosomal_S19	8.56557	8.85938	8.68103	8.77671	8.98964	8.62628	13.0828	13.1238	13.1113	13.0649	13.014	13.0945	6.83514	6.44567	6.46077	9.98898	9.90378	9.85793
PUV_RS10740	gene2149		50S ribosomal protein L2	Ribosomal_L2,Ribosomal_L2_C	7.84113	8.76046	7.89767	8.10332	8.26753	7.88132	12.9994	13.0267	13.0683	12.9223	12.9801	13.0426	6.94373	6.40575	6.45079	9.89921	9.82211	9.73417
PUV_RS01070	gene215		hypothetical protein	Poly_export	7.0563	7.07781	7.1128	6.44686	7.27013	6.94971	5.74903	5.19304	5.86735	5.67612	5.5799	5.7679	7.23982	7.26609	7.248	7.31652	7.3358	7.34159
PUV_RS10745	gene2150		50S ribosomal protein L23	Ribosomal_L23	7.36865	7.51044	7.88454	7.4282	7.6259	7.10817	12.5578	12.5439	12.5603	12.4812	12.6249	12.6276	6.55206	6.52227	6.12005	9.51905	9.42571	9.28039
PUV_RS10750	gene2151		50S ribosomal protein L4	Ribosomal_L4	7.4784	7.33074	7.98234	6.88634	7.25334	7.12482	12.5962	12.8009	12.7699	12.6776	12.7857	12.759	6.41522	6.1305	5.98702	9.23637	9.22865	9.11059
PUV_RS10755	gene2152		50S ribosomal protein L3	Ribosomal_L3	7.81886	8.45364	7.69039	6.93135	6.99609	6.79826	12.5958	12.8906	12.8614	12.6892	12.928	12.851	7.61402	7.39401	7.45056	10.0065	9.92169	9.84111
PUV_RS10760	gene2153		hypothetical protein	NA	4.25713	-4.94938	6.21854	-3.12484	-2.83791	4.64455	3.7645	3.98449	4.22694	4.8002	4.84855	4.77676	3.96839	3.70013	3.76388	4.34998	4.1834	4.35454
PUV_RS10765	gene2154		hypothetical protein	NA	7.90386	8.22785	8.13647	6.54399	7.34726	6.6054	10.9919	10.9482	10.9537	11.4957	11.4991	11.5172	6.35759	6.26358	6.15409	9.10125	9.17057	8.88548
PUV_RS10770	gene2155		hypothetical protein	NA	2.93909	-4.94938	-5.22276	-3.12484	2.57568	3.33416	6.09021	6.11129	6.10484	6.60862	6.85789	6.60816	2.66755	2.61933	2.18003	4.31316	4.19161	3.90216
PUV_RS10775	gene2156		methionyl-tRNA formyltransferase	Formyl_trans_C,Formyl_trans_N	2.55115	3.68811	2.92627	1.8411	3.58345	3.20901	7.45002	7.55758	7.21776	7.47882	7.58093	7.37256	3.69189	3.62709	3.58717	5.55719	5.39882	5.49261
PUV_RS10780	gene2157		UDP-N-acetylglucosamine acyltransferase	Hexapep,Hexapep,Hexapep,Acetyltransf_11	5.6973	5.64646	5.07602	4.6549	3.73544	3.77092	9.34747	9.42025	9.36328	9.59308	9.41764	9.48568	5.27646	5.03988	4.77898	7.75397	7.74054	7.64685
PUV_RS10785	gene2158		3-hydroxyacyl-ACP dehydratase	FabA	5.5498	6.27614	7.24945	3.8121	5.16321	5.07427	9.30679	9.32406	9.32851	9.64173	9.58284	9.63141	5.64576	5.26895	5.04952	7.85994	7.95379	7.72505
PUV_RS10790	gene2159		UDP-3-O-[3-hydroxymyristoyl] N-acetylglucosamine deacetylase	LpxC	4.97005	5.37445	5.8331	1.94178	3.01747	2.33077	8.59201	8.61742	8.5133	8.59157	8.60157	8.51825	4.32093	4.16184	3.93244	6.68267	6.63051	6.54715
PUV_RS01075	gene216		hypothetical protein	NA	8.66169	9.33835	9.01727	8.82263	9.40268	8.85777	3.98746	3.40969	3.24328	3.01431	2.65574	2.87452	9.17069	9.34184	9.34753	8.84436	8.96228	8.9718
PUV_RS10795	gene2160		apolipoprotein N-acyltransferase	CN_hydrolase	5.76376	5.90545	5.96142	5.42263	5.25911	5.49491	5.75598	6.09511	5.63953	6.15727	6.12761	6.07683	5.84583	5.69177	5.5963	7.7833	7.77632	7.54775
PUV_RS10800	gene2161		hypothetical protein	DoxX	6.66344	6.8052	6.84917	5.72497	6.2131	6.53274	4.57967	4.3895	5.08883	5.90505	5.54283	5.55986	6.33378	6.09755	6.03846	8.46316	8.51593	8.25228
PUV_RS10805	gene2162		SAM-dependent methyltransferase	Methyltr_RsmB-F	5.07084	4.72753	3.64363	3.33736	3.99899	2.93285	8.05761	7.78644	8.01007	7.8032	7.88126	7.78122	2.99239	2.93998	3.04199	4.90094	4.77125	4.82606
PUV_RS10810	gene2163		hypothetical protein	NA	8.30973	8.55107	7.73891	7.89401	8.52099	7.68245	5.32147	4.96231	5.16873	5.49073	5.82146	5.82901	7.47914	7.62765	7.4987	7.27615	7.35299	7.35299
PUV_RS10815	gene2164		hypothetical protein	NA	7.60718	7.91401	8.02867	7.96955	8.1683	8.09119	2.82719	1.36603	2.16275	2.67201	2.85878	2.30831	8.11996	8.27983	8.25372	7.65138	7.65571	7.77731
PUV_RS10820	gene2165		hypothetical protein	NA	2.64635	4.36746	3.60507	2.24713	2.28911	3.04429	5.04399	4.63632	4.41653	4.88672	4.67317	4.85776	2.11775	1.60018	2.08666	3.04351	2.93415	2.97299
PUV_RS10825	gene2166		hypothetical protein	NA	2.71072	4.16947	4.08393	3.87288	5.09047	4.02332	5.52153	5.51147	5.16107	5.86952	5.48975	5.85973	1.68357	1.54593	1.53541	2.76083	2.91076	2.66733
PUV_RS10830	gene2167		valine--tRNA ligase	tRNA-synt_1,Val_tRNA-synt_C,Anticodon_1,tRNA-synt_1	5.64752	5.89607	5.32559	6.11888	6.11243	5.79129	8.52511	8.3656	8.2941	8.47846	8.35954	8.44403	3.75251	3.45166	3.4816	5.77287	5.73425	5.51698
PUV_RS10835	gene2168	alsT-4	transporter	Na_Ala_symp	7.28449	7.46279	7.58695	6.59187	7.51559	7.10491	7.52811	7.58224	7.65963	7.76387	8.03618	7.91836	4.76744	4.69709	4.60922	5.06364	5.04748	4.93462
PUV_RS10840	gene2169	alsT-5	transporter	Na_Ala_symp	6.17251	7.35347	7.23866	6.71444	7.04965	6.06513	6.8642	7.30433	7.13278	7.39329	7.6813	7.57684	4.64314	4.89361	4.59635	5.14455	5.17076	5.00633
PUV_RS01080	gene217		hypothetical protein	NA	8.74089	9.22558	9.11938	8.91123	9.52111	9.14436	3.12634	3.1246	2.39017	3.45287	2.96782	3.57204	9.26771	9.39409	9.34249	8.91994	9.00721	9.07354
PUV_RS10845	gene2170		hypothetical protein	NA	2.77813	-4.94938	-5.22276	0.176701	1.85176	0.935929	5.38341	5.46156	5.51683	5.42204	5.55138	5.45803	3.60269	3.19515	3.03759	5.20928	5.20266	5.1016
PUV_RS10850	gene2171		phospho-2-dehydro-3-deoxyheptonate aldolase	DAHP_synth_1	-4.8608	-4.94938	-5.22276	-3.12484	0.533454	2.05553	5.52242	5.54319	5.57528	5.81451	5.74271	5.74122	3.0942	2.85044	2.37848	4.83593	4.92393	4.85091
PUV_RS10855	gene2172		hypothetical protein	NA	4.60675	3.75002	3.98568	3.45636	-2.83791	1.72474	3.85054	4.3317	3.9024	4.96196	4.69587	5.05492	2.47937	1.70742	2.0328	3.32471	3.42069	3.68356
PUV_RS10860	gene2173		hypothetical protein	NA	-4.8608	-4.94938	-5.22276	-3.12484	1.8569	1.88968	4.86095	4.24089	4.33266	4.85309	4.73179	4.77257	2.12417	1.45515	1.79214	3.1822	3.0987	3.11292
PUV_RS10865	gene2174		hypothetical protein	NA	4.92827	5.26234	6.08335	3.38672	4.24132	3.77874	3.50749	3.96492	4.00084	4.20412	3.46389	3.96149	3.9776	3.92785	3.93304	3.88074	3.92437	3.85881
PUV_RS10870	gene2175		hypothetical protein	NA	-4.8608	-4.94938	-5.22276	-3.12484	-2.83791	-2.90049	1.83344	3.01172	3.42058	3.19145	3.03112	3.66979	1.33137	1.60558	1.07892	4.43441	4.35598	4.33468
PUV_RS10875	gene2176	ntpK	V-type ATP synthase, subunit K	ATP-synt_C,ATP-synt_C	3.6968	5.42085	5.07265	3.95521	5.89017	3.35726	9.16155	9.45376	9.25249	9.82946	9.80806	9.95167	5.80967	5.87024	5.49126	7.71032	7.77067	7.45116
PUV_RS10880	gene2177	atpI	V-type ATP synthase subunit I	V_ATPase_I	4.85194	5.13089	5.22978	3.60088	2.75235	4.24274	8.11108	8.09901	7.81951	8.28517	8.20445	8.22461	5.47298	5.05576	5.04913	7.05447	7.11756	6.8816
PUV_RS10885	gene2178	atpD-A	V-type ATP synthase subunit D	ATP-synt_D	5.89833	4.81859	-5.22276	4.34981	3.13713	4.48109	8.60403	8.28806	8.26931	8.56258	8.41142	8.54453	5.04458	4.5844	4.55333	6.76504	6.7886	6.61356
PUV_RS10890	gene2179	atpB-AA	ATP synthase subunit B	ATP-synt_ab_N,ATP-synt_ab	4.88153	5.80013	6.152	4.2397	3.69697	3.6082	9.07426	9.1079	9.06833	9.27921	9.08192	9.36977	5.53331	5.21253	5.3699	7.50791	7.58271	7.3699
PUV_RS01085	gene218		hypothetical protein	SurA_N_3	5.65585	5.73046	5.03457	5.25865	5.17908	4.75481	9.29526	9.34788	9.39102	9.44185	9.46062	9.48389	5.01639	4.90401	4.87623	7.44236	7.39027	7.22093
PUV_RS10895	gene2180	atpA-A	V-type ATP synthase subunit A	ATP-synt_ab_N,ATP-synt_ab_Xtn,ATP-synt_ab	4.80282	5.09624	5.01084	2.24002	3.67091	2.88773	9.04331	9.15494	9.07459	9.16114	9.2533	9.2546	6.87904	6.50738	6.49381	7.76171	7.75862	7.59365
PUV_RS10900	gene2181		hypothetical protein	DUF2764	3.83245	4.97228	-5.22276	3.09991	3.86672	3.90228	8.5429	8.387	8.25657	8.53073	8.24042	8.42899	5.11058	4.73838	4.68892	6.76315	6.7187	6.60752
PUV_RS10905	gene2182	atpE-A	ATP synthase subunit E	NA	6.44632	6.85102	5.08845	4.38331	4.3277	4.51458	9.8179	9.57716	9.66076	9.80544	9.84024	9.83775	6.02518	5.61144	5.38939	7.92556	7.92141	7.85919
PUV_RS10910	gene2183		hypothetical protein	Epimerase	-4.8608	-4.94938	-5.22276	-3.12484	-2.83791	0.575372	1.38726	-2.72235	1.43256	1.93894	1.81841	1.96226	1.66953	1.61024	1.40558	3.88546	3.89801	3.97039
PUV_RS10915	gene2184		hypothetical protein	VKOR	2.11059	-4.94938	2.48449	-3.12484	1.21271	1.2434	0.241657	2.27603	0.277178	0.956835	1.6162	1.06536	1.78258	1.806	2.00152	4.20929	4.02576	3.7654
PUV_RS10920	gene2185		hypothetical protein	NA	4.56003	6.0224	6.25888	4.40226	3.59854	3.63392	7.8743	7.6901	7.85804	7.89975	7.57999	7.89632	5.81386	5.57702	5.49923	9.28697	9.30101	9.0983
PUV_RS10925	gene2186		hypothetical protein	NA	6.55845	6.7002	7.10665	5.39835	6.10828	5.70943	3.80434	1.7553	4.11635	3.82405	3.47687	3.52078	4.90963	4.51959	4.45873	8.12507	8.06381	7.97952
PUV_RS10930	gene2187		hypothetical protein	NA	-4.8608	-4.94938	-5.22276	-3.12484	-2.83791	-2.90049	-2.4826	-2.72235	-2.55115	0.770713	0.6782	0.148835	1.2058	0.844716	0.905189	2.54053	2.45176	1.77242
PUV_RS10935	gene2188		hypothetical protein	NA	-4.8608	-4.94938	3.97622	1.89203	-2.83791	-2.90049	-2.4826	1.79096	-2.55115	0.675606	1.36131	1.0243	1.17755	1.27603	1.30688	3.25228	3.03431	2.98902
PUV_RS10940	gene2189		NA	NA	-4.8608	0.855377	-5.22276	-3.12484	-2.83791	-2.90049	-0.846533	-0.755211	-0.831314	0.345767	0.27185	0.623142	1.20061	0.972837	1.0794	1.69916	1.54409	1.55353
PUV_RS01090	gene219		hypothetical protein	NA	-4.8608	4.78571	-5.22276	1.37403	3.10474	3.7173	7.6083	7.95742	7.99468	7.83273	7.70913	7.6434	4.39898	4.31457	4.03267	6.4056	6.25654	6.26023
PUV_RS10945	gene2190		hypothetical protein	NA	-4.8608	-4.94938	-5.22276	-3.12484	-2.83791	3.64611	6.38612	6.02666	6.61942	5.98333	6.11424	6.32602	2.96911	2.83319	2.80618	5.08673	5.13784	4.85535
PUV_RS10950	gene2191		hypothetical protein	NA	-4.8608	4.17797	-5.22276	-3.12484	2.1051	2.13847	4.75639	5.49148	4.00814	5.04939	5.01477	5.20328	2.76282	2.52436	2.57203	4.87426	4.68644	4.52065
PUV_RS10955	gene2192		hypothetical protein	NA	-4.8608	-4.94938	-5.22276	-3.12484	-2.83791	-2.90049	2.89172	-2.72235	4.91799	3.18957	3.43298	2.813	2.14359	1.97485	1.77029	3.53322	3.88688	3.59833
PUV_RS10960	gene2193		hypothetical protein	Ntox24	-4.8608	3.70334	-5.22276	1.85589	1.64767	-2.90049	4.28447	3.7059	4.84763	4.54042	4.30309	4.11592	2.96006	2.60044	2.32126	3.91879	3.91554	3.76799
PUV_RS10965	gene2194		hypothetical protein	NA	3.54388	-4.94938	-5.22276	-3.12484	2.59722	1.66234	3.06172	2.70467	2.54173	3.76242	4.75164	3.89805	3.13183	2.81034	1.99786	3.81925	3.78941	3.88037
PUV_RS10970	gene2195		IS256 family transposase	NA	2.18331	-4.94938	2.55745	-3.12484	-2.83791	-2.90049	2.44825	3.32544	3.32622	3.73003	3.53843	3.58248	2.60955	2.46738	2.32547	3.80903	3.80107	3.78765
PUV_RS10975	gene2196		hypothetical protein	NA	-4.8608	-4.94938	-5.22276	-3.12484	-2.83791	-2.90049	1.99305	3.7532	-2.55115	1.5585	1.95562	2.98985	3.44907	2.58462	2.42553	3.88679	4.02529	4.15286
PUV_RS10980	gene2197		IS256 family transposase	NA	-4.8608	-4.94938	-5.22276	-3.12484	-2.83791	-2.90049	-2.4826	1.59669	-2.55115	2.01804	1.3733	1.07923	1.4821	1.48133	1.36113	2.66451	2.59249	2.56221
PUV_RS10985	gene2198		hypothetical protein	NA	4.26876	-4.94938	-5.22276	-3.12484	0.823836	-2.90049	4.50541	3.63738	3.82779	4.23777	4.08967	4.26887	2.347	1.96323	1.79422	3.82542	3.5013	3.42636
PUV_RS10990	gene2199		hypothetical protein	NA	-4.8608	-4.94938	-5.22276	-3.12484	-2.83791	-2.90049	3.41061	2.6467	-2.55115	4.54497	4.88059	4.74097	2.03752	1.35974	2.15825	3.75766	3.72498	3.10006
PUV_RS00115	gene22		pilus assembly protein PilM	PilM_2	7.12719	7.624	6.53895	7.71445	7.48046	7.80618	5.85885	6.24398	6.27766	6.15565	6.30924	6.35507	6.5651	6.51661	6.51756	6.98035	7.04819	6.97261
PUV_RS01095	gene220	gcvT	glycine cleavage system protein T	GCV_T_C,GCV_T	3.99599	4.13736	-5.22276	3.48169	2.78332	2.09904	5.64092	5.93493	5.32746	5.74221	5.95979	5.7366	3.38274	3.18967	3.21188	5.33912	5.40633	5.10888
PUV_RS10995	gene2200		hypothetical protein	Acetyltransf_8	-4.8608	-4.94938	-5.22276	3.15266	-2.83791	-2.90049	4.38566	4.02701	4.58884	4.84137	4.86812	5.28988	1.57127	1.09444	1.13677	3.13236	3.17335	2.87575
PUV_RS11000	gene2201	atpC	ATP synthase F1 subunit epsilon, partial	ATP-synt_DE_N	-4.8608	-4.94938	-5.22276	-3.12484	-2.83791	-2.90049	4.38123	3.61201	-2.55115	2.77333	3.31883	2.62616	2.24749	2.48602	1.88805	4.80597	4.52252	4.14027
PUV_RS11005	gene2202	atpD	F0F1 ATP synthase subunit beta	ATP-synt_ab_N,ATP-synt_ab	-4.8608	3.70436	3.35629	-3.12484	0.186973	-2.90049	3.60173	3.5829	3.28067	3.8968	3.80859	3.68242	2.69552	2.6796	2.35901	5.11892	5.18354	4.85818
PUV_RS11010	gene2203	atpG	ATP synthase F1 subunit gamma	ATP-synt	-4.8608	-4.94938	-5.22276	-3.12484	0.828463	-2.90049	1.67531	2.4431	2.99851	3.04662	2.764	3.04507	2.89443	3.11831	2.87113	4.65787	4.71739	4.32646
PUV_RS11015	gene2204	atpA	F0F1 ATP synthase subunit alpha	ATP-synt_ab_N,ATP-synt_ab_C,ATP-synt_ab	1.8838	-4.94938	-5.22276	-3.12484	0.096428	0.120329	3.38605	2.62232	3.17886	2.9789	3.07515	3.31119	3.21269	2.85258	2.52434	4.89118	4.80693	4.84969
PUV_RS11020	gene2205	atpH	F0F1 ATP synthase subunit delta	OSCP	3.33346	-4.94938	-5.22276	-3.12484	-2.83791	-2.90049	1.34016	2.49886	2.90592	2.57564	2.19658	2.93474	2.97367	2.44286	2.815	4.27409	4.1834	4.23627
PUV_RS11025	gene2206	atpF	ATP synthase F0 subunit B	ATP-synt_B	3.51694	-4.94938	3.89373	-3.12484	3.87224	-2.90049	3.7596	1.71204	3.08605	3.82587	3.50321	3.68983	4.18106	4.08442	4.00609	5.45741	5.57686	5.67911
PUV_RS11030	gene2207	atpE	ATP synthase subunit C	ATP-synt_C	-4.8608	-4.94938	-5.22276	-3.12484	-2.83791	-2.90049	4.07649	3.71808	2.57147	4.98964	4.4992	4.27029	4.6068	4.24927	4.10747	6.17715	6.41338	6.18453
PUV_RS11035	gene2208	atpB	ATP synthase subunit A	ATP-synt_A	-4.8608	-4.94938	-5.22276	1.19408	-2.83791	-2.90049	0.917815	3.02659	2.86185	2.44752	0.936398	2.32833	3.66524	3.01757	2.89596	4.99633	4.77154	4.80078
PUV_RS11040	gene2209		hypothetical protein	NA	-4.8608	4.04383	-5.22276	-3.12484	-2.83791	-2.90049	2.84152	3.0568	1.9247	2.95331	2.95006	2.18126	4.34804	3.92476	3.92918	5.42163	5.50398	5.55608
PUV_RS01100	gene221	gcvH	glycine cleavage system protein H	GCV_H	5.87686	4.02073	5.25556	4.13698	4.23258	2.96139	6.99339	7.2565	7.08496	7.73902	7.80452	7.86911	4.10318	3.87975	3.78696	6.51509	6.59339	6.32671
PUV_RS11045	gene2210		hypothetical protein	ATPase_gene1	4.62909	-4.94938	-5.22276	-3.12484	-2.83791	-2.90049	-2.4826	-2.72235	-2.55115	2.26066	2.10406	1.98058	4.26895	4.237	4.2543	4.92571	4.92955	4.7211
PUV_RS11050	gene2211		hypothetical protein	NA	-4.8608	-4.94938	-5.22276	-3.12484	-2.83791	-2.90049	8.19696	8.58415	8.53956	8.68305	8.81759	8.81865	3.86391	3.90722	3.57599	7.70164	7.80581	7.72827
PUV_RS11055	gene2212		hypothetical protein	NA	5.4989	6.22522	-5.22276	3.76158	2.55638	3.57446	12.8425	12.9486	12.901	13.0596	13.0388	13.0734	7.80921	7.56206	7.30819	11.3247	11.3315	11.1149
PUV_RS11060	gene2213		hypothetical protein	NA	-4.8608	-4.94938	3.79062	-3.12484	1.50602	-2.90049	7.42522	7.18578	7.3008	7.81339	7.56375	7.63197	5.66188	5.29297	5.25427	7.38455	7.4061	7.20722
PUV_RS11065	gene2214		hypothetical protein	NA	4.05876	4.9361	4.43609	1.77162	3.32235	3.0147	5.96581	5.75574	6.0337	6.07677	6.17626	6.13958	5.16186	4.96212	5.00325	5.70025	5.67455	5.63305
PUV_RS11070	gene2215		hypothetical protein	NA	7.2098	8.117	8.07357	7.38799	7.00045	7.1587	7.18752	7.6636	7.46285	7.47801	7.38552	7.55948	6.71861	6.507	6.61595	6.52626	6.56838	6.61014
PUV_RS11075	gene2216	tal	transaldolase	Transaldolase	9.42846	9.23007	9.41995	8.04312	8.29954	8.46483	9.37943	9.08716	9.0324	9.15754	8.85794	9.16115	7.89278	7.7765	7.81575	7.82707	7.85695	7.85299
PUV_RS11080	gene2217	ftsH	cell division protein FtsH	AAA,Peptidase_M41	7.59601	7.38173	7.17095	6.80297	7.13413	7.32501	8.57379	8.71798	8.62168	8.63658	8.80329	8.75974	7.65691	7.49386	7.51481	8.17624	8.12581	8.11013
PUV_RS11085	gene2218		tRNA(Ile)-lysidine synthetase	ATP_bind_3	6.43501	5.71466	6.07657	5.45528	5.4984	5.13257	3.73831	4.25513	4.25459	4.58041	4.16188	4.42426	5.60878	5.53004	5.34589	5.40626	5.45462	5.57477
PUV_RS11090	gene2219		hypothetical protein	DUF4339	6.13136	6.75835	7.7724	6.70571	6.2946	7.11839	5.71953	4.75533	6.01966	5.64892	5.68589	5.33158	7.165	6.99788	6.77743	6.90908	6.94396	7.094
PUV_RS01105	gene222	gcvPA	glycine dehydrogenase subunit 1	GDC-P	4.05265	4.19404	5.01434	3.48595	3.26459	3.29968	5.24776	4.99501	5.53773	5.65959	5.58493	5.40847	4.35731	4.18835	4.1371	5.20046	5.39172	5.32559
PUV_RS11095	gene2220		hypothetical protein	YjgP_YjgQ	3.28598	4.01058	-5.22276	-3.12484	-2.83791	-2.90049	4.65648	5.17297	4.5724	4.92232	4.9589	5.04904	1.8573	1.83083	1.58548	3.09135	3.1616	2.85219
PUV_RS11100	gene2221		hypothetical protein	YjgP_YjgQ	2.35275	2.49315	-5.22276	-3.12484	1.44306	-2.90049	4.95766	4.57082	4.5606	4.70049	3.99784	4.4522	1.99939	2.08675	2.05119	2.87644	3.02223	2.78275
PUV_RS11105	gene2222	murF/alr	bifunctional UDP-N-acetylmuramoyl-tripeptide:D-alanyl-D-alanine ligase/alanine racemase	Mur_ligase,Mur_ligase_M,Ala_racemase_C,Ala_racemase_N	-4.8608	1.30186	3.10894	2.23541	3.18716	2.0559	4.72905	4.56675	4.57	4.98211	4.70012	4.8479	3.53885	3.38355	3.18806	4.05636	4.10189	3.96905
PUV_RS11110	gene2223		tRNA-Leu	NA	7.66209	-4.94938	7.45563	7.49926	6.42503	7.59766	6.79246	5.79691	7.03796	6.75543	7.0269	6.96743	7.3618	7.14579	6.74281	6.80638	6.91785	6.99919
PUV_RS11115	gene2224		hypothetical protein	ASCH	-4.8608	-4.94938	-5.22276	3.03737	3.39371	1.87939	4.85034	5.07311	5.89881	6.10356	6.0609	6.05976	1.53715	1.02194	1.47246	3.00585	2.89024	2.91015
PUV_RS11120	gene2225		hypothetical protein	RloB	3.79057	-4.94938	-5.22276	-3.12484	1.86724	-2.90049	4.03068	4.25156	3.3554	4.03577	3.18737	4.03848	2.19707	2.06297	1.22071	3.07854	3.39045	2.95879
PUV_RS11125	gene2226		hypothetical protein	AAA_21	-4.8608	-4.94938	-5.22276	-3.12484	0.367629	0.393694	4.26751	3.78474	4.67069	4.84895	4.45938	4.50879	2.28892	1.96537	2.01771	3.52529	3.63073	3.34605
PUV_RS11130	gene2227		hypothetical protein	NA	-4.8608	-4.94938	-5.22276	3.94948	1.00773	2.55834	4.49765	4.02447	4.84763	4.44311	4.09178	4.45679	2.77995	2.72765	2.56095	3.98595	4.17075	4.08454
PUV_RS11135	gene2228		NmrA family transcriptional regulator	NA	-4.8608	-4.94938	5.22154	1.16901	2.48725	1.95311	-2.4826	-2.72235	-2.55115	2.02027	1.68058	1.31094	2.26043	2.70014	2.20401	4.09495	4.1543	3.94903
PUV_RS11140	gene2229		hypothetical protein	NA	4.92827	-4.94938	-5.22276	-3.12484	-2.83791	-2.90049	5.42352	5.86887	3.9024	4.75015	4.1361	5.67726	1.5847	0.844716	1.75953	3.88594	4.3489	4.54402
PUV_RS01110	gene223	gcvPB	glycine dehydrogenase subunit 2	GDC-P	1.94161	-4.94938	-5.22276	-3.12484	2.5718	1.63742	4.60009	4.5924	4.54229	4.72935	4.95396	4.8624	3.23185	3.15258	3.46295	4.70203	4.62613	4.53
PUV_RS11145	gene2230		hypothetical protein	NUDIX	-4.8608	3.1161	-5.22276	-3.12484	2.04257	-2.90049	2.5059	3.44218	2.96006	4.31414	4.05725	3.95369	1.80762	1.77295	1.98191	4.1709	4.21452	3.98074
PUV_RS11150	gene2231		hypothetical protein	NA	-4.8608	-4.94938	-5.22276	-3.12484	-2.83791	-2.90049	3.50526	2.74067	3.14865	3.79617	3.68936	3.41935	1.95759	1.2712	1.30234	3.38745	3.25988	2.97645
PUV_RS11155	gene2232		hypothetical protein	NA	1.22936	-4.94938	1.59936	2.08407	0.394225	-2.90049	7.54992	7.2772	7.3927	7.89891	7.506	7.82807	1.98794	1.87579	1.9069	4.34667	4.36637	4.24999
PUV_RS11160	gene2233		hypothetical protein	DUF2156	6.84241	6.98418	6.8989	5.41931	5.75711	5.75391	-2.4826	1.71915	2.12191	0.836649	0.764772	1.1418	5.09927	4.80902	4.82359	5.48939	5.60946	5.56769
PUV_RS11165	gene2234		hypothetical protein	PhnA	7.04938	7.19116	7.69076	3.98907	5.07885	5.79092	9.09287	8.7167	8.85674	8.95876	9.02536	8.9801	4.93225	4.54108	4.72619	6.35116	6.63519	6.60074
PUV_RS11170	gene2235		hypothetical protein	NA	4.54934	5.27522	4.5124	2.41506	2.20062	3.62333	5.58777	4.93344	5.15719	5.53459	5.1218	5.4835	3.27578	2.93496	2.9608	3.87539	4.17117	3.93896
PUV_RS11175	gene2236		short-chain dehydrogenase	adh_short	-4.8608	-4.94938	-5.22276	-3.12484	-2.83791	-2.90049	0.76752	1.89266	2.29658	1.61749	1.58148	1.37997	2.49113	2.42988	2.19201	5.44464	5.68836	5.25662
PUV_RS11180	gene2237		hypothetical protein	BBP2	2.04246	4.75888	4.73227	1.34836	1.70256	2.7056	4.53241	4.56308	3.81452	4.89405	4.73672	5.02417	2.7606	2.37305	2.37636	5.34942	5.284	5.11885
PUV_RS11185	gene2238		hypothetical protein	NA	5.55111	5.88532	5.12233	4.32444	4.23673	4.136	5.51223	4.78864	5.75087	5.83547	5.86759	5.92617	6.0374	5.76754	5.78531	6.07165	6.15879	6.34161
PUV_RS11190	gene2239		NADPH:quinone reductase	ADH_N,ADH_zinc_N	-4.8608	-4.94938	-5.22276	-3.12484	1.57771	2.57769	4.79217	3.44333	3.9196	4.19051	4.21351	4.20655	2.61919	3.01348	2.85918	5.62593	5.79724	5.31064
PUV_RS01115	gene224		hypothetical protein	NA	1.59763	-4.94938	-5.22276	0.922661	1.27579	0.760305	6.66947	6.88403	6.74231	6.78005	7.07367	7.03082	3.30248	3.24652	3.10783	5.88733	5.86442	5.70055
PUV_RS11195	gene2240		hypothetical protein	NA	-4.8608	-4.94938	-5.22276	-3.12484	3.89451	-2.90049	5.93704	3.01543	4.41278	4.68357	4.90854	4.39764	4.22824	2.86755	3.63759	6.14195	5.95566	5.84735
PUV_RS11200	gene2241		hypothetical protein	NA	-4.8608	-4.94938	-5.22276	-3.12484	3.72545	-2.90049	4.6028	-2.72235	3.66499	4.3301	4.01794	3.69323	3.35894	3.53258	2.71572	5.02197	4.93508	4.97709
PUV_RS11205	gene2242		hypothetical protein	NA	-4.8608	-4.94938	-5.22276	-3.12484	-2.83791	2.56963	1.86972	2.07536	1.9173	2.23398	2.50025	1.63084	2.92228	2.65039	2.47618	3.76429	3.66568	3.84853
PUV_RS13235	gene2243		hypothetical protein	NMO	4.98479	4.12773	-5.22276	-3.12484	2.05644	2.08969	2.92355	-2.72235	2.9741	2.53886	2.89032	2.95757	3.31846	3.19632	2.93408	4.15189	4.0322	4.03051
PUV_RS11210	gene2244		nitronate monooxygenase	NMO	3.91222	4.05356	4.28942	2.19698	1.03479	2.58675	2.44787	2.66001	1.93402	2.47959	1.87085	2.36002	3.87711	3.66507	3.54995	5.31224	5.36745	5.14623
PUV_RS11215	gene2245		epimerase	Epimerase	2.59717	4.73254	2.97241	3.18077	2.64543	2.27475	0.667288	1.78495	-2.55115	1.84373	1.87232	2.11541	3.55203	3.11268	2.9744	4.65444	4.89472	4.62705
PUV_RS11220	gene2246		quercetin 2%2C3-dioxygenase sll1773	Pirin	-4.8608	-4.94938	-5.22276	2.27351	2.62917	-2.90049	1.02593	-2.72235	-2.55115	0.530312	0.35087	1.69317	2.37821	2.18061	2.03859	4.32563	4.45254	4.01521
PUV_RS11225	gene2247		hypothetical protein	Cupin_1,Cupin_1	10.4908	10.2414	10.4037	10.3476	10.3055	10.4452	4.54977	4.41168	4.60219	4.21817	3.20526	4.02716	9.85405	9.70269	9.72798	10.6883	10.7383	10.751
PUV_RS11230	gene2248		short-chain dehydrogenase	adh_short_C2	7.26674	6.8237	7.25289	7.68104	7.54291	7.4747	2.41422	2.05868	3.18261	2.77015	3.21488	3.02236	7.39644	7.1343	7.18929	8.28823	8.40716	8.3266
PUV_RS13240	gene2249		hypothetical protein	NA	8.21618	6.65787	6.4795	6.5762	7.18468	6.96978	-2.4826	2.68119	2.51839	3.87075	3.21272	3.0203	7.25391	7.13713	7.30168	8.07195	8.19861	8.0958
PUV_RS01120	gene225		hypothetical protein	NA	-4.8608	3.83248	-5.22276	1.41723	-2.83791	2.20527	6.75216	6.36546	6.83195	7.02971	6.87795	7.06712	2.54788	2.38001	2.44187	5.02997	4.97677	4.84338
PUV_RS11240	gene2250		ATPase AAA	DUF4143,AAA_14	-4.8608	-4.94938	2.60259	-3.12484	0.402866	0.429183	6.48402	6.30578	6.28857	5.98872	6.15885	6.25267	1.8307	1.69646	1.59925	4.25098	4.16213	4.20588
PUV_RS11245	gene2251		hypothetical protein	DnaB_C	-4.8608	-4.94938	-5.22276	2.18558	1.0239	-2.90049	3.98938	4.84333	4.45267	4.96945	4.70562	4.66388	2.98929	2.84731	2.44773	3.68953	3.74844	3.45556
PUV_RS11250	gene2252		hypothetical protein	NA	-4.8608	-4.94938	-5.22276	-3.12484	2.06844	2.10172	1.96902	-2.72235	2.01699	2.68683	2.75317	3.17744	1.81856	1.39062	1.09581	2.91803	2.60345	2.30924
PUV_RS11255	gene2253		oxidoreductase	adh_short_C2	-4.8608	-4.94938	-5.22276	-3.12484	1.01848	1.04834	1.86972	1.12632	-2.55115	2.14765	1.7161	2.63723	2.69102	2.2838	2.56885	5.14497	5.36876	5.03292
PUV_RS11260	gene2254		ABC transporter ATP-binding protein	ABC_tran_Xtn,ABC_tran,ABC_tran	4.21794	3.04086	2.27985	3.74225	2.28125	0.140562	7.04911	6.83374	6.77366	6.72153	6.94945	6.8827	2.2391	1.96787	1.89568	3.84097	3.51631	3.62496
PUV_RS11265	gene2255		multicopper oxidase	Cu-oxidase,Cu-oxidase_3,Cu-oxidase_2	2.03299	-4.94938	3.40299	-3.12484	1.69342	1.1697	4.03005	3.97328	4.24102	3.69576	3.67535	3.63795	1.80379	1.64466	1.62487	3.12651	3.08901	3.11819
PUV_RS11270	gene2256		hypothetical protein	NA	1.75142	1.89108	3.70306	1.62764	1.42273	1.85151	6.0726	5.89378	6.09174	6.05926	6.0357	6.12393	2.76956	2.37562	2.56244	4.42156	4.23407	4.26409
PUV_RS11275	gene2257		hypothetical protein	EamA	4.1673	2.72846	5.28102	4.29896	4.07489	4.23517	3.31892	3.31775	3.87755	3.97089	3.66145	4.1362	4.02499	3.87704	3.53449	5.67892	5.61895	5.45047
PUV_RS11280	gene2258		hypothetical protein	adh_short	4.75504	3.89817	4.13393	-3.12484	3.12235	2.84077	5.70843	5.74638	5.80428	5.80149	5.97294	5.69193	4.30961	4.39211	3.97607	5.06191	4.96294	4.98218
PUV_RS11285	gene2259		phosphohydrolase	HD,7TMR-HDED,7TM-7TMR_HD	4.36071	5.58855	4.06106	3.53109	3.48772	4.01559	7.09262	6.95062	6.85877	7.05679	7.02453	6.91348	4.92593	4.64293	4.56842	5.82969	5.83068	5.81163
PUV_RS01125	gene226		helicase SNF	Helicase_C,SNF2_N	1.0857	2.79565	2.44774	3.13989	2.29755	2.61381	5.06321	5.03283	5.33123	5.25309	5.31902	5.1358	2.22335	2.0616	2.14897	3.15436	3.07471	3.23527
PUV_RS11290	gene2260		UDP-glucose 4-epimerase	Epimerase	5.09752	4.6548	-5.22276	0.856975	0.66792	-2.90049	5.51014	5.4023	5.17757	5.49939	5.57836	5.51866	4.89567	4.67292	4.60716	4.9634	4.97719	4.77382
PUV_RS11295	gene2261		hypothetical protein	NA	6.19036	6.50195	6.15371	5.9464	6.024	6.47459	7.50638	7.66173	7.57644	7.5543	7.52902	7.55435	4.32053	4.19627	4.17897	5.31324	5.32059	5.21959
PUV_RS11300	gene2262		DNA polymerase III subunit gamma/tau	DNA_pol3_gamma3,DNA_pol3_delta2	6.24057	6.57488	6.03407	5.27334	5.60354	5.61234	7.27086	7.49563	7.19219	7.28983	6.97929	7.23184	5.50894	5.41517	5.3373	5.77621	5.71648	5.73149
PUV_RS11305	gene2263		hypothetical protein	YbaB_DNA_bd	9.0468	9.03662	9.32576	8.19927	8.37374	8.10775	10.6752	10.4208	10.3753	10.5294	10.423	10.5487	7.45059	7.19601	7.40662	8.23275	8.2767	8.03118
PUV_RS11310	gene2264		phosphoenolpyruvate-protein phosphotransferase	PEP-utilizers,PEP-utilisers_N,PEP-utilizers_C	4.23332	4.78924	4.34807	3.49694	3.49495	3.18687	6.66268	7.10935	7.08247	6.96601	7.15385	6.99816	3.92992	3.55255	3.43959	5.6354	5.72868	5.56591
PUV_RS11315	gene2265		phosphocarrier protein HPr	PTS-HPr	5.36418	4.50686	-5.22276	-3.12484	2.42491	2.4589	7.59213	6.88826	7.23071	7.31074	7.56855	7.66923	4.00811	3.71823	3.4707	5.72073	5.74872	5.49857
PUV_RS11320	gene2266		HPr kinase	Hpr_kinase_N,Hpr_kinase_C	3.54691	-4.94938	-5.22276	1.8411	2.60019	-2.90049	7.75352	7.74089	7.60116	7.99788	7.98417	7.79681	3.7871	3.50461	3.56378	5.91865	5.84667	5.83505
PUV_RS11325	gene2267		hypothetical protein	SMI1_KNR4	3.70017	3.84144	3.07945	1.03117	1.78019	-2.90049	5.3092	5.96027	4.66528	5.14093	5.26721	4.99436	3.59487	3.23317	3.09372	6.05511	6.16462	6.01911
PUV_RS11330	gene2268	put. Inc	hypothetical protein	UPF0242	3.20501	4.66522	3.58138	1.51041	2.57957	3.59794	5.96762	5.97807	5.8909	6.24961	6.29543	6.08969	4.02927	3.37279	3.63055	5.85157	5.94306	5.87948
PUV_RS11335	gene2269	transcriptional regulator (Domman et al)	hypothetical protein	Response_reg,STAS,HATPase_c_2,SpoIIE	-4.8608	3.17701	-5.22276	0.795181	1.14793	1.88076	2.00183	1.64768	2.45001	3.06542	2.46322	3.19126	3.3322	2.93927	2.84814	5.42714	5.56811	5.42058
PUV_RS01130	gene227		GTP cyclohydrolase	GTP_cyclohydroI	5.01391	5.47718	5.71356	3.59954	4.04848	3.4129	10.4788	10.1935	10.2733	10.8066	10.2936	10.5041	4.76713	4.65498	4.27812	8.97032	8.89704	8.70194
PUV_RS11340	gene2270		RNA polymerase sigma-54 factor	Sigma54_AID,Sigma54_CBD,Sigma54_DBD	3.47121	2.03504	2.26834	-3.12484	1.95851	1.03933	-2.4826	0.214752	0.0925427	0.509576	-0.131131	0.615316	3.2216	2.99385	3.01907	3.7127	3.94272	3.85544
PUV_RS11345	gene2271	putative Inc (CT642)	hypothetical protein	NA	2.67405	-4.94938	4.04712	3.51727	1.75133	2.7555	6.57485	6.25967	6.21374	6.66106	6.61959	6.77778	3.43558	3.12076	3.12353	5.48621	5.46807	5.50275
PUV_RS11350	gene2272		hypothetical protein	NA	-4.8608	-4.94938	-5.22276	-3.12484	-2.83791	-2.90049	-2.4826	-2.72235	-2.55115	2.38651	-0.131131	0.148835	1.05593	0.844716	0.905189	1.68317	1.74927	1.38554
PUV_RS11355	gene2273		hypothetical protein	NA	-4.8608	-4.94938	-5.22276	-3.12484	-2.83791	-2.90049	-2.4826	-2.72235	-2.55115	1.99751	1.41952	0.885163	2.55407	2.69073	2.9909	5.75109	5.53507	5.67352
PUV_RS11360	gene2274		hypothetical protein	NA	2.85261	-4.94938	-5.22276	-3.12484	-2.83791	-2.90049	0.897315	-2.72235	-2.55115	1.14476	0.312038	0.730351	1.1995	1.11646	1.43684	2.63595	2.66018	2.35302
PUV_RS11365	gene2275		hypothetical protein	NA	-4.8608	-4.94938	-5.22276	-3.12484	-2.83791	3.01116	3.85054	4.07084	-2.55115	4.25336	4.7712	4.53787	2.74007	2.45168	2.79002	4.65569	4.7762	4.9751
PUV_RS11370	gene2276		tRNA uridine 5-carboxymethylaminomethyl modification protein	GIDA_assoc,GIDA	5.4985	6.05498	4.29294	4.60376	4.86923	4.36074	8.71861	8.56457	8.66927	8.59195	8.63924	8.5564	4.25371	4.06749	3.87852	5.8918	5.76359	5.69162
PUV_RS11375	gene2277		hypothetical protein	NA	4.86439	5.32761	4.24325	3.13319	3.90013	3.74487	5.72765	5.32122	4.63916	5.64872	5.34981	5.31512	2.94338	2.44274	2.81958	2.97412	2.9722	3.20454
PUV_RS11380	gene2278		hypothetical protein	NTP_transf_3	3.98431	3.12835	3.36345	3.25019	2.62312	4.22183	6.31657	6.40028	6.40271	6.91482	6.66075	6.91657	3.74735	3.50288	3.20254	5.53181	5.58462	5.48531
PUV_RS11385	gene2279		acylase	Peptidase_S15,PepX_C	4.55915	4.47858	3.13263	3.82033	3.37806	3.52733	8.00973	8.32858	8.20957	8.2813	8.29227	8.29546	3.28727	3.31064	3.43237	6.1352	6.2018	5.94132
PUV_RS01135	gene228		hypothetical protein	PTPS	3.87939	5.60377	-5.22276	3.72508	3.50276	1.98598	9.77656	9.15727	9.13944	9.96234	9.41136	9.56961	3.94569	3.48188	3.41118	8.26085	8.27427	8.01519
PUV_RS11390	gene2280		hypothetical protein	HAD_2	-4.8608	4.18224	-5.22276	3.88556	3.08566	3.12057	3.55088	4.87686	4.91213	4.79523	5.10006	4.86238	3.29036	3.17396	3.00026	4.61368	4.51832	4.06712
PUV_RS11395	gene2281	uhpC-2	MFS transporter	MFS_1	2.0393	4.17159	2.41297	3.4637	2.4114	2.44536	5.84445	6.18367	6.03453	6.2771	6.70377	6.51739	4.39325	4.13382	4.34526	5.4189	5.47851	5.31053
PUV_RS11400	gene2282		30S ribosomal protein S20	Ribosomal_S20p	8.06207	7.98151	8.21815	6.96682	7.32405	7.0712	12.6811	12.6699	12.75	12.475	12.699	12.627	6.73646	6.50901	6.37337	9.63823	9.62505	9.39949
PUV_RS11405	gene2283		hypothetical protein	DUF1768	9.27958	9.34387	9.66644	9.38114	9.45104	9.39769	7.22029	6.67301	6.95398	6.98587	6.777	6.98993	9.24999	9.04495	9.07278	9.12893	9.16253	9.16746
PUV_RS11410	gene2284		hypothetical protein	Collagen	2.40084	3.53727	4.77135	2.9859	2.45262	0.58653	4.69959	4.23463	3.95157	4.7776	4.37877	4.85928	3.9903	3.2742	3.37845	7.78751	7.86458	7.59561
PUV_RS11415	gene2285		hypothetical protein	OEP,OEP	2.95904	-4.94938	-5.22276	1.83621	1.07557	2.37271	1.53541	2.13443	2.53977	2.44054	2.59463	2.31071	1.75172	1.51848	1.47065	4.35056	4.52116	4.24405
PUV_RS11420	gene2286		hypothetical protein	HlyD_D23	-4.8608	-4.94938	-5.22276	-3.12484	-2.83791	0.150815	2.19051	1.69047	2.23924	2.57994	2.2254	2.77468	1.60522	1.39849	1.69561	4.39392	4.44909	4.26069
PUV_RS11425	gene2287		macrolide ABC transporter ATP-binding protein	ABC_tran	-4.8608	-4.94938	-5.22276	-3.12484	-2.83791	-2.90049	2.56653	3.18676	2.05128	3.30505	2.86032	3.05439	2.81305	2.25081	2.23883	4.97689	4.96152	4.83804
PUV_RS11430	gene2288		macrolide ABC transporter permease	FtsX,MacB_PCD	2.18565	-4.94938	-5.22276	-3.12484	-2.83791	-2.90049	1.7447	0.472642	-2.55115	1.79902	2.39059	1.67023	1.3546	1.02126	1.30554	3.7351	3.86503	3.6017
PUV_RS11435	gene2289		hypothetical protein	CoiA	4.30424	5.66687	4.09755	4.78168	4.07458	4.11027	4.09724	4.66389	4.85442	4.78342	4.6226	4.88487	4.49636	4.22517	4.06172	4.82257	4.79682	4.63887
PUV_RS01140	gene229		hypothetical protein	NA	-4.8608	-4.94938	5.4519	-3.12484	2.14279	-2.90049	-2.4826	-2.72235	-2.55115	1.59019	0.74982	0.809598	1.745	2.31912	1.57958	2.84734	2.84427	2.73495
PUV_RS11440	gene2290		RNA polymerase sigma factor	Sigma70_r1_2,Sigma70_r1_1,Sigma70_r4,Sigma70_r2,Sigma70_r3	8.18139	7.98444	8.08782	9.08094	9.20752	9.4043	8.68107	8.71949	8.72037	8.61349	8.64066	8.70484	7.09002	7.02579	7.07892	7.29757	7.31432	7.24278
PUV_RS11445	gene2291		ATP-dependent DNA helicase DinG	ResIII,Helicase_C_2	3.63689	4.77643	3.27844	4.69817	5.19832	5.23443	4.23067	4.97263	5.1102	4.47028	4.94098	4.81157	3.32739	3.45421	3.233	3.38735	3.32075	3.3922
PUV_RS11450	gene2292		hypothetical protein	NA	9.64074	9.90139	9.9898	9.37424	9.46593	9.1674	7.21357	7.2834	7.24827	7.20634	7.20447	7.40234	7.34117	7.27698	7.06732	7.15488	7.14868	7.06483
PUV_RS11455	gene2293		hypothetical protein	Pyr_redox_2	5.42157	2.57013	5.12198	3.27411	3.63059	3.95273	4.58503	4.46834	4.47817	5.27815	4.50301	5.07432	3.9937	3.47614	3.36547	4.51031	4.76513	4.57574
PUV_RS11460	gene2294		tRNA-His	NA	7.24494	7.97159	7.62334	4.50346	4.27891	4.3147	6.15413	8.28333	7.66446	7.57762	7.32398	7.1922	4.9431	5.21462	4.61511	5.44972	5.73031	4.85514
PUV_RS11465	gene2295	uppP	hypothetical protein	BacA	2.85261	-4.94938	-5.22276	-3.12484	1.92378	-2.90049	5.40159	5.78816	5.71651	5.35262	5.73118	5.7753	6.10572	6.14027	5.96973	4.08316	4.08463	3.93413
PUV_RS11470	gene2296	ftsK	cell division protein FtsK	FtsK_4TM,Ftsk_gamma,FtsK_SpoIIIE	-4.8608	2.90538	1.564	1.48424	1.28169	0.923309	6.29099	6.46581	6.39187	6.28703	6.26848	6.55368	2.03249	1.81046	1.81447	4.19529	4.27492	3.87015
PUV_RS11475	gene2297		hypothetical protein	NA	10.2177	11.0327	10.7087	11.4397	11.7986	11.7339	4.24963	4.95372	3.98303	5.4138	4.73534	4.65141	9.37999	9.23423	9.21819	9.66475	9.64404	9.84285
PUV_RS11480	gene2298		hypothetical protein	NA	2.11392	3.24915	4.48266	1.9814	3.31659	2.20527	4.71857	4.33189	4.24457	5.41756	4.72309	5.02264	2.71424	2.57207	2.5685	5.28461	5.35339	5.00413
PUV_RS11485	gene2299	put. inc	hypothetical protein	NA	-4.8608	-4.94938	3.71612	1.64024	-0.00780926	-2.90049	6.22888	5.83884	5.86288	7.0231	6.53313	6.99607	2.72416	2.53629	2.57139	6.67967	6.7678	6.46225
PUV_RS00120	gene23		hypothetical protein	NA	11.7578	11.9731	12.0467	11.6842	11.8161	11.861	6.66045	6.10205	6.00877	5.59305	5.76217	5.53487	11.8147	11.6397	11.6666	11.3385	11.3521	11.5241
PUV_RS01145	gene230		hypothetical protein	Peptidase_M16_C,Peptidase_M16_C,Peptidase_M16,Peptidase_M16_M	5.23657	5.44855	5.29284	3.76207	4.40617	4.26913	7.01105	6.88551	7.03428	7.26883	7.21378	7.35161	4.59315	4.3567	4.27058	6.272	6.31614	6.1329
PUV_RS11490	gene2300		Zn-dependent hydrolase	Lactamase_B_2	-4.8608	-4.94938	-5.22276	2.087	0.929872	0.959307	6.51208	6.76203	6.86584	6.73154	7.10803	6.95655	1.64614	1.58239	1.48243	4.34926	4.46253	4.12547
PUV_RS11495	gene2301		molecular chaperone DnaJ	DnaJ_CXXCXGXG,DnaJ,DnaJ_C	6.35383	6.10871	6.73212	4.69363	4.88146	4.24324	9.10582	9.24587	9.12929	9.09714	9.31475	9.18332	6.10753	5.85776	5.80591	7.58039	7.4829	7.45229
PUV_RS11500	gene2302		30S ribosomal protein S21	Ribosomal_S21	8.27271	8.09262	7.65127	6.66322	7.56052	6.91946	11.3404	11.2913	11.4491	11.4653	11.4412	11.5066	7.20554	7.0033	6.82213	8.65023	8.84719	8.77858
PUV_RS11505	gene2303		hypothetical protein	NA	2.80313	2.94391	-5.22276	3.0674	2.44244	0.959307	5.46265	4.93429	4.46682	5.20779	5.30794	5.54957	5.06611	4.90528	4.67149	5.20779	5.26548	5.27062
PUV_RS11510	gene2304		hypothetical protein	Glyco_hydro_3	1.77483	3.4912	5.13987	2.36615	3.12929	0.926042	5.09995	5.14549	4.81568	5.23659	5.31288	5.23066	4.38479	4.06228	3.83673	5.22688	5.2251	5.19695
PUV_RS11515	gene2305		hypothetical protein	NA	-4.8608	-4.94938	-5.22276	-3.12484	2.19252	2.22607	1.15091	-2.72235	-2.55115	0.20441	0.39096	0.148835	1.05593	1.06821	1.01246	1.72218	1.83078	1.44844
PUV_RS11520	gene2306		ribosome biogenesis GTPase RsgA	DUF258	7.26609	6.93154	7.22951	6.27433	6.02066	5.97305	7.54808	7.01329	7.43584	7.46476	7.13335	7.25726	6.15545	5.90848	5.93187	6.18693	6.13004	6.22755
PUV_RS11525	gene2307	eno	enolase	Enolase_N,Enolase_C	6.60978	7.3153	6.78652	6.3166	6.35996	6.48806	7.41097	7.11323	7.02409	7.46127	7.14643	7.4723	6.24196	6.07717	6.02116	6.42268	6.394	6.25064
PUV_RS11530	gene2308		hypothetical protein	GDPD	6.94487	6.32135	6.23605	5.4343	5.97156	5.31454	6.59846	6.41696	6.88439	6.91821	7.04032	6.6615	6.24524	6.13082	6.15377	6.13468	6.21467	6.03575
PUV_RS11535	gene2309		hypothetical protein	NA	6.31612	6.30591	6.17998	6.41697	5.77601	6.64081	5.81096	6.2974	6.34811	6.02434	6.09963	6.05209	5.8153	5.52546	5.80458	5.66206	5.83108	5.72299
PUV_RS01150	gene231	put. Inc	hypothetical protein	UCH	5.36857	6.6352	6.60879	5.86276	6.79161	6.19973	6.29286	6.36365	6.24543	6.42862	6.01517	6.5061	3.84241	3.82452	3.70182	4.94257	4.96403	4.793
PUV_RS11540	gene2310		signal peptidase II	Peptidase_A8	7.50536	7.3671	8.38124	7.34261	7.5511	7.70772	7.81652	7.88953	8.05019	8.03583	7.89259	7.75124	7.30479	7.34216	7.28416	7.82675	7.82412	7.70427
PUV_RS11545	gene2311	dksA/traR (Domman et al)	RNA polymerase-binding transcription factor	zf-dskA_traR	9.31508	9.61916	9.51072	9.48733	9.89513	9.26875	9.13282	9.13102	9.3821	9.10942	9.34879	9.28409	9.05693	8.96251	8.97539	9.25917	9.30293	9.26893
PUV_RS11550	gene2312		hypothetical protein	NA	2.35978	0.931631	-5.22276	-3.12484	0.521803	-0.793482	4.38386	4.11833	4.56762	4.35688	4.17539	4.68372	1.25559	1.0009	1.02991	1.82302	1.77315	1.71968
PUV_RS11555	gene2313		hypothetical protein	NA	2.22752	1.78734	-5.22276	0.970433	1.3237	0.428455	4.408	3.63869	3.99892	4.26188	3.58803	4.01048	1.42691	1.31692	1.23943	2.24221	2.10942	2.11453
PUV_RS11560	gene2314		pyridoxine 5'-phosphate oxidase	PNPOx_C,Pyridox_oxidase	-4.8608	-4.94938	-5.22276	-3.12484	-2.83791	-2.90049	1.16986	2.32	3.70755	3.36028	2.62375	3.40412	2.72859	2.56478	2.39105	4.50313	4.56272	4.56995
PUV_RS11565	gene2315	pgk	phosphoglycerate kinase	PGK	3.20501	4.34375	4.57976	-3.12484	-2.83791	1.89774	3.58659	3.93012	3.76204	4.54299	3.92414	4.25132	3.41926	3.42697	3.17528	5.81458	5.81777	5.68675
PUV_RS11570	gene2316	ntt3, most similar to P. amoebophila UWE25 ntt_3	ATPase AAA	TLC	6.51245	7.16308	6.89076	6.08781	6.56539	6.31719	7.48036	7.69854	7.31911	7.60567	7.59349	7.53807	3.96554	3.57451	3.82912	5.03436	4.92879	4.88137
PUV_RS11575	gene2317	ntt-2, most similar to P. amoebophila UWE25 ntt_2	ATPase AAA	TLC	9.70739	10.1724	10.0296	9.69173	9.98158	9.8147	8.88699	8.74052	8.765	8.90557	8.63672	8.89552	8.08559	7.92141	7.90209	8.15458	8.20508	8.17663
PUV_RS11580	gene2318		hypothetical protein	NA	5.85786	6.9992	7.82067	6.6951	7.96914	7.31089	3.78179	4.00184	3.83358	2.12228	1.83208	3.47159	6.0844	5.5334	5.9304	5.71502	5.74939	5.75731
PUV_RS11585	gene2319		hypothetical protein	NA	7.41647	6.97343	6.49968	6.95856	7.16231	6.8526	5.09831	4.7077	4.79929	5.24636	5.38039	5.31668	4.97569	4.70846	4.67704	4.9639	4.95688	4.84396
PUV_RS01155	gene232		hypothetical protein	Ank_2	6.61547	7.14179	7.07179	5.8492	6.36617	6.18048	4.01089	3.76229	3.51343	3.0826	3.20872	3.23982	7.42817	7.36557	7.12407	5.14141	5.14501	5.24634
PUV_RS11590	gene2320		aspartyl-tRNA synthetase	tRNA_anti-codon,tRNA_edit,tRNA-synt_2	6.744	7.48427	7.41928	7.71207	8.06514	7.83027	8.33152	8.52077	8.44145	8.81549	8.76105	8.85225	5.28541	5.32198	5.02856	5.76037	5.8448	5.63566
PUV_RS11595	gene2321		thiamine-monophosphate kinase	AIRS_C,AIRS	-4.8608	3.61286	-5.22276	-3.12484	0.62794	1.59307	4.63148	4.07084	4.14088	4.64253	4.48426	4.55746	1.70065	1.69045	1.43195	4.11168	4.03193	3.90171
PUV_RS11600	gene2322		hypothetical protein	TENA_THI-4	-4.8608	-4.94938	-5.22276	-3.12484	-2.83791	-2.90049	4.92052	5.2305	5.49431	4.98294	5.23296	5.79552	1.55089	1.23301	1.418	3.72209	3.79202	3.71455
PUV_RS11605	gene2323		MFS transporter	MFS_1	2.20327	-4.94938	2.57747	-3.12484	1.30065	1.33168	1.21413	1.40838	1.80866	2.27954	2.01604	2.20418	2.31727	2.16295	2.38072	2.70239	2.81125	2.67752
PUV_RS11610	gene2324		hypothetical protein	CitMHS	3.19787	-4.94938	-5.22276	-3.12484	0.380319	-2.90049	-2.4826	0.488473	2.51724	1.50355	0.805881	0.854845	1.35794	1.32536	1.07052	2.35339	2.22006	2.19099
PUV_RS11615	gene2325		stage IV sporulation protein FB	Peptidase_M50	3.24861	4.97166	4.94509	3.0993	2.87988	2.65662	6.76635	6.93089	6.41492	7.09602	7.02749	6.99169	4.26861	3.9867	3.79564	5.93751	6.11521	5.92884
PUV_RS11620	gene2326	sucD	succinyl-CoA synthetase subunit alpha	Ligase_CoA,CoA_binding	4.97986	5.12146	3.03959	3.24735	1.74185	3.32113	4.38204	4.12202	4.87192	4.91513	5.30375	4.94452	4.99717	4.69177	4.58719	6.52703	6.5334	6.37105
PUV_RS11625	gene2327	sucC	malate--CoA ligase subunit beta	Ligase_CoA,ATP-grasp_2	2.26119	2.4015	2.63556	-3.12484	1.91419	-2.90049	4.25771	4.56114	4.91861	4.81471	4.92971	4.97889	2.88914	2.4575	2.61704	5.55717	5.612	5.47993
PUV_RS11630	gene2328	ftsY	signal recognition particle-docking protein FtsY	SRP54_N,SRP54	-4.8608	-4.94938	-5.22276	-3.12484	-2.83791	2.26109	7.51563	7.46216	7.41819	7.67939	7.55575	7.67317	3.48348	3.04875	3.21466	5.80632	5.89131	5.64961
PUV_RS11635	gene2329		hypothetical protein	NA	9.97505	10.3059	9.99512	10.6162	11.7581	10.7448	2.29078	2.50141	3.89199	4.29885	3.9656	3.47578	8.55375	9.11876	8.65617	9.8945	10.0692	10.1987
PUV_RS01160	gene233		hypothetical protein	Ank_2	1.70076	3.83052	3.65197	4.33746	4.71696	4.2793	4.84821	5.03268	5.07818	5.27858	5.11081	5.3918	3.10441	2.85526	2.93229	3.58082	3.36464	3.458
PUV_RS11640	gene2330		hypothetical protein	NA	11.3142	11.2849	11.4386	12.0629	11.9901	12.045	5.47988	4.12692	4.95041	4.77397	4.86221	4.55512	11.4508	11.462	11.5867	11.3129	11.338	11.3536
PUV_RS11645	gene2331		hypothetical protein	NA	11.654	11.4709	11.6568	11.9337	11.8964	11.8731	5.21088	4.0884	4.65037	4.34348	4.74696	4.11667	11.4249	11.4417	11.3799	11.1375	11.1497	11.1473
PUV_RS11650	gene2332		hypothetical protein	NA	9.78953	9.84562	9.89387	9.58871	9.53943	9.66925	7.65442	7.27685	7.50081	7.30935	7.22662	7.45967	9.27892	9.23148	9.29929	8.74246	8.73673	8.84882
PUV_RS11655	gene2333		short chain dehydrogenase	NA	-4.8608	-4.94938	5.24793	-3.12484	-2.83791	1.97861	-2.4826	2.05317	-2.55115	0.20441	-0.131131	0.148835	1.05593	0.844716	0.905189	1.98006	1.84879	2.19007
PUV_RS11660	gene2334		NA	NA	0.740379	1.86506	2.67988	2.57488	3.21553	3.18443	-0.830998	-2.72235	-2.55115	0.598108	-0.017637	0.44277	1.82365	1.5899	1.66685	3.07374	2.9738	2.73453
PUV_RS11665	gene2335		hypothetical protein	NA	4.55391	6.27919	-5.22276	6.12763	6.16344	5.78557	5.92138	5.85662	5.10314	5.72723	5.30304	5.57884	3.74801	3.84254	3.38264	5.98734	5.91375	5.95722
PUV_RS11670	gene2336		transposase	Transposase_mut	2.16478	-4.94938	4.11938	-3.12484	1.82077	1.85346	1.72481	-2.72235	2.73528	2.34617	1.82992	2.22824	1.27244	1.07253	0.905189	2.36732	2.24052	2.2304
PUV_RS11675	gene2337		hypothetical protein	NA	-4.8608	-4.94938	-5.22276	-3.12484	-2.83791	-2.90049	5.13822	3.06062	4.8707	4.4651	5.0752	4.19291	2.62144	2.29116	2.41848	3.4976	4.14162	3.94487
PUV_RS11680	gene2338		hypothetical protein	NA	5.58998	-4.94938	-5.22276	3.85198	2.64543	-2.90049	6.81905	5.31055	5.5534	5.78693	5.80414	5.1746	3.33492	2.57285	1.9517	5.04071	5.0874	5.02259
PUV_RS11685	gene2339		hypothetical protein	NA	-4.8608	-4.94938	-5.22276	-3.12484	3.19966	2.25507	2.12019	3.30705	-2.55115	3.17268	3.52123	2.37757	2.54829	1.5968	1.97779	2.71714	3.11354	2.73416
PUV_RS01165	gene234		hypothetical protein	NA	5.55285	-4.94938	4.93159	-3.12484	2.60912	-2.90049	2.50393	4.27919	-2.55115	2.66322	2.04509	3.45746	1.47967	1.77199	2.07263	4.34928	4.35434	4.3553
PUV_RS11690	gene2340		nitric-oxide reductase	COX1	2.26613	-4.94938	-5.22276	0.61921	1.66657	1.3917	3.76573	3.11283	3.62735	4.10068	4.01641	4.02529	2.99434	2.73541	2.92881	4.35929	4.36339	4.13507
PUV_RS11695	gene2341		short-chain dehydrogenase	adh_short	7.5347	7.19116	7.62936	7.89817	8.04633	7.88627	2.67399	2.48281	2.72403	2.75704	3.59727	3.12308	7.21967	7.3532	7.12704	7.34797	7.37084	7.373
PUV_RS11700	gene2342		hypothetical protein	NA	8.88656	8.79969	9.00955	9.08443	9.33883	9.2645	3.48607	3.62787	3.29355	3.46026	3.39681	3.10463	8.80784	8.98863	8.92282	8.82146	8.75559	9.09838
PUV_RS11705	gene2343		hypothetical protein	NA	8.68225	8.41484	8.6515	9.19734	9.30282	9.38453	2.57877	2.79205	2.76246	3.39746	3.23107	3.03787	8.06863	7.98524	8.02997	7.97181	8.02135	8.06689
PUV_RS11710	gene2344		hypothetical protein	NA	9.8605	9.91793	9.80195	10.9029	10.7715	10.8793	4.48838	4.12965	4.18121	3.92183	4.61796	4.07718	9.52274	9.31769	9.35174	9.51117	9.58438	9.55548
PUV_RS11715	gene2345		hypothetical protein	CesT	7.14323	8.28486	7.52162	9.62345	9.99561	9.92225	-2.4826	2.72255	1.60066	2.85277	3.25095	3.3399	6.77995	6.71508	6.62277	7.5859	7.60685	7.82998
PUV_RS11720	gene2346		hypothetical protein	FGE-sulfatase	7.77881	7.99776	8.07572	8.42065	9.00929	8.59138	2.79921	3.01419	1.88327	3.16535	3.16327	3.16349	7.13359	7.00877	6.93212	7.32306	7.3872	7.42188
PUV_RS11725	gene2347		hypothetical protein	NA	-4.8608	-4.94938	-5.22276	-3.12484	4.22753	2.69832	-2.4826	-2.72235	-2.55115	1.94338	-0.131131	1.57316	2.10194	1.14847	1.6257	3.19215	2.85756	2.9678
PUV_RS11730	gene2348		hypothetical protein	Pur_ac_phosph_N	2.21753	3.35323	3.58856	4.37325	3.94429	4.18472	6.09378	5.66419	5.78521	6.15712	5.90581	5.82273	3.48029	3.04444	3.01329	4.48684	4.61097	4.37005
PUV_RS11735	gene2349		molecular chaperone Hsp90	HATPase_c,HSP90	6.16211	6.11128	6.27741	5.15457	4.96435	4.68871	9.65134	9.41008	9.43083	9.71423	9.29416	9.53136	5.30174	5.27635	5.11327	7.01101	7.12392	6.8616
PUV_RS01170	gene235		hypothetical protein	NA	-4.8608	-4.94938	-5.22276	4.21111	2.99993	-2.90049	4.45331	3.10734	-2.55115	3.99601	3.76819	3.69446	3.1855	3.44222	2.57901	4.4207	4.4552	4.22649
PUV_RS11740	gene2350		metal-binding protein	ZnuA	5.68721	5.99873	5.38762	4.11727	4.30531	4.45586	7.68086	7.94754	7.60091	7.68272	7.45565	7.68376	3.02099	2.78789	3.12167	5.08695	4.90592	4.61665
PUV_RS11745	gene2351		zinc ABC transporter ATP-binding protein	ABC_tran	3.94781	4.08917	4.90937	4.20512	3.79047	4.01692	7.06187	6.36377	6.90585	7.0673	6.68984	6.79101	2.25045	2.23856	1.92137	3.97146	3.94206	3.66551
PUV_RS11750	gene2352		metal ABC transporter permease	ABC-3	4.25382	5.39416	4.04712	3.7376	5.21911	4.19661	6.96653	6.35464	6.43566	7.02442	6.42886	6.75199	1.92902	1.91383	1.74267	3.921	3.97439	3.72356
PUV_RS11755	gene2353		hypothetical protein	AIG2_2	3.11599	5.575	6.07432	4.82706	5.99527	4.63782	5.87852	5.56793	4.66416	6.03093	5.55645	5.51522	1.75945	1.71651	1.44996	3.58034	3.38823	3.19952
PUV_RS11760	gene2354		IS256 family transposase	NA	2.19737	-4.94938	-5.22276	2.06314	2.25333	1.32606	-2.4826	-2.72235	-2.55115	1.2176	0.164826	0.148835	1.05593	0.906491	1.01704	1.63015	1.48306	1.57409
PUV_RS11765	gene2355		tRNA-Ser	NA	-4.8608	6.10122	-5.22276	-3.12484	-2.83791	-2.90049	3.88221	-2.72235	-2.55115	3.00415	3.23807	2.55343	3.399	3.37626	0.905189	4.17761	4.34725	3.74535
PUV_RS11770	gene2356		hypothetical protein	NUDIX	-4.8608	4.66522	-5.22276	2.79708	5.13613	4.75897	6.67789	6.864	6.80488	6.77364	6.3977	6.80026	3.83216	3.15893	3.15691	5.7595	5.68931	5.50963
PUV_RS11775	gene2357		oxidoreductase	Oxidored_FMN	-4.8608	3.988	3.63989	0.621516	1.92137	2.35683	-2.4826	2.02894	2.83729	3.18271	2.90085	3.13759	3.15117	2.77253	2.60352	5.79012	5.80498	5.6053
PUV_RS11780	gene2358		cation transporter	ACR_tran	-4.8608	0.95269	2.17365	-0.67115	0.54115	0.568399	0.476035	-2.72235	1.42538	1.45428	0.766366	1.3569	2.04085	1.7544	1.52304	3.91203	4.10318	3.89196
PUV_RS11785	gene2359		cation transporter	HlyD_D23	2.23556	2.37584	4.92671	2.82203	0.409389	2.32443	0.349228	0.517525	-2.55115	1.7614	1.60808	2.1728	2.18743	2.01981	1.95922	4.29971	4.30907	4.34218
PUV_RS01175	gene236	bkdB-A	2-oxo acid dehydrogenase subunit E2	E3_binding,Biotin_lipoyl,2-oxoacid_dh	-4.8608	3.34247	-5.22276	-3.12484	-2.83791	-2.90049	5.88765	6.03094	6.04162	6.3332	6.16719	6.30359	3.53329	3.60367	3.35494	5.18397	5.16403	4.99945
PUV_RS11790	gene2360		hypothetical protein	OEP,OEP	2.1717	2.31191	-5.22276	2.03799	0.351959	2.5757	1.73141	-2.72235	2.17539	1.20461	0.951752	1.49582	2.06224	2.0927	2.06051	3.96556	4.00856	3.80308
PUV_RS11795	gene2361		sodium-dependent transporter	SNF,SNF	9.65621	9.80452	9.91273	9.3181	9.44431	9.442	7.57634	7.52543	7.30631	7.46007	7.30639	7.42006	7.24629	7.10312	7.03513	7.5604	7.53454	7.48349
PUV_RS11800	gene2362		hypothetical protein	NA	10.6937	10.9842	11.0289	10.7294	11.0872	10.8405	8.36366	8.02066	7.92953	8.25881	7.68448	8.12255	7.01434	6.91252	6.94815	6.95605	6.98064	7.07102
PUV_RS11805	gene2363		hypothetical protein	AlbA_2,HATPase_c_4	3.57545	-4.94938	5.17327	2.84601	2.37164	3.23723	6.21761	5.76533	6.2342	6.39531	6.38577	6.58127	3.83286	3.24116	3.24715	5.08973	5.04075	5.05768
PUV_RS11810	gene2364		histidyl-tRNA synthetase	HGTP_anticodon,tRNA-synt_His	2.94405	3.08493	3.90366	1.25989	0.155096	2.35805	8.15272	8.01792	7.89218	8.08066	7.65033	8.0833	3.07979	3.36808	3.02888	5.24388	5.18324	4.91836
PUV_RS11815	gene2365		aspartyl-tRNA synthetase	tRNA_anti-codon,GAD,tRNA-synt_2	3.22624	3.36729	-5.22276	3.2272	3.26592	2.53734	8.04268	7.83414	7.97985	8.02638	7.8904	7.99569	3.31217	2.89308	2.82342	5.27156	5.28412	5.04245
PUV_RS11820	gene2366	mip-4	peptidyl-prolyl cis-trans isomerase	FKBP_N,FKBP_C	6.4145	6.55625	6.01544	6.78244	6.17754	7.02008	11.4756	11.4	11.4616	11.6973	11.5862	11.6699	7.77581	7.42134	7.29085	10.6109	10.5741	10.3858
PUV_RS11825	gene2367		tRNA methyltransferase	SpoU_methylase	-4.8608	-4.94938	4.994	2.88831	3.65424	2.70455	6.94851	7.10453	6.86098	6.79098	6.79578	6.53902	3.06682	3.02451	2.83854	5.56182	5.5089	5.50666
PUV_RS11830	gene2368		thioredoxin	Thioredoxin	12.5513	12.9443	12.5354	12.726	12.7456	12.6896	11.3268	11.1385	11.097	11.4113	11.2229	11.2388	12.132	12.0807	12.093	11.8511	11.8571	11.9023
PUV_RS11835	gene2369	put. Inc	hypothetical protein	PTPlike_phytase	4.11238	5.66729	6.22552	4.36907	5.3084	4.76195	4.83185	5.36144	3.82317	4.41152	4.47255	4.62508	4.75379	4.32695	4.68525	4.39514	4.28504	4.40142
PUV_RS01180	gene237	bkdB	2-oxoisovalerate dehydrogenase subunit beta	Transketolase_C,Transket_pyr	-4.8608	-4.94938	-5.22276	-3.12484	-2.83791	0.687798	6.63952	6.39084	6.24603	6.79844	6.30495	6.61869	3.77107	3.45787	3.38165	5.32081	5.45507	5.04905
PUV_RS11840	gene2370		hypothetical protein	Rhodanese,Rhodanese_C	6.13289	6.0117	5.51155	5.12543	6.12856	5.07275	8.19546	8.26402	8.14392	8.12539	8.13153	8.13798	4.47535	4.17303	4.34267	5.36513	5.29928	5.06386
PUV_RS11845	gene2371		hypothetical protein	NA	5.89492	6.24298	6.66002	5.65791	6.22022	6.26773	7.32515	7.41352	7.52922	7.38878	7.17243	7.74181	4.79311	4.65124	4.67479	4.80647	4.90777	4.76413
PUV_RS11850	gene2372		hypothetical protein	NA	4.74455	4.8861	4.70766	2.6066	3.78131	3.40634	7.58067	7.2503	7.09602	7.59546	7.359	7.54981	4.35835	3.8698	4.08476	5.56038	5.64608	5.55857
PUV_RS11855	gene2373		hypothetical protein	NA	1.77483	1.91452	2.14752	1.65041	2.15216	0.024307	1.35566	1.00466	3.07097	2.61872	1.94596	2.49758	2.56643	2.40711	2.2096	3.97499	4.03711	3.83647
PUV_RS11860	gene2374		hypothetical protein	NA	2.84703	2.98784	-5.22276	2.70225	-2.83791	2.51952	3.57518	4.30427	3.62674	4.25424	4.10992	3.49198	2.41403	2.32464	1.86949	3.42762	3.32245	3.53637
PUV_RS11865	gene2375	tolR-1	biopolymer transporter ExbD	ExbD	4.63553	-4.94938	-5.22276	-3.12484	2.68904	1.7524	3.87901	3.78066	4.60291	5.14687	5.36321	4.97795	2.83784	2.44296	2.89332	4.26882	4.06811	4.13181
PUV_RS11870	gene2376		biopolymer transporter ExbB	MotA_ExbB	-4.8608	3.22372	3.45893	-3.12484	2.14704	2.1805	3.58935	5.38318	5.36401	5.57775	5.58293	5.68643	2.92013	2.87386	2.56821	4.35978	4.32443	4.3833
PUV_RS11875	gene2377		hypothetical protein	NA	2.56683	1.13669	2.35955	0.901348	1.64816	2.24508	5.07685	4.84017	5.2965	5.32906	5.22902	5.34503	3.37413	2.85847	3.13891	4.62182	4.70074	4.59354
PUV_RS11880	gene2378		histone	Hc1	7.48769	7.73638	7.48765	7.03977	7.1698	7.05823	12.9444	12.9714	12.9124	12.9295	12.9433	12.9545	8.16057	7.83828	7.82295	11.9107	11.9826	11.7807
PUV_RS11885	gene2379		hypothetical protein	SET	-4.8608	2.93314	-5.22276	1.11516	-2.83791	0.949234	2.7305	3.26122	0.884308	2.51636	2.71818	2.9459	2.49195	2.25411	2.24203	3.61318	3.23977	3.38379
PUV_RS01185	gene238	bkdA	pyruvate dehydrogenase	E1_dh	-4.8608	2.50503	3.73638	-3.12484	0.526209	0.553362	7.19335	7.11701	7.21064	7.2286	7.0995	7.27826	4.07588	3.61061	3.77243	6.02891	5.99957	5.9507
PUV_RS11890	gene2380		hypothetical protein	NA	10.391	10.6323	10.5471	10.5901	10.9295	10.6664	5.68714	5.08374	4.91355	5.10651	5.21761	5.39295	10.1472	10.0403	10.1	10.1543	10.3655	10.533
PUV_RS11895	gene2381		A/G-specific adenine glycosylase	NUDIX_4,HhH-GPD	-4.8608	-4.94938	-5.22276	-3.12484	-2.83791	0.597792	6.26721	5.70901	5.85907	6.24017	6.16942	5.8738	2.89606	2.78887	2.56306	4.71084	4.50262	4.42038
PUV_RS11900	gene2382		ADP-heptose--LPS heptosyltransferase	Glyco_transf_9	3.97136	2.53315	2.76744	3.9673	3.0172	1.51292	6.87628	6.80172	7.22672	7.24757	7.1028	7.07162	2.80185	2.75457	2.50576	5.57384	5.4734	5.22425
PUV_RS11905	gene2383	put. Inc	hypothetical protein	NA	4.71523	4.66437	4.90052	3.78428	4.65214	4.73515	5.75331	5.46413	5.88616	5.88249	5.89787	5.90039	3.72176	3.61669	3.22916	4.8817	5.07113	4.92501
PUV_RS11910	gene2384		Holliday junction resolvase	RuvC	5.45258	3.59714	5.83065	3.30478	3.49334	4.52023	4.6893	5.04862	4.23117	5.12888	5.18542	5.29336	3.34905	3.41551	3.10181	4.49527	4.02529	4.22372
PUV_RS11915	gene2385		Holliday junction DNA helicase RuvA	RuvA_C,HHH_5,RuvA_N	-4.8608	3.34724	5.58015	3.78632	4.04432	4.72791	6.3194	6.69161	6.29245	6.32274	6.73805	6.71829	4.54633	4.50747	4.45945	4.95969	4.94096	5.12556
PUV_RS11920	gene2386		preprotein translocase subunit YajC	YajC	4.82148	3.96455	5.19931	4.08107	3.44718	1.93163	9.81337	9.8936	9.77357	9.79397	9.9592	9.8807	5.35634	4.93336	4.61982	7.98462	8.17412	8.0015
PUV_RS11925	gene2387		queuine tRNA-ribosyltransferase	TGT	4.64331	5.0476	2.70386	2.5985	2.38249	1.45214	7.54859	7.60139	7.5653	7.27777	7.22452	7.26642	3.66133	3.22914	3.31967	5.81721	5.90961	5.58523
PUV_RS11930	gene2388		RNA methyltransferase	tRNA_U5-meth_tr	5.38924	5.3935	4.3091	2.78925	0.147267	2.03684	7.08435	6.82986	6.61826	3.79799	3.65114	3.6578	2.94939	2.45301	2.31215	3.25327	3.30779	3.05437
PUV_RS11935	gene2389		transposase	NA	-4.8608	-4.94938	-5.22276	-3.12484	-2.83791	-2.90049	-2.4826	-2.72235	-2.55115	0.20441	-0.131131	0.148835	1.05593	0.844716	0.905189	1.52236	1.38398	1.38554
PUV_RS01190	gene239		MFS transporter	Sugar_tr	2.09736	-4.94938	-5.22276	-3.12484	-2.83791	-2.90049	2.83558	3.05081	3.39051	3.30828	2.90789	3.18124	2.70286	2.46794	2.62452	4.16916	4.35262	4.07404
PUV_RS11940	gene2390		hypothetical protein	NA	8.08294	8.63975	7.68387	4.75547	5.33403	6.02056	3.42788	2.66384	2.50115	3.11103	3.48961	3.15258	6.23337	6.0389	6.15353	6.91486	7.27764	7.10952
PUV_RS11945	gene2391	glmU	hypothetical protein	UDPGP	4.82674	5.48244	4.398	3.86553	3.8628	3.10069	5.42142	5.76749	6.04666	6.19323	5.8778	6.17505	3.51769	3.50727	3.48627	4.41666	4.28123	4.43981
PUV_RS11950	gene2392		NA	NA	4.13501	-4.94938	2.93082	1.84552	3.17851	2.95463	-2.4826	2.7121	2.14802	2.75457	2.58151	2.92551	4.00478	3.88853	3.56763	5.67289	5.54972	5.52897
PUV_RS11955	gene2393		hypothetical protein	NA	-4.8608	5.17668	-5.22276	-3.12484	-2.83791	-2.90049	2.00523	3.76581	2.05332	2.25416	2.2182	3.47756	1.61835	1.54921	1.27259	2.55558	2.46002	2.38883
PUV_RS11960	gene2394		hypothetical protein	NA	-4.8608	3.46935	5.02494	2.19634	3.53461	2.99308	5.69362	6.01241	5.90134	6.28208	5.48553	5.97706	3.95261	3.73172	3.86504	5.45451	5.52752	5.34977
PUV_RS11965	gene2395		glycosyltransferase family 2	Glycos_transf_2	3.16967	3.31069	5.12874	2.04139	2.54493	0.38105	5.74727	4.82655	5.21744	5.89674	5.4084	5.59369	3.9294	3.7274	3.78294	5.85527	5.76792	5.66676
PUV_RS11970	gene2396		hypothetical protein	Methyltransf_21	2.68396	2.82465	3.05938	2.94932	3.04664	2.35967	5.71631	5.51258	4.89166	5.87821	5.45382	5.66615	3.62421	3.39389	3.32691	5.49053	5.49422	5.55992
PUV_RS11975	gene2397		hypothetical protein	Invasin_beta	4.17666	3.73429	4.55408	0.930009	1.67732	0.767508	3.68497	4.31605	4.26148	4.97755	4.88232	4.72485	4.28972	3.64296	3.49207	5.93179	6.09444	5.84336
PUV_RS11980	gene2398		hypothetical protein	NA	2.72941	2.87014	5.90844	5.36977	4.66067	4.25187	4.80698	5.02967	4.85954	4.59886	5.46944	4.96174	3.96861	3.89641	4.13976	4.52218	4.39741	4.43009
PUV_RS11985	gene2399		hypothetical protein	NA	4.91644	5.37968	5.87895	5.17093	5.40288	4.78951	4.15716	4.95986	4.3456	4.67751	5.23914	5.01285	4.53538	4.49966	4.43511	4.58545	4.56152	4.33182
PUV_RS00125	gene24		hypothetical protein	NA	2.34489	-4.94938	-5.22276	0.692755	0.508287	0.535323	4.64366	4.0643	3.77186	4.49316	3.99038	4.74407	1.91025	1.46149	1.52452	4.72925	4.81308	4.44751
PUV_RS01195	gene240		1%2C4-dihydroxy-2-naphthoyl-CoA hydrolase	4HBT_2	3.7692	-4.94938	-5.22276	-3.12484	1.84664	-2.90049	5.3781	6.54288	5.89881	6.34489	6.3184	6.33563	2.58232	2.41063	2.45454	5.71811	5.75919	5.43023
PUV_RS11990	gene2400		hypothetical protein	NA	5.80015	4.62107	5.85653	5.53979	4.51008	5.00315	4.20465	4.20532	4.25683	4.75437	4.33941	4.40236	4.72873	5.09944	4.9738	4.88032	4.83973	4.92027
PUV_RS11995	gene2401		hypothetical protein	NA	6.99396	6.59531	6.83187	6.73851	7.08501	6.96236	6.98896	6.95934	6.95476	7.62897	7.69724	7.73678	7.07299	7.27936	7.27812	6.96024	7.04345	6.93403
PUV_RS12000	gene2402		general secretion pathway protein GspG	NA	7.69514	7.93646	7.72568	7.84024	8.45114	7.90289	8.5623	8.32313	8.32325	9.11604	9.12397	9.23416	8.014	8.18093	8.33496	8.10296	8.11205	8.17014
PUV_RS12005	gene2403		general secretion pathway protein GspF	T2SSF,T2SSF	8.08315	7.53699	7.06323	7.45474	7.80434	7.58096	6.47363	6.5872	6.37698	6.54579	6.83669	6.61364	7.60041	7.54367	7.6004	6.95686	6.94515	6.95193
PUV_RS12010	gene2404		type II secretion system protein GspE	T2SSE_N,T2SSE	6.67527	6.76458	7.37548	6.96578	6.6348	6.87194	6.2031	6.32322	6.54352	6.67898	6.738	6.68949	6.15052	6.05339	6.16879	6.29911	6.28467	6.1194
PUV_RS12015	gene2405		general secretion pathway protein GspD	Secretin	7.78629	8.10113	7.83218	7.51074	7.83535	7.64256	6.84196	7.17109	7.08588	7.06767	7.47517	7.3083	6.96724	7.05128	6.97644	7.11781	7.16331	7.1409
PUV_RS12020	gene2406		hypothetical protein	NA	8.23088	8.57011	8.70244	8.29288	8.69867	8.43349	6.96514	7.34382	7.09219	7.27874	7.44729	7.38506	7.85278	7.88442	7.85935	8.0492	8.06898	8.12666
PUV_RS12025	gene2407	put. Inc	hypothetical protein	NA	5.30984	3.86866	4.10441	3.57408	2.77723	3.79794	2.67064	-2.72235	-2.55115	1.84181	1.44537	1.39276	3.98839	3.6188	3.46911	6.14854	6.46306	6.14399
PUV_RS12030	gene2408		hypothetical protein	NA	9.30813	9.6114	9.28001	9.3762	9.50352	9.26714	4.39339	3.43401	3.5431	4.11503	3.69784	3.84918	9.26226	9.29531	9.28338	8.86374	8.91221	8.96968
PUV_RS12035	gene2409		hypothetical protein	MFS_1	6.28413	6.24537	6.48188	6.23113	6.80666	6.79728	6.81846	6.21275	6.56723	6.83549	6.34857	6.70872	4.68882	4.70904	4.7643	5.23213	5.37783	5.22393
PUV_RS01200	gene241		MBL fold hydrolase	Lactamase_B	-4.8608	-4.94938	-5.22276	-3.12484	-2.83791	-2.90049	2.20909	0.913423	-2.55115	1.981	0.831834	2.00526	2.91363	2.40325	2.20175	3.76917	3.62313	3.84364
PUV_RS12040	gene2410		hypothetical protein	NA	6.80777	7.67521	7.36829	7.37622	7.95493	7.62764	7.3408	7.07253	7.10679	7.45126	7.26296	7.30385	4.46527	4.29845	4.20521	5.14462	5.178	5.08484
PUV_RS12045	gene2411		hypothetical protein	Ribonuc_L-PSP	7.55206	7.58695	6.44534	7.80407	7.93905	7.61313	6.1135	6.68505	6.35052	6.60575	6.66262	6.5223	3.72606	3.5819	3.69886	4.48492	4.36713	4.19887
PUV_RS12050	gene2412		replicative DNA helicase	DnaB,DnaB_C	7.14141	6.32195	7.01087	7.42251	7.52642	7.60765	6.62148	6.27501	6.63476	6.39291	6.49386	6.46894	3.01475	2.89889	2.90749	4.29526	4.43154	4.30616
PUV_RS12055	gene2413		hypothetical protein	NA	5.83539	6.97673	5.21409	7.08728	5.66971	6.21939	4.3382	-2.72235	2.8288	2.42088	2.89322	2.45354	1.32814	1.19433	1.91282	1.97093	2.05673	1.58196
PUV_RS12060	gene2414		hypothetical protein	Lactamase_B_2	9.48644	9.31494	9.32805	8.74117	9.03892	8.93532	5.71106	5.40601	5.41057	5.4061	5.3385	5.39305	8.80321	8.73848	8.75782	8.20034	8.29005	8.35274
PUV_RS12065	gene2415		transposase	NA	-4.8608	-4.94938	-5.22276	-3.12484	-2.83791	-2.90049	-2.4826	-2.72235	-2.55115	0.20441	-0.131131	0.148835	1.05593	0.844716	0.905189	1.52236	1.38398	1.38554
PUV_RS12070	gene2416		hypothetical protein	NA	4.1845	-4.94938	-5.22276	-3.12484	-2.83791	3.2624	-2.4826	-2.72235	-2.55115	0.864354	-0.131131	0.850721	2.69439	2.7672	2.9804	2.95589	3.39231	3.23258
PUV_RS12075	gene2417		hypothetical protein	NA	-4.8608	4.34017	-5.22276	-3.12484	-2.83791	-2.90049	2.16084	-2.72235	2.20946	1.94561	3.07855	1.68417	2.57574	1.75604	2.46472	5.05119	4.85824	4.94316
PUV_RS12080	gene2418		hypothetical protein	NA	-4.8608	-4.94938	2.94915	-3.12484	-2.83791	-2.90049	0.646603	2.32597	-2.55115	1.7365	2.05587	1.30358	2.58988	2.01575	2.43485	4.38637	4.25535	4.33381
PUV_RS12085	gene2419	glmS	glutamine amidotransferase	SIS,GATase_6,SIS	7.55206	7.84816	7.85894	7.30139	7.76705	7.89238	8.03195	8.13038	8.25805	8.19983	8.40702	8.4009	7.32417	7.39062	7.40471	7.43858	7.5065	7.55503
PUV_RS01205	gene242	liuC	enoyl-CoA hydratase/isomerase family protein	ECH_1	2.85822	-4.94938	-5.22276	-3.12484	-2.83791	-2.90049	-2.4826	-2.72235	-2.55115	2.69317	2.62928	1.73064	1.93593	1.71838	1.67322	3.59196	3.73303	3.42075
PUV_RS12090	gene2420	glmM	phosphoglucosamine mutase	PGM_PMM_IV,PGM_PMM_II,PGM_PMM_III,PGM_PMM_I	7.76015	7.53943	7.08428	8.07096	8.23902	8.20558	7.14157	7.22508	7.26961	7.46922	7.65323	7.76458	7.00939	7.11363	6.96907	7.25229	7.33119	7.28579
PUV_RS12095	gene2421		hypothetical protein	F-box-like	3.81348	4.69055	2.60985	3.81029	2.60435	3.88344	1.24418	2.39819	-2.55115	1.43383	1.26775	1.92338	3.30165	3.30235	2.97131	3.88496	3.71038	3.89245
PUV_RS12100	gene2422		hypothetical protein	NA	4.30253	-4.94938	7.26375	6.01354	4.91554	5.53446	-2.4826	-2.72235	-2.55115	0.20441	-0.131131	0.148835	7.33843	7.00311	7.34222	4.86546	5.36273	5.22265
PUV_RS12105	gene2423		NA	NA	-4.8608	-4.94938	-5.22276	-3.12484	-2.83791	-2.90049	-2.4826	-2.72235	-2.55115	0.703511	0.588641	1.06958	1.86575	0.844716	1.33125	2.70334	2.94586	2.79304
PUV_RS12110	gene2424		hypothetical protein	NA	5.25583	6.98169	7.63325	4.1007	4.60862	4.64455	3.18901	2.42689	3.81628	3.45845	2.97959	3.19313	6.86713	6.97726	6.83992	6.09341	6.10299	6.01254
PUV_RS12115	gene2425		hypothetical protein	NA	5.98676	3.54685	-5.22276	4.82831	5.23759	5.05216	-2.4826	1.60581	2.40738	1.21363	1.23915	0.939168	4.05523	4.15711	4.03673	4.38149	4.62709	4.52792
PUV_RS12120	gene2426		endonuclease III	HHH,HhH-GPD	5.48135	5.8859	4.5385	4.00515	4.51297	4.39778	5.46239	5.38215	5.8766	5.46664	4.95834	5.43113	3.57781	3.15127	3.25876	4.35504	4.30987	4.19787
PUV_RS12125	gene2427		tRNA modification GTPase TrmE	MMR_HSR1,TrmE_N,MnmE_helical	5.59731	5.15446	3.97727	4.85355	4.62833	4.08311	6.29554	5.81875	6.06168	6.41496	6.18444	6.27901	4.67264	4.70108	4.6709	4.90737	5.03274	4.83891
PUV_RS12130	gene2428		hypothetical protein	DUF1761	-4.8608	-4.94938	-5.22276	1.74467	-2.83791	-2.90049	6.52154	6.16206	6.44933	6.92708	6.43208	6.87349	2.59174	2.01733	2.58991	5.46808	5.54799	5.38136
PUV_RS12135	gene2429	fbaB	fructose-bisphosphate aldolase	DeoC	3.92333	5.79969	3.71656	4.40183	1.99543	3.00468	8.02333	7.80704	7.76303	8.48345	7.95808	8.33497	3.58551	3.82406	3.41398	6.78723	6.81289	6.47803
PUV_RS01210	gene243		hypothetical protein	NA	-4.8608	-4.94938	-5.22276	-3.12484	-2.83791	-2.90049	2.92355	-2.72235	2.9741	2.21615	2.17789	2.71311	2.0816	2.17812	1.8909	4.24319	4.62882	4.27046
PUV_RS12140	gene2430		hypothetical protein	NA	11.1217	10.9416	10.7883	10.7978	10.8046	10.7312	9.46928	8.96876	9.35686	9.7678	9.3611	9.57626	10.9052	10.7803	10.754	11.0275	11.1687	11.0957
PUV_RS12145	gene2431		ATPase AAA	AAA_3	6.96205	6.73196	7.12895	6.79964	7.15686	6.83105	3.88512	4.81108	4.47256	4.81074	4.56594	4.80745	6.71594	6.72712	6.85247	6.99093	7.06776	7.02194
PUV_RS12150	gene2432		hypothetical protein	NA	4.01305	1.36272	4.16826	2.80002	2.5825	2.30267	6.01938	5.95199	5.94717	6.10937	6.09378	6.24621	2.90247	2.9024	2.85887	4.92566	4.82499	4.68011
PUV_RS12155	gene2433		hypothetical protein	Peptidase_M48	-4.8608	-4.94938	3.00002	0.0388907	0.764477	-0.0995373	4.06165	4.219	3.59635	4.00528	3.78655	4.2796	1.94198	1.37288	1.42571	3.04914	3.09188	3.00342
PUV_RS12160	gene2434		peptidase	M20_dimer,Peptidase_M20	3.00808	3.149	2.38782	0.385902	2.3868	1.15192	6.14027	6.38357	6.40695	6.68953	6.59656	6.66365	3.99068	3.68448	3.58918	5.6219	5.57817	5.43877
PUV_RS12165	gene2435		hypothetical protein	NA	-4.8608	3.03893	3.27393	-3.12484	-2.83791	-2.90049	7.9379	8.10014	7.93908	7.85821	7.90391	7.89995	3.0646	2.81696	3.00453	5.40514	5.20493	5.09698
PUV_RS12170	gene2436		hypothetical protein	NA	4.91514	-4.94938	3.71001	2.60746	-2.83791	1.46083	6.28213	6.54945	6.78182	6.23149	6.42291	6.47853	3.59831	3.06779	2.91399	5.29066	5.36578	5.23384
PUV_RS12175	gene2437	put. Inc	hypothetical protein	NA	-4.8608	3.70334	3.93897	3.41006	2.6151	3.95273	7.57369	7.62089	7.66808	7.59776	7.88585	7.81489	5.59729	5.33694	5.22567	6.92991	6.91902	6.96562
PUV_RS12180	gene2438		hypothetical protein	NA	-4.8608	-4.94938	-5.22276	-3.12484	-2.83791	2.13022	3.75751	4.62449	4.16793	4.14068	4.44189	3.82742	2.70336	1.96474	1.62653	3.20923	2.98518	3.13907
PUV_RS12185	gene2439		dihydrolipoamide dehydrogenase	Pyr_redox_dim,Pyr_redox_2	8.46291	8.48791	8.59747	7.73892	7.75726	7.86498	7.53641	7.39796	7.32397	7.48383	7.04027	7.38699	7.28437	7.12821	7.09146	7.53583	7.49369	7.47324
PUV_RS01215	gene244		hypothetical protein	DUF1446	-4.8608	-4.94938	-5.22276	-3.12484	-2.83791	-2.90049	1.987	1.24118	2.03503	2.99933	2.51381	2.59884	2.85089	3.06199	2.9824	4.09291	4.10066	3.93994
PUV_RS12190	gene2440		lipoyl synthase	Radical_SAM	7.39618	7.76032	7.51159	6.78642	6.9739	7.19452	6.95156	6.7307	7.03504	6.69036	6.46098	6.85631	6.65757	6.50993	6.38403	6.59275	6.59812	6.58885
PUV_RS12195	gene2441		hypothetical protein	NA	6.74064	6.61945	7.40844	5.779	6.18186	6.02588	7.34809	6.63432	6.87141	6.9293	6.9199	6.99967	5.41308	5.25502	5.39428	5.87341	5.98936	5.70346
PUV_RS12200	gene2442		arginyl-tRNA synthetase	Arg_tRNA_synt_N,DALR_1,tRNA-synt_1d	6.69795	6.25495	6.49147	5.30113	5.10907	4.8078	6.97887	7.08044	7.24326	6.94646	7.11257	6.98914	4.41954	4.08246	4.26998	5.0896	5.02892	5.04543
PUV_RS12205	gene2443		catalase	Catalase-rel,Catalase	3.93783	3.08195	4.89938	3.37211	3.67478	3.18625	3.32589	3.09159	2.52225	3.2838	3.0129	3.14802	3.75211	3.91877	3.75208	6.18433	6.41343	5.99495
PUV_RS12210	gene2444	tyrP-5	tyrosine transporter	Trp_Tyr_perm	-4.8608	-4.94938	-5.22276	0.554139	1.85119	0.400067	3.69623	4.03033	4.06619	3.54893	3.64925	3.63527	3.32099	3.04147	3.02381	4.61626	4.6065	4.54767
PUV_RS12215	gene2445		hypothetical protein	DUF3638	8.013	8.02545	8.08307	7.68621	7.84491	7.74589	4.61338	4.48171	4.50827	4.33019	4.38572	4.32147	7.926	7.83224	7.9117	7.45962	7.50689	7.58728
PUV_RS12220	gene2446		hypothetical protein	NA	8.85835	9.32731	8.74091	9.05665	9.23551	9.27197	4.31771	3.54874	4.36997	3.69596	2.97277	3.77673	9.27858	9.13947	9.23033	9.05786	9.24849	9.30996
PUV_RS12225	gene2447		hypothetical protein	NA	3.81227	-4.94938	5.18832	2.09938	-2.83791	-2.90049	6.7614	6.26463	5.67963	6.11414	6.18191	6.02113	3.98747	3.89308	3.67751	5.24911	5.2415	5.1366
PUV_RS12230	gene2448		hypothetical protein	NA	6.68449	6.82625	7.28518	6.67413	5.93357	5.86316	7.49822	7.13862	7.14745	7.34612	7.20248	7.35579	5.91702	5.79009	5.68947	6.35285	6.55627	6.43265
PUV_RS12235	gene2449		prolyl-tRNA synthetase	HGTP_anticodon,tRNA-synt_2b,ProRS-C_1	1.88097	3.59809	4.83228	1.19317	1.54702	0.117826	8.274	8.13888	8.08963	8.37488	8.23635	8.42693	3.87453	3.66578	3.52279	6.24152	6.29017	6.07003
PUV_RS01220	gene245		hypothetical protein	NA	-4.8608	-4.94938	-5.22276	-3.12484	-2.83791	-2.90049	7.11539	7.65902	7.44269	7.39119	7.61185	7.5905	2.68358	2.50681	2.53476	5.48679	5.41607	5.2606
PUV_RS12245	gene2450		multidrug resistance protein B	MFS_1	-4.8608	-4.94938	-5.22276	-3.12484	-2.83791	-2.90049	0.891402	-2.72235	0.0568543	1.30441	2.1194	1.59753	1.32894	1.11534	1.23111	3.29154	3.42983	3.11798
PUV_RS12245	gene2451		multidrug transporter	HlyD_D23,HlyD	-4.8608	-4.94938	-5.22276	-3.12484	-2.83791	-2.90049	1.70846	0.438557	-2.55115	1.84026	2.41442	2.10649	2.0501	1.51516	1.29635	3.69917	3.72054	3.6069
PUV_RS12250	gene2452		hypothetical protein	OEP,OEP	-4.8608	-4.94938	-5.22276	-3.12484	-2.83791	-2.90049	-2.4826	-2.72235	1.93029	1.41643	0.822454	1.07876	1.75806	1.46756	1.3885	3.3053	3.26775	3.32415
PUV_RS12255	gene2453		two-component system sensor histidine kinase KdpD	HATPase_c,DUF4118,KdpD	2.08534	2.22544	-5.22276	-0.432406	-0.567455	0.831757	2.82376	2.06527	2.25522	2.49759	2.51594	2.57112	2.68036	2.33028	2.30574	4.51645	4.49988	4.4618
PUV_RS12260	gene2454		hemolysin activation/secretion protein	KdpC	-4.8608	-4.94938	-5.22276	-3.12484	1.33596	-2.90049	1.24869	1.44368	2.24206	3.1856	3.37024	2.98774	2.6313	1.77199	2.36177	4.90547	4.94982	4.93332
PUV_RS12265	gene2455		potassium-transporting ATPase subunit B	Hydrolase,E1-E2_ATPase	2.41244	-4.94938	-5.22276	0.756029	-0.300349	1.13891	-0.324936	0.677777	1.06957	2.06048	2.06164	1.78122	2.08406	1.78208	1.85881	4.25708	4.41721	4.04077
PUV_RS12270	gene2456		ATPase	KdpA	-4.8608	1.86548	2.09835	0.122809	-2.83791	-2.90049	0.775894	0.958983	1.35456	2.54925	2.21752	2.04125	2.94035	2.48062	2.49015	4.75648	4.75859	4.47805
PUV_RS12275	gene2457		hypothetical protein	NA	2.01838	1.16883	2.39198	-3.12484	0.740989	-0.60497	1.79566	0.323426	1.08615	1.81514	1.55155	2.09116	2.17322	1.79073	2.17122	3.14498	3.13815	3.11239
PUV_RS12280	gene2458		hypothetical protein	NA	-4.8608	-4.94938	-5.22276	-3.12484	-2.83791	-2.90049	-2.4826	-2.72235	-2.55115	0.20441	-0.131131	0.148835	1.3037	1.16368	0.905189	1.80851	1.38398	2.11501
PUV_RS12285	gene2459		hypothetical protein	MFS_1	3.74582	2.30844	-5.22276	-3.12484	2.53811	1.85681	3.26016	3.47795	2.73867	3.22724	3.17986	3.64944	2.17272	1.73796	1.71289	3.62251	3.37384	3.62325
PUV_RS01225	gene246		hypothetical protein	NA	-4.8608	1.93302	-5.22276	2.86075	-2.83791	0.943396	4.78168	5.23777	5.17122	5.22575	5.15191	5.15082	2.20895	2.03771	1.83998	4.40777	4.44129	4.16355
PUV_RS12290	gene2460	mip-5	phage infection protein	FKBP_C	-4.8608	-4.94938	-5.22276	2.22591	-2.83791	1.09251	3.19487	2.68898	3.72389	3.60439	3.64026	3.58104	2.44446	2.35165	2.26212	3.88644	3.94685	3.51329
PUV_RS12295	gene2461		hypothetical protein	NA	4.43532	-4.94938	-5.22276	0.783964	1.52859	0.624485	4.43834	4.16139	3.58285	4.15839	4.31512	4.12432	2.23078	2.0448	2.13104	4.31646	4.08661	3.94961
PUV_RS12300	gene2462		glycosyltransferase	Glycos_transf_2	-4.8608	-4.94938	-5.22276	2.42404	1.6462	0.737535	5.75248	5.21696	5.69029	6.01874	5.65391	5.77349	2.16422	1.97381	1.60567	4.29092	4.10724	4.00422
PUV_RS12305	gene2463		epimerase	Epimerase	2.56024	2.70083	-5.22276	2.82683	1.64182	-2.90049	5.71055	6.38598	6.09955	6.36353	6.22042	6.17519	3.18401	3.11737	2.94619	4.65483	4.59209	4.27587
PUV_RS12310	gene2464		dTDP-4-dehydrorhamnose 3%2C5-epimerase	dTDP_sugar_isom	-4.8608	-4.94938	-5.22276	-3.12484	1.41452	2.41007	6.43124	7.03066	6.44486	7.20489	7.03545	7.08104	3.04338	2.64515	2.45901	5.2395	5.30262	4.94252
PUV_RS12315	gene2465		CDP-glucose 4%2C6-dehydratase	GDP_Man_Dehyd	-4.8608	3.43466	3.67007	1.59582	0.466351	-2.90049	7.11512	7.17603	6.67638	7.41316	7.48369	7.50596	3.44308	3.33052	3.13082	5.3199	5.24745	5.03663
PUV_RS12320	gene2466		glucose-1-phosphate cytidylyltransferase	NTP_transferase	-4.8608	2.84469	-5.22276	-3.12484	-2.83791	-2.90049	7.18897	7.05793	7.45137	7.58749	7.82338	7.72121	2.27057	2.16378	2.25548	5.30166	5.36077	5.09266
PUV_RS12325	gene2467		hypothetical protein	NA	2.20327	2.34351	2.57747	1.50353	1.30065	0.406476	8.13269	8.11878	8.27657	8.96301	8.17712	8.77657	2.65489	2.16295	2.27172	7.01019	7.00056	6.75786
PUV_RS12330	gene2468		hypothetical protein	DUF917	2.36066	2.50106	-5.22276	3.2055	2.98549	1.48218	8.13429	7.36605	7.69505	8.53405	7.80679	8.06438	2.57016	2.45792	2.34701	6.3012	6.27419	5.86154
PUV_RS12335	gene2469		hypothetical protein	Hydantoinase_A,Hydant_A_N	1.8392	3.97007	3.20797	3.67477	3.32878	1.93697	8.15832	7.48117	7.33288	8.43756	7.6887	7.94707	2.65881	2.57414	2.1941	6.19671	6.21243	5.94226
PUV_RS01230	gene247		hypothetical protein	NA	-4.8608	-4.94938	-5.22276	2.0144	2.77499	1.83681	2.88499	2.88242	3.12409	3.60425	3.45337	3.61077	1.65236	1.39542	1.20805	2.03921	2.01558	1.94328
PUV_RS12340	gene2470		hypothetical protein	NA	-4.8608	-4.94938	-5.22276	-3.12484	-2.83791	-2.90049	5.97765	5.65564	5.5914	6.97669	6.50085	6.39835	2.84939	2.3116	1.9054	4.68283	4.67981	4.7817
PUV_RS12345	gene2471		lysyl-tRNA synthetase	tRNA-synt_2	-4.8608	4.28099	2.93538	-3.12484	0.705069	1.674	8.00558	7.92223	8.14123	8.14873	7.99782	7.89158	4.24311	4.03297	3.97092	6.39172	6.29222	6.17614
PUV_RS12350	gene2472		elongation factor P	EFP,Elong-fact-P_C,EFP_N	5.28343	4.42616	4.66221	4.12814	1.3854	2.95264	10.0861	10.1	9.99982	10.0184	10.0121	10.0173	4.51311	4.52057	4.10422	7.65778	7.65003	7.50398
PUV_RS12355	gene2473		hypothetical protein	NA	3.85667	5.58101	-5.22276	-3.12484	1.93101	1.96398	3.77807	4.99125	5.27823	5.02469	4.73648	4.50368	2.8296	2.91328	2.97536	5.67696	6.02346	5.64105
PUV_RS12360	gene2474		hypothetical protein	NA	-4.8608	4.6201	4.27193	-3.12484	-2.83791	1.04834	4.39458	2.64292	2.88434	4.30249	3.55559	3.88191	2.22074	1.49594	2.27081	5.62549	5.54107	5.48634
PUV_RS12365	gene2475		hypothetical protein	HIT	-4.8608	-4.94938	-5.22276	-3.12484	-2.83791	-2.90049	5.24005	5.76502	5.55479	5.59296	5.7344	5.72668	1.94901	1.34204	1.79524	4.39375	4.43729	4.36165
PUV_RS12370	gene2476		hypothetical protein	NA	-4.8608	-4.94938	-5.22276	2.29384	-2.83791	-2.90049	-2.4826	-2.72235	2.02899	0.803026	1.2528	1.22688	1.61021	1.39457	1.09736	2.01942	2.38769	2.0416
PUV_RS12375	gene2477		hypothetical protein	NA	-4.8608	-4.94938	-5.22276	-3.12484	-2.83791	-2.90049	3.23361	4.02955	2.30974	1.73482	2.85025	2.28658	1.24921	1.30796	0.905189	2.58657	2.8928	3.11498
PUV_RS12380	gene2478	nuoN	NADH-quinone oxidoreductase subunit N	Proton_antipo_M	1.95644	-4.94938	-5.22276	-3.12484	-2.83791	0.184796	3.45812	4.08763	3.25081	4.20426	4.07907	3.72062	2.89411	2.73175	2.82854	5.6546	5.71187	5.56714
PUV_RS12385	gene2479	nuoM	NADH-quinone oxidoreductase subunit M	Proton_antipo_M	-4.8608	-4.94938	2.31198	1.8101	-2.83791	0.168986	3.44048	4.15655	3.2332	3.78065	3.76346	3.8127	2.60952	2.30551	2.19593	5.63635	5.68184	5.51221
PUV_RS01235	gene248	liuB	acyl-CoA carboxylase subunit beta	Carboxyl_trans	7.00327	7.56946	7.62553	8.45405	8.86141	8.8818	2.04665	-2.72235	1.7873	2.17249	2.20571	1.9343	6.10493	6.01727	5.88723	6.02327	5.98254	6.06864
PUV_RS12390	gene2480	nuoL	NADH-quinone oxidoreductase subunit L	Proton_antipo_N,Proton_antipo_M	-4.8608	1.72091	1.95338	-3.12484	-2.83791	0.745315	3.88068	2.72932	2.87981	4.00698	3.75276	3.89968	2.78946	2.4522	2.39452	5.74998	5.69842	5.52842
PUV_RS12395	gene2481	nuoK	NADH-quinone oxidoreductase subunit NuoK	Oxidored_q2	-4.8608	-4.94938	-5.22276	-3.12484	-2.83791	-2.90049	4.13113	3.36297	-2.55115	3.59213	2.77233	3.93377	2.01432	2.49321	1.48223	4.56785	4.95562	4.74647
PUV_RS12400	gene2482	nuoJ	NADH-quinone oxidoreductase subunit J	Oxidored_q3	-4.8608	-4.94938	-5.22276	-3.12484	-2.83791	1.578	3.3823	4.40031	3.02615	3.00007	3.74465	3.68189	2.97681	2.02208	2.36125	5.27125	5.23019	5.01218
PUV_RS12405	gene2483	nuoI	NADH-quinone oxidoreductase subunit NuoI	Fer4_7	-4.8608	-4.94938	-5.22276	1.847	-2.83791	-2.90049	4.05521	1.74653	3.12147	3.576	3.1588	3.56804	3.22328	2.5449	2.25815	5.9746	6.13952	5.99022
PUV_RS12410	gene2484	nuoH	NADH-quinone oxidoreductase subunit NuoH	NADHdh	-4.8608	-4.94938	-5.22276	2.37105	0.659818	-2.90049	0.590598	-2.72235	2.50544	3.36906	2.88412	3.44205	3.4921	3.56903	3.09484	6.22987	6.25017	5.96324
PUV_RS12415	gene2485	nuoG	NADH-quinone oxidoreductase subunit G	Molydop_binding,Molybdop_Fe4S4,Molybdopterin,Molybdopterin,NADH-G_4Fe-4S_3,Fer2_4	3.84606	3.40389	1.64854	2.85416	1.36221	1.95371	2.899	2.24305	2.94951	3.12507	3.09727	3.29337	5.2035	4.88609	4.76607	7.02196	7.00366	6.77893
PUV_RS12420	gene2486	nuoF	NADH-quinone oxidoreductase subunit F	SLBB,NADH_4Fe-4S,Complex1_51K	3.09817	-4.94938	-5.22276	-3.12484	-2.83791	0.316819	3.0302	2.26955	3.24764	3.9192	3.80358	3.9518	3.27697	2.9828	3.00457	6.70505	6.69399	6.45174
PUV_RS12425	gene2487	nuoE	NADH-quinone oxidoreductase subunit NuoE	2Fe-2S_thioredx	-4.8608	-4.94938	-5.22276	1.72834	1.52191	-2.90049	1.43096	-2.72235	3.72587	3.1808	3.60933	3.15802	2.98802	2.68567	3.19859	5.99496	5.94835	5.78907
PUV_RS12430	gene2488	nuoD	NADH-quinone oxidoreductase subunit D	Complex1_49kDa	2.21039	-4.94938	-5.22276	0.567324	0.386717	-2.90049	3.30185	3.16272	2.78007	3.56183	3.42953	3.58628	3.22917	2.98203	2.67067	6.20926	6.13336	6.08381
PUV_RS12435	gene2489	nuoC	NADH-quinone oxidoreductase subunit C	Complex1_30kDa	-4.8608	-4.94938	-5.22276	-3.12484	-2.83791	2.50411	3.65772	1.61369	2.9849	3.96606	3.34102	3.49521	3.73685	3.45481	3.69739	6.40582	6.50695	6.3029
PUV_RS01240	gene249	liuA	acyl-CoA dehydrogenase	Acyl-CoA_dh_M,Acyl-CoA_dh_N,Acyl-CoA_dh_1	8.15613	8.84538	8.61176	9.55635	9.90826	9.85338	1.25171	0.901353	0.760519	2.55692	2.69966	2.75444	6.83836	6.78838	6.79949	7.11988	7.11633	7.15792
PUV_RS12440	gene2490	nuoB	NADH-quinone oxidoreductase	Oxidored_q6	-4.8608	-4.94938	-5.22276	-3.12484	-2.83791	-2.90049	3.79527	2.71358	2.55058	3.67667	2.64576	3.51249	3.76435	3.644	3.73582	7.00539	7.12576	6.92358
PUV_RS12445	gene2491	nuoA	NADH-ubiquinone oxidoreductase	Oxidored_q4	-4.8608	-4.94938	-5.22276	-3.12484	-2.83791	-2.90049	-2.4826	2.14029	1.98162	2.89733	2.5569	2.3992	3.7663	3.21883	3.22502	7.1553	7.24953	7.01442
PUV_RS12450	gene2492		hypothetical protein	Lysine_decarbox	-4.8608	-4.94938	2.81705	-3.12484	1.52859	0.624485	3.36421	3.17355	2.43838	4.0413	3.526	3.38007	2.37411	2.0448	2.10123	4.83037	5.08483	4.75824
PUV_RS12455	gene2493		hypothetical protein	NA	-4.8608	-4.94938	-5.22276	1.57516	2.33154	-2.90049	3.77683	3.73657	4.69519	4.79386	4.59795	4.26044	3.49259	2.65126	2.98898	4.8238	4.80645	4.82408
PUV_RS12460	gene2494		hypothetical protein	NA	-4.8608	-4.94938	-5.22276	2.61003	2.39393	-2.90049	4.8311	4.0604	6.20059	5.41482	5.76119	5.41672	3.86456	3.61099	3.48788	6.66756	6.72016	6.4829
PUV_RS12465	gene2495		hypothetical protein	NA	-4.8608	-4.94938	-5.22276	-3.12484	3.61073	-2.90049	3.49915	2.7346	4.12856	4.35038	4.4992	3.88262	2.30882	2.22225	2.0829	4.87434	4.96971	4.75721
PUV_RS12470	gene2496	ccoO	cbb3-type cytochrome c oxidase subunit II	FixO	2.12394	2.26409	-5.22276	2.39582	1.78127	2.78611	4.12078	4.64472	3.99413	4.68235	4.66708	4.92644	2.83137	2.561	2.75474	6.05044	5.93095	5.82603
PUV_RS12475	gene2497	ccoN	cytochrome-c oxidase, cbb3-type subunit I	NA	-4.8608	-4.94938	-5.22276	0.316512	2.00084	2.34643	3.18219	3.39957	4.06952	4.36445	4.30942	4.41437	2.73939	2.28625	2.41627	5.36893	5.18245	5.10968
PUV_RS12480	gene2498	put. bifunct. ccoP/cytochr. c	putative bifunctional cbb3-type cytochrome c oxidase subunit III/cytochrome c	Cytochrom_C,Cytochrome_CBB3	-4.8608	2.16814	1.82043	2.70799	2.87488	2.52523	4.13296	4.27383	3.99065	4.31595	4.24915	4.18917	3.15583	3.02648	2.87335	5.65221	5.6494	5.49575
PUV_RS12485	gene2499	petB	cytochrome B6	Cytochrome_B	3.06859	3.79283	-5.22276	2.66249	1.73348	3.46257	4.37338	4.52524	4.49227	5.7403	5.25253	5.32657	4.17566	4.00007	3.98795	6.79186	6.78349	6.61993
PUV_RS00130	gene25		hypothetical protein	NA	-4.8608	-4.94938	3.21166	-3.12484	-2.83791	0.990017	7.2601	7.00618	7.58386	7.78414	7.28285	7.69739	4.38505	3.78817	3.99052	7.96642	8.01364	7.69962
PUV_RS01245	gene250	transcriptional regulator (Domman et al)	hypothetical protein	PhoU_div	3.15692	-4.94938	3.53322	3.41844	1.26191	2.25281	-2.4826	1.36965	-2.55115	1.29921	1.90837	1.30401	1.83102	1.97925	1.29992	3.89083	4.13569	4.06468
PUV_RS12490	gene2500	petC	cytochrome B6	Rieske	5.02093	3.58018	-5.22276	4.01814	4.05545	4.09113	5.254	4.57477	4.86156	6.20959	5.76138	5.67764	4.73427	4.67211	4.81903	7.33435	7.43699	7.18545
PUV_RS12495	gene2501		pyridine nucleotide-disulfide oxidoreductase	Fer4,Fer4_20,Pyr_redox_2	4.59493	4.322	2.97632	3.94267	4.66909	4.18743	4.41778	4.0591	4.47012	5.17564	5.04508	5.018	4.92278	4.84889	4.76207	6.49125	6.63471	6.44452
PUV_RS12500	gene2502		hypothetical protein	NA	-4.8608	-4.94938	-5.22276	-3.12484	-2.83791	-2.90049	-2.4826	-2.72235	-2.55115	0.20441	-0.131131	0.148835	1.3444	0.844716	0.905189	1.52236	1.38398	1.59402
PUV_RS12505	gene2503		hypothetical protein	NA	-4.8608	-4.94938	-5.22276	-3.12484	-2.83791	-2.90049	-2.4826	-2.72235	-2.55115	1.7166	1.83208	1.1493	1.93851	1.72095	1.72882	1.97697	1.9226	1.91604
PUV_RS12510	gene2504		hypothetical protein	NA	13.3215	13.2069	13.3892	13.7973	13.8298	13.8176	8.50516	8.49491	8.32315	8.61561	8.68431	8.47817	14.2975	14.3256	14.2884	14.5174	14.5304	14.5664
PUV_RS12515	gene2505	gltP-2	sodium:dicarboxylate symporter	SDF	4.75445	6.217	3.54948	4.81738	4.89874	4.93477	7.86906	7.95787	7.97332	8.15849	8.01608	8.01637	4.76728	4.21909	4.33107	6.70569	6.68595	6.43564
PUV_RS12520	gene2506		tetraacyldisaccharide 4'-kinase	LpxK	3.89603	4.4517	5.27222	3.89238	4.42846	4.18609	7.28137	7.50615	7.25723	7.40923	7.37893	7.50414	4.79572	4.58069	4.3583	6.44257	6.2869	6.24688
PUV_RS12525	gene2507		phosphoheptose isomerase	SIS_2	6.15205	6.99399	6.70017	5.49402	5.57178	5.91534	8.61249	8.79867	8.72584	8.29734	8.58499	8.49021	5.84469	5.8975	5.26906	7.40666	7.32749	7.26593
PUV_RS12530	gene2508		hypothetical protein	NA	6.46537	6.67421	6.7733	5.53705	5.95759	6.11291	3.69884	3.91859	3.51286	3.94505	3.61448	4.17112	5.30849	5.49625	5.27952	5.2413	5.25806	5.31269
PUV_RS12535	gene2509	putA	proline dehydrogenase	Pro_dh,Aldedh	6.01174	6.54235	6.48946	5.28383	5.44159	5.51612	6.75095	6.67673	6.71975	6.93787	6.90263	6.88572	6.89552	6.75617	6.75967	6.12418	6.18639	6.13515
PUV_RS01250	gene251		inorganic phosphate transporter	PHO4,PHO4	2.45484	-4.94938	-5.22276	-3.12484	0.608437	0.636108	1.4494	-2.72235	2.05059	1.91086	1.53798	1.67547	2.04962	1.59377	1.15975	3.64857	3.68081	3.54943
PUV_RS12540	gene2510		ATP-dependent DNA helicase	UvrD_C,UvrD-helicase	5.44289	4.66788	4.90403	3.93858	3.64233	3.95074	7.46132	6.69697	7.13542	7.37102	7.28211	7.37097	4.12732	3.81392	3.71243	4.60143	4.5082	4.44646
PUV_RS12545	gene2511		hypothetical protein	NA	-4.8608	6.76934	6.59097	2.90093	4.97929	5.01534	7.53437	7.34452	7.49454	8.27442	7.88068	8.18742	4.72155	4.17021	4.15823	4.86711	4.88106	5.08601
PUV_RS12550	gene2512		NA	NA	-4.8608	-4.94938	-5.22276	2.55453	2.33888	-2.90049	3.78428	3.42617	3.2597	3.80539	4.14643	3.6963	4.60501	4.7647	4.26337	4.7941	4.78605	4.75009
PUV_RS12555	gene2513		transposase	DUF4096	-4.8608	-4.94938	-5.22276	-3.12484	-2.83791	-2.90049	2.08075	2.28907	-2.55115	2.48828	2.68788	3.28048	2.23156	2.42725	2.48592	3.30141	3.34057	3.77629
PUV_RS12560	gene2514		hypothetical protein	NA	-4.8608	-4.94938	-5.22276	-3.12484	2.42491	2.4589	-2.4826	-2.72235	-2.55115	1.4156	1.48174	0.148835	1.25726	1.83663	1.35348	2.04677	2.2769	2.26642
PUV_RS12565	gene2515		transposase	NA	3.66138	-4.94938	2.45807	-3.12484	0.273738	-2.90049	2.04245	2.81988	3.06149	3.72613	3.49664	3.29327	2.06327	2.04232	2.15498	3.57061	3.53375	3.39691
PUV_RS12570	gene2516		hypothetical protein	NA	-4.8608	-4.94938	-5.22276	-3.12484	-2.83791	-2.90049	4.13273	5.57017	5.5914	5.89216	6.14754	6.03195	2.23156	1.80817	1.19067	5.46942	5.26799	5.11377
PUV_RS12575	gene2517		hypothetical protein	NA	-4.8608	-4.94938	-5.22276	-3.12484	-2.83791	1.49874	5.86364	5.96242	6.18891	6.56534	6.76726	6.53025	3.73659	3.26885	3.66243	6.41411	6.41359	6.42026
PUV_RS12580	gene2518		transposase	DDE_5	-4.8608	-4.94938	-5.22276	-3.12484	-2.83791	-2.90049	6.15808	5.54788	6.32189	6.30564	6.23595	6.0409	3.44822	2.30614	2.74731	5.34133	5.48401	5.48725
PUV_RS12585	gene2519		hypothetical protein	NA	5.16903	4.31183	-5.22276	4.01442	4.78382	4.23827	2.1336	-2.72235	3.15476	4.0333	3.97165	4.44278	4.57494	4.41537	4.58057	5.15563	5.21089	5.47173
PUV_RS01255	gene252		hypothetical protein	NA	-4.8608	1.21943	-5.22276	-3.12484	-1.66114	-1.66764	4.31027	3.76944	4.03174	4.59664	4.05843	4.22206	1.72561	1.53482	1.5229	3.4987	3.49218	3.30672
PUV_RS12590	gene2520		hypothetical protein	NA	-4.8608	-4.94938	-5.22276	-3.12484	-2.83791	-2.90049	-2.4826	-2.72235	-2.55115	0.20441	-0.131131	0.148835	1.05593	0.844716	0.905189	1.69814	1.38398	1.38554
PUV_RS12595	gene2521		adenine deaminase	Amidohydro_1,Adenine_deam_C	6.26603	6.05428	6.58019	4.52413	5.26281	5.16512	3.13679	2.49716	2.55101	3.03078	2.78051	2.60926	5.09442	4.52967	4.54458	6.09951	6.28444	6.19181
PUV_RS12600	gene2522		rRNA methyltransferase	SpoU_sub_bind,SpoU_methylase	2.73972	3.87728	-5.22276	2.59637	4.35101	2.41428	6.64075	6.6205	6.6247	6.69941	6.56064	6.71277	2.53588	2.50982	2.24425	4.00427	3.85163	3.63966
PUV_RS12605	gene2523		ribosomal large subunit pseudouridine synthase A	PseudoU_synth_2	-4.8608	-4.94938	-5.22276	1.34328	2.66602	-2.90049	5.74312	5.74522	5.98813	6.2889	6.24825	6.20384	1.87981	1.67848	1.68827	2.89827	2.98518	2.73014
PUV_RS12610	gene2524		hypothetical protein	NA	5.45258	6.27195	4.09527	3.97656	5.11342	3.52863	5.89772	6.24081	5.97528	6.50114	6.6095	6.59873	4.77459	4.34875	4.39933	6.48761	6.40847	6.30688
PUV_RS12615	gene2525		hypothetical protein	NA	7.47902	7.57351	8.29551	8.21127	8.46187	8.33368	1.52316	-2.72235	1.56918	2.18345	2.35561	2.40426	6.45676	6.48845	6.3813	6.48818	6.59822	6.4892
PUV_RS12620	gene2526	nqrA	NADH-quinone reductase	NQRA_SLBB,NQRA	6.24111	6.22245	5.83117	5.91923	6.28577	6.59404	6.99847	6.72564	6.81191	7.36103	6.93889	7.35845	5.15207	4.82664	4.87081	6.83733	6.8791	6.60624
PUV_RS12625	gene2527		hypothetical protein	NA	9.57379	9.99571	9.46688	9.48512	9.44323	9.53168	4.50678	3.91209	4.04017	3.57837	3.38893	3.33406	9.20027	9.02348	9.03483	9.39488	9.46397	9.5035
PUV_RS12630	gene2528		hypothetical protein	YjbH,YjbH	2.95569	3.51025	-5.22276	-0.183	0.534666	1.80305	5.32107	5.45463	5.28405	5.46269	5.67929	5.32329	1.93813	1.37617	1.57669	3.04626	2.90145	3.002
PUV_RS12635	gene2529		delta-aminolevulinic acid dehydratase	ALAD	4.42273	4.14984	2.80449	2.29111	2.48089	2.11116	7.30522	7.10772	7.28809	7.49304	7.08623	7.43496	3.64712	3.06285	3.19414	5.88794	5.9717	5.71668
PUV_RS01260	gene253		hypothetical protein	NA	2.93316	-4.94938	-5.22276	-3.12484	1.05131	-2.90049	10.9215	10.9344	10.9534	10.5507	10.686	10.6826	3.89234	3.42223	3.43632	6.2934	6.15382	5.85437
PUV_RS12640	gene2530		hypothetical protein	NA	-4.8608	3.01032	-5.22276	-3.12484	0.991763	1.02149	-2.4826	1.09961	-2.55115	1.317	1.36416	0.472085	2.13433	1.54884	1.56481	3.20054	2.99026	3.06078
PUV_RS12645	gene2531		hypothetical protein	NA	-4.8608	-4.94938	-5.22276	1.18328	-2.83791	-2.90049	-2.4826	1.09433	-2.55115	0.20441	-0.131131	0.734105	1.39352	1.66516	1.62025	2.51351	2.7324	2.38552
PUV_RS12650	gene2532		peroxiredoxin bcp	AhpC-TSA	-4.8608	4.31652	-5.22276	-3.12484	3.21806	2.8448	8.80673	8.78778	8.80452	8.96803	8.96809	9.01988	3.94928	2.79302	3.62502	7.54874	7.63088	7.37294
PUV_RS12655	gene2533		glycosyltransferase family 2	Glycos_transf_2	-4.8608	4.6201	-5.22276	-3.12484	1.01848	-2.90049	7.00876	6.83181	7.02243	7.14285	6.89715	7.23101	2.53208	2.39336	2.03127	5.58785	5.5063	5.37017
PUV_RS12660	gene2534		hypothetical protein	NA	1.17154	-4.94938	-5.22276	-1.16906	-1.24554	-1.24116	5.27137	5.21708	5.52328	5.32309	5.45848	5.44223	2.21096	1.85377	1.98224	3.24532	3.10799	3.06857
PUV_RS12665	gene2535		tRNA (5-methylaminomethyl-2-thiouridylate)-methyltransferase	tRNA_Me_trans	6.6186	6.96193	6.67507	5.35909	6.25342	5.60841	6.66404	6.33689	6.40802	6.71877	6.73573	6.62755	4.23839	4.13454	4.1031	4.6119	4.5787	4.24882
PUV_RS12670	gene2536	gltP-3	sodium:dicarboxylate symporter	SDF	5.80038	6.48933	6.06312	5.96794	5.88123	5.29361	7.48212	7.43111	7.51903	7.58889	7.37566	7.45352	4.09203	3.94507	3.82416	5.24007	5.28928	5.07638
PUV_RS12675	gene2537	put. Inc	hypothetical protein	NA	-4.8608	-4.94938	-5.22276	-3.12484	-2.83791	-2.90049	3.93109	3.35349	2.78124	3.84373	3.45845	3.89102	2.4378	2.06229	1.82785	4.36826	3.96362	4.11678
PUV_RS12680	gene2538		serine peptidase	PDZ_2,PDZ_2,Trypsin_2	6.24823	5.39052	5.62689	5.0402	4.60171	4.94647	8.79213	8.19707	8.58594	9.11529	8.37955	8.89154	5.79844	5.57979	5.40326	7.99289	8.08875	7.78189
PUV_RS12685	gene2539	AA ABC transporter SBP	amino acid ABC transporter substrate-binding protein	SBP_bac_3	3.76743	2.91183	-5.22276	3.03563	4.25767	3.42716	5.99565	5.75694	5.89705	6.40832	5.80274	6.31044	3.99573	3.83005	3.35155	5.39311	5.35413	5.20556
PUV_RS01265	gene254		hypothetical protein	NA	2.50218	4.22269	-5.22276	-3.12484	2.55208	-2.90049	5.57463	5.98552	6.07097	6.22828	6.29149	6.33358	3.11099	2.94947	2.33564	4.71343	4.67153	4.53724
PUV_RS12690	gene2540	AA ABC transporter permease	amino acid ABC transporter permease	BPD_transp_1	-4.8608	-4.94938	-5.22276	1.20497	2.93043	1.98968	3.80434	2.63165	4.02419	4.54713	4.2013	4.59776	3.28749	3.00383	3.01759	3.54856	3.54968	3.41602
PUV_RS12695	gene2541	gluA	amino acid ABC transporter ATP-binding protein	ABC_tran	-4.8608	5.06394	4.88551	4.3503	5.5339	5.37803	5.00459	4.38427	4.06462	4.66741	4.34209	4.31831	2.98595	2.91583	3.09223	4.46915	4.59775	4.2087
PUV_RS12700	gene2542		MATE family efflux transporter	MatE,MatE	7.1696	7.57437	6.66681	7.21149	7.35969	7.05597	5.30994	6.03242	5.88599	5.86404	5.96197	5.84859	6.763	6.67673	6.62217	6.95264	6.90144	6.86992
PUV_RS12705	gene2543		hypothetical protein	DUF2156	6.54229	5.91883	6.1553	5.10297	4.73369	4.91339	2.40961	0.724219	-2.55115	0.6377	0.218394	0.611892	3.8432	3.19759	3.44233	5.43913	5.3999	5.38952
PUV_RS12710	gene2544		hypothetical protein	FtsX	6.36137	5.00156	5.97438	4.53201	4.47619	4.04584	0.39086	-2.72235	-2.55115	0.592883	0.655847	0.564418	4.59078	4.20822	3.96918	5.79826	5.74706	5.65324
PUV_RS12715	gene2545		ABC transporter ATP-binding protein	ABC_tran	5.01391	4.15682	-5.22276	3.8603	-2.83791	2.11793	-2.4826	-2.72235	1.09194	0.20441	-0.131131	1.02525	2.94398	2.28092	2.52438	4.54315	4.64862	4.63299
PUV_RS12720	gene2546		hypothetical protein	Biotin_lipoyl_2	3.39205	3.53318	-5.22276	0.741337	-2.83791	2.07909	-2.4826	-2.72235	0.528178	1.70994	0.704883	0.148835	2.73781	2.30932	2.24364	5.0232	5.1036	4.73604
PUV_RS12725	gene2547		hypothetical protein	OEP,OEP	2.96205	2.10837	3.33802	2.24258	-2.83791	1.10852	0.120911	-2.72235	1.03985	1.00667	0.124709	0.33017	2.76012	2.50567	2.50285	4.72353	5.0031	4.68472
PUV_RS12730	gene2548		hypothetical protein	PLDc_2	-4.8608	-4.94938	3.3451	2.2495	-2.83791	-2.90049	-2.4826	-2.72235	-2.55115	1.202	0.986515	1.20316	1.94431	1.45305	1.53957	2.67874	2.50627	2.4114
PUV_RS12735	gene2549		hypothetical protein	PLDc_2	-4.8608	-4.94938	5.51919	-3.12484	-2.83791	-2.90049	-2.4826	2.31554	2.15536	2.33547	1.33541	1.29766	2.47162	2.18089	2.64566	3.00908	2.84002	3.20241
PUV_RS01270	gene255		aminopeptidase N	Peptidase_M1,DUF3458	3.65593	3.53482	4.44732	2.8019	3.02282	2.74152	7.28745	7.32363	7.28519	7.41167	7.16681	7.33334	5.23815	5.10796	4.92258	6.18071	6.19098	5.96045
PUV_RS12740	gene2550		hypothetical protein	HTH_22,PAS_6	5.1597	6.8855	5.12291	2.44064	2.79648	4.03783	5.46239	5.81688	4.29999	4.72613	4.91998	5.39643	4.53313	4.50799	4.38015	4.20926	4.18074	4.04993
PUV_RS12745	gene2551		isomerase	PhzC-PhzF	6.08724	7.0172	7.32778	5.34213	5.29994	5.44675	5.78559	6.18748	5.9825	6.06879	5.6922	6.05778	6.64043	6.70856	6.68635	4.95413	4.94142	5.06838
PUV_RS12750	gene2552		hypothetical protein	NA	5.70747	7.1706	6.08561	2.97918	3.74551	3.78099	-2.4826	-2.72235	4.26356	3.66562	3.21119	3.1866	6.41015	6.26784	6.26265	4.41998	4.34669	4.24809
PUV_RS12755	gene2553		hypothetical protein	NA	6.41635	6.78042	5.795	5.78579	4.66998	5.35532	5.20316	5.87256	5.3809	6.40032	5.99903	6.27366	6.07292	5.79019	5.58158	7.48472	7.62837	7.38042
PUV_RS12760	gene2554		hypothetical protein	DUF900	4.112	4.25341	4.81096	3.18631	4.66454	3.00117	6.10624	5.94425	6.24152	6.09834	5.97245	6.20831	3.19052	2.98224	2.91168	4.56859	4.47925	4.46145
PUV_RS12765	gene2555		hypothetical protein	NA	7.8527	8.06488	8.15715	8.19205	8.24159	8.2354	5.90021	6.24952	6.19357	6.13987	6.18382	6.397	7.48689	7.53059	7.48645	8.02153	8.1423	8.15974
PUV_RS12770	gene2556	asnB-2	asparagine synthase	GATase_7,Asn_synthase	5.31896	4.97561	5.34927	5.22576	5.24002	5.64068	6.47445	6.56267	6.63193	6.90829	6.77049	6.83539	5.39512	5.34138	5.35554	6.16946	6.26459	6.20258
PUV_RS12775	gene2557		nucleotide sugar epimerase	Epimerase	5.54828	3.69266	4.5124	4.39162	4.57955	4.52288	8.90073	8.95025	8.75017	9.08573	8.87402	9.04022	4.62764	4.46429	4.48685	6.57219	6.63534	6.50751
PUV_RS12780	gene2558		nucleotide sugar epimerase	Epimerase	2.40084	3.53727	2.77559	3.65612	3.24409	3.63729	8.29812	8.09319	8.29391	8.34244	8.32139	8.21214	4.68578	4.47653	4.43454	6.04986	6.09146	5.98564
PUV_RS12785	gene2559	put. Inc	hypothetical protein	DUF21	-4.8608	3.5662	2.80449	2.29111	3.05375	4.07722	6.16281	6.28227	5.63252	6.38802	6.5557	6.08999	3.30089	3.17041	2.84786	4.45966	4.66941	4.49113
PUV_RS01275	gene256		hypothetical protein	NA	4.38334	4.52482	3.1788	-3.12484	1.87592	0.959307	5.10175	5.25479	4.93321	5.26649	5.52226	5.43898	3.20556	3.08897	2.91002	4.76911	4.92365	4.67899
PUV_RS12790	gene2560		hypothetical protein	EamA,EamA	6.36895	6.61019	6.64035	5.0654	4.98357	5.27021	8.00705	7.83263	8.08335	8.16008	8.01453	8.12042	5.20915	4.59109	4.52424	6.24857	6.23968	6.08471
PUV_RS12795	gene2561	put. Inc	hypothetical protein	NA	2.40084	2.54129	5.093	3.24545	0.559166	3.06007	5.88663	5.7361	5.81443	5.95898	6.09789	6.24838	3.43455	3.13241	3.59129	4.65274	4.75806	4.60498
PUV_RS12800	gene2562		hypothetical protein	zinc_ribbon_2,DUF4864,DUF4864,DUF4864	3.75629	3.89758	2.55278	2.44978	3.53101	2.8402	0.300087	-2.72235	1.23538	1.3079	0.794086	1.20952	3.04711	2.80564	2.73146	4.60393	4.66897	4.51315
PUV_RS12805	gene2563		poly-A polymerase	PolyA_pol_RNAbd,PolyA_pol	3.7493	2.31191	4.86243	3.88286	3.20653	3.24156	5.35824	5.46664	5.64832	5.72388	5.69956	5.72708	3.14477	3.10218	2.87963	4.1324	4.2114	4.19046
PUV_RS12810	gene2564		rRNA methyltransferase	SpoU_methylase	3.86043	3.00467	-5.22276	3.12759	3.22455	3.51927	5.85483	5.63639	5.67901	5.8171	5.94961	5.96992	5.22839	5.142	5.04401	5.26747	5.23464	5.24899
PUV_RS12815	gene2565		hypothetical protein	NA	-4.8608	-4.94938	-5.22276	-0.525522	1.08502	0.729571	1.93766	2.14421	3.03968	3.02044	3.24174	3.08662	1.69119	1.47067	1.55552	2.73668	2.58478	2.63945
PUV_RS12820	gene2566		hydrolase TatD	TatD_DNase	7.92445	8.97597	8.34596	8.07451	8.45888	8.29836	6.4611	6.26175	5.93056	6.10109	6.06197	6.20566	5.49768	5.37277	5.11722	6.28881	6.25005	6.16831
PUV_RS12825	gene2567		hypothetical protein	Thioredoxin_7,DsbC	8.19851	8.68198	8.68477	8.2363	8.63853	8.29311	6.60645	6.31971	6.56895	6.72483	6.44039	6.76938	5.74036	5.55956	5.48369	6.59838	6.63641	6.52348
PUV_RS12830	gene2568	tolQ	hypothetical protein	MotA_ExbB	3.93585	3.07996	4.31307	4.65017	5.60448	4.90629	5.23767	6.15426	5.94021	5.99022	6.08467	6.25211	3.01549	3.09029	2.94428	5.04675	5.049	4.8692
PUV_RS12835	gene2569	tolR-2	biopolymer transporter ExbD	ExbD	3.71712	-4.94938	4.09413	2.9859	1.79649	1.82911	4.43854	5.17247	4.49089	5.57053	4.70464	5.45247	2.09162	2.76058	2.23283	3.80212	3.9319	3.69471
PUV_RS01280	gene257		hypothetical protein	RtcB	2.95904	3.68307	-5.22276	1.83621	0.168268	1.10568	3.20865	3.42617	3.51845	3.74532	3.96233	3.93862	2.95613	2.64899	2.76882	4.78669	4.86887	4.66151
PUV_RS12840	gene2570	tolA	hypothetical protein	NA	3.58371	-4.94938	-5.22276	0.921196	3.61994	-2.90049	4.20001	4.18222	4.13779	5.00852	4.913	5.01028	1.70261	1.55131	1.70514	3.68056	3.70099	3.51027
PUV_RS12845	gene2571	tolB	protein tolB	PD40,PD40	3.0112	3.73533	2.39094	3.96762	3.5062	2.11082	6.02342	6.11659	6.25287	6.24127	6.49505	6.60433	2.37201	2.2763	2.55255	4.48702	4.56104	4.5819
PUV_RS12850	gene2572		tRNA-Arg	NA	6.24527	6.387	-5.22276	6.49798	7.26979	5.89318	4.16497	4.38623	5.79322	5.42747	5.40849	5.65688	4.71002	4.12938	4.6873	4.98371	4.47138	4.57769
PUV_RS12855	gene2573		MBL fold hydrolase	Lactamase_B	5.93199	6.58807	6.31019	6.73447	6.64157	6.47175	8.37035	8.07594	7.91694	8.38244	8.13551	8.22284	7.85045	7.70094	7.51344	6.63084	6.59458	6.49629
PUV_RS12860	gene2574		peroxidase	1-cysPrx_C,AhpC-TSA	6.55232	6.54212	5.93096	6.57061	7.01019	6.81549	10.3957	10.378	10.4229	10.656	10.6911	10.7982	4.79564	4.40788	4.53528	7.62567	7.67061	7.49717
PUV_RS12865	gene2575		hypothetical protein	NA	8.42023	9.47271	8.47679	7.70098	7.86705	7.15985	2.72179	5.2351	4.07207	4.23351	4.34434	3.77572	8.04848	8.13122	8.03359	7.45467	7.64329	7.27651
PUV_RS12870	gene2576		hypothetical protein	NA	3.42227	3.14969	3.38482	-0.136515	1.82167	3.40325	1.03983	2.75151	2.58828	2.71433	2.44038	2.68402	3.28679	2.9095	2.89817	5.8813	5.93606	5.69924
PUV_RS12875	gene2577		hypothetical protein	NA	2.73972	-4.94938	3.11526	-3.12484	2.38038	0.900052	-2.4826	1.92225	1.76574	1.38979	1.28136	1.25129	2.92773	2.29062	2.17552	5.72043	5.99182	5.70661
PUV_RS12880	gene2578		hypothetical protein	DUF2851	1.94752	-4.94938	-5.22276	2.22202	2.00946	0.176863	2.21895	3.09159	2.92654	3.96823	3.59547	3.32698	1.7938	1.44342	1.52961	4.30465	4.26522	4.10981
PUV_RS12885	gene2579		hypothetical protein	NA	3.60984	3.62586	2.40664	2.39167	3.19614	2.75394	4.74372	3.94753	4.2029	4.99376	4.22195	4.60943	2.83692	2.4007	2.5592	5.04797	5.13668	4.9255
PUV_RS01285	gene258	adhA	alcohol dehydrogenase	ADH_N	-4.8608	-4.94938	4.44987	2.35383	0.643774	0.671658	2.75129	3.22428	3.05863	3.41046	3.51024	3.61466	4.12863	3.90982	3.93837	5.52224	5.47102	5.2637
PUV_RS12890	gene2580	abundant porin?	hypothetical protein	NA	9.67535	9.72632	10.107	8.84353	8.83217	8.80226	14.9616	14.9352	14.9313	15.002	14.8806	14.97	9.2395	9.04293	8.90153	12.1048	12.0781	11.8397
PUV_RS12895	gene2581		hypothetical protein	NA	1.91193	1.06303	-5.22276	-3.12484	-0.704332	0.670768	4.40179	3.80046	4.04282	4.51826	4.27737	4.54252	2.59853	2.45005	2.0675	3.91673	3.97082	3.87911
PUV_RS12900	gene2582		threonyl-tRNA synthetase	TGS,tRNA_SAD,HGTP_anticodon,tRNA-synt_2b	2.5324	2.67297	4.48901	2.96657	2.74794	1.95672	9.22453	9.26261	9.31786	9.36305	9.1674	9.41042	3.69074	3.36217	3.35971	6.64287	6.6762	6.49585
PUV_RS12905	gene2583		chromosome partitioning protein ParA	AAA_31	3.87748	4.60282	-5.22276	3.94378	2.92479	2.95951	6.7132	6.93775	6.9228	7.23832	6.87175	7.22741	4.07325	3.91485	3.65213	5.99543	6.15659	5.8925
PUV_RS12910	gene2584		chlamydia virulence plasmid protein pGP6-D	UPF0137	2.90968	5.0463	6.28208	-3.12484	3.26992	3.56479	6.61893	6.76411	6.7472	6.62442	6.28144	6.52615	3.38607	3.13221	2.48392	5.29002	5.29258	5.03926
PUV_RS12915	gene2585		hypothetical protein	MttA_Hcf106	4.77092	4.91248	5.14872	3.04087	5.12071	3.84298	7.13626	6.80907	7.43017	7.53063	7.26775	7.69166	3.72454	3.29231	3.18709	6.50208	6.69172	6.63108
PUV_RS12920	gene2586		preprotein translocase subunit TatC	TatC	3.60248	3.74371	2.98181	-3.12484	2.65466	3.99285	4.42325	4.32542	4.15642	4.98664	4.34171	4.61609	3.00637	2.44743	2.48252	4.27254	4.2591	4.1222
PUV_RS12925	gene2587		hypothetical protein	BioY	7.38488	7.69657	7.6702	5.44727	5.3204	4.45378	8.34656	8.2579	8.36691	8.7168	8.7035	8.71045	6.56023	6.03186	6.11004	7.57374	7.64678	7.40935
PUV_RS12930	gene2588	ldh	Glu/Leu/Phe/Val dehydrogenase	ELFV_dehydrog,ELFV_dehydrog_N	4.68683	4.50686	-5.22276	1.66754	3.57381	3.25111	6.87099	7.30284	7.20649	7.38456	7.36357	7.34682	3.31337	3.37972	3.03311	5.62643	5.54999	5.46979
PUV_RS12935	gene2589		hypothetical protein	DUF2709	8.18668	8.75295	8.17522	7.61723	7.84597	7.44298	9.73656	9.81814	9.93146	9.78277	9.84018	9.89434	6.05194	5.6466	5.65648	7.57601	7.55707	7.48409
PUV_RS01290	gene259		hypothetical protein	Ank_2	2.27398	3.63167	2.0665	0.0941572	2.54493	0.850412	2.62701	3.1565	3.12583	2.75533	2.7418	2.9033	3.20163	3.05114	3.20152	2.4224	2.49384	2.40773
PUV_RS12940	gene2590		tRNA threonylcarbamoyladenosine biosynthesis protein TsaE	TsaE	7.08366	8.15818	7.58756	6.1257	7.04158	7.56787	7.50846	7.07854	7.33948	7.32232	7.05176	7.118	6.80431	6.72294	6.53998	5.83766	5.82122	5.61114
PUV_RS12945	gene2591		GTP-binding protein	MMR_HSR1	5.97345	6.8925	5.1299	5.42071	6.36156	5.92927	6.50032	6.20629	6.29757	6.21903	6.53451	6.19431	4.26177	3.7943	3.91778	4.16308	4.18673	4.24091
PUV_RS12950	gene2592		DNA polymerase III subunit epsilon	QSregVF_b,RNase_T	5.88645	6.19801	6.72394	5.89482	6.16023	6.15812	7.15088	7.4774	7.33819	6.83748	7.3836	6.88544	3.57525	3.35257	3.22475	4.67153	4.32769	4.40385
PUV_RS12955	gene2593		pyridoxal biosynthesis protein	SOR_SNZ	6.69583	7.27358	6.68723	6.41595	6.95531	6.19444	9.39068	9.56902	9.5158	9.4691	9.55434	9.54348	5.08332	4.83931	4.69673	7.41062	7.31568	7.24574
PUV_RS12960	gene2594		glutamine amidotransferase	SNO	4.80201	5.35824	5.17983	6.37569	6.28612	5.44997	7.63026	7.6694	7.96987	7.96457	7.82394	7.87022	4.38612	4.03416	4.05817	5.80618	5.58977	5.30656
PUV_RS12965	gene2595		hypothetical protein	Glyco_trans_4_4	3.68787	3.24581	3.48104	2.957	3.46325	3.63447	5.43717	5.44465	5.79063	5.60407	5.30243	5.60495	2.16274	1.806	1.55508	3.01142	3.02493	2.92424
PUV_RS12970	gene2596		hypothetical protein	Glycos_transf_2	-4.8608	-4.94938	3.10494	-3.12484	2.77555	2.40419	5.33465	4.86058	4.77758	5.30517	5.10274	5.00776	2.06193	1.85515	1.76745	2.82198	2.96506	2.59673
PUV_RS12975	gene2597		hypothetical protein	NA	-4.8608	2.22762	-5.22276	1.39177	0.27665	-2.90049	5.47933	5.53357	5.56377	5.56253	5.39644	5.35079	1.97414	1.6007	1.67857	3.35765	3.38633	3.27903
PUV_RS12980	gene2598		hypothetical protein	NA	-4.8608	-4.94938	-5.22276	-3.12484	2.28125	1.35329	1.2352	-2.72235	-2.55115	0.579392	0.419344	1.12118	1.3223	1.28518	1.31548	2.51456	2.75995	2.74545
PUV_RS12985	gene2599		hypothetical protein	DUF1214,DUF1254	-4.8608	2.10536	3.335	-3.12484	0.168268	-2.90049	-2.4826	-2.72235	1.03708	0.659778	0.52959	0.635246	1.93967	1.55174	1.56757	4.63266	4.84267	4.47623
PUV_RS00135	gene26		hypothetical protein	Glyco_transf_6	2.89232	3.03316	5.26515	3.15583	4.09129	1.99526	8.86887	9.02839	8.96425	9.39052	9.35033	9.47638	6.21127	6.06285	5.75378	8.89372	9.03316	8.71465
PUV_RS01295	gene260		hypothetical protein	Lactamase_B,Rhodanese	3.59724	-4.94938	3.39039	-3.12484	-2.83791	-2.90049	5.16918	5.63556	5.61626	5.82912	5.58899	6.0227	2.32215	2.05542	2.04996	4.85384	4.82534	4.54209
PUV_RS12990	gene2600		hypothetical protein	NA	5.46402	-4.94938	4.84277	3.72697	2.52232	3.53995	8.25227	7.8429	8.15088	8.35942	8.31837	8.36782	3.38146	3.11227	3.01612	6.07421	6.33107	6.06856
PUV_RS12995	gene2601		tRNA-Pro	NA	-4.8608	-4.94938	-5.22276	-3.12484	-2.83791	-2.90049	8.1318	8.05737	8.18503	8.62588	8.39119	8.07825	2.1186	2.79914	2.77286	6.38256	5.89529	5.96702
PUV_RS13000	gene2602		hypothetical protein	PP-binding,Condensation,NAD_binding_4,AMP-binding	0.418816	2.11877	2.35227	2.25281	1.91886	1.32798	7.47588	7.3932	7.39984	7.66377	7.63281	7.71191	1.88559	1.63215	1.55145	4.60642	4.60728	4.38505
PUV_RS13005	gene2603		oxidoreductase	adh_short	4.46706	-4.94938	3.26241	4.30967	2.52419	1.03753	8.41585	7.84482	8.05914	8.16549	7.9227	8.12087	2.02993	1.93685	1.57113	4.96992	5.05358	4.85594
PUV_RS13010	gene2604		tyrocidine synthase 3	AMP-binding_C,AMP-binding_C,PP-binding,PP-binding,PP-binding,Thioesterase,HxxPF_rpt,HxxPF_rpt,AMP-binding,Condensation,Condensation,AMP-binding,AMP-binding	2.32383	0.489358	1.70431	2.2446	2.37712	2.27275	7.4074	7.46444	7.36071	7.66514	7.62427	7.60267	2.54385	2.43878	2.19321	5.0455	4.99672	4.82419
PUV_RS13245	gene2605		gCN5-related N-acetyltransferase	Acetyltransf_10	-4.8608	-4.94938	-5.22276	-3.12484	1.81633	-2.90049	7.25629	7.84336	7.64863	7.63028	7.93799	7.80868	2.40611	2.568	1.94812	5.45112	5.29006	5.17081
PUV_RS13250	gene2606		4'-phosphopantetheinyl transferase	ACPS	-4.8608	-4.94938	-5.22276	2.27351	2.06043	1.13826	6.56839	6.67521	6.70381	6.80517	6.92087	6.66662	2.53577	2.13638	2.33028	4.36013	4.34957	4.29753
PUV_RS13025	gene2607		MFS transporter	MFS_1	-4.8608	-4.94938	-5.22276	2.46014	1.28723	-2.90049	6.04224	6.73767	6.4257	6.6863	6.74097	6.6141	1.75713	1.49132	1.39141	4.30907	4.14363	4.01372
PUV_RS13030	gene2608		hypothetical protein	NA	-4.8608	-4.94938	-5.22276	-3.12484	2.70175	-2.90049	2.59577	-2.72235	-2.55115	2.52703	1.67858	1.04786	1.50438	0.844716	0.905189	2.41275	2.21771	2.49142
PUV_RS13035	gene2609		hypothetical protein	NA	-4.8608	-4.94938	-5.22276	-3.12484	-2.83791	-2.90049	1.52035	1.72058	-2.55115	0.998557	0.972461	0.63067	1.47203	1.13247	0.905189	2.23258	2.16418	1.88218
PUV_RS01300	gene261		hypothetical protein	NA	3.61671	-4.94938	-5.22276	3.68448	2.66862	0.789372	8.83653	8.6452	8.73735	9.07536	8.95486	9.07892	3.14324	2.84397	3.01078	6.69423	6.7983	6.51423
PUV_RS13040	gene2610		hypothetical protein	NA	-4.8608	-4.94938	-5.22276	-3.12484	-2.83791	1.13826	-2.4826	-2.72235	-2.55115	1.38535	0.35087	0.497989	1.3556	0.844716	1.18099	1.94229	2.1156	2.07087
PUV_RS13045	gene2611		AlpA family transcriptional regulator	Phage_AlpA	-4.8608	-4.94938	-5.22276	-3.12484	2.78061	-2.90049	4.23174	3.8732	3.70528	4.14829	3.03056	3.93569	2.60561	2.77069	1.20914	3.86211	3.34569	3.47274
PUV_RS13050	gene2612		hypothetical protein	NA	-4.8608	-4.94938	4.0048	-3.12484	-2.83791	-2.90049	4.8606	3.36138	2.62357	5.22767	4.15427	4.94671	2.83098	2.54567	2.17967	4.29426	4.47287	4.2413
PUV_RS13055	gene2613		hypothetical protein	DUF4102,Phage_integrase	-4.8608	-4.94938	2.47453	-3.12484	0.288372	0.313847	5.46023	4.68809	4.96304	5.19839	4.53986	4.93489	2.647	2.48918	2.04635	5.18199	5.35928	5.02245
PUV_RS13060	gene2614		hypothetical protein	NA	-4.8608	-4.94938	-5.22276	-3.12484	-2.83791	-2.90049	3.71625	-2.72235	3.76797	2.64341	2.85475	2.90023	2.32496	1.69109	1.8909	3.54589	3.22929	3.69627
PUV_RS13065	gene2615		hypothetical protein	Abhydrolase_1	-4.8608	-4.94938	-5.22276	-3.12484	-2.83791	-2.90049	1.80163	-2.72235	-2.55115	1.43945	1.50995	1.13077	1.65415	0.844716	1.07516	2.53866	2.73087	2.34038
PUV_RS13070	gene2616		hypothetical protein	NA	-4.8608	-4.94938	-5.22276	-3.12484	-2.83791	-2.90049	-2.4826	-2.72235	-2.55115	0.20441	-0.131131	1.07599	1.52065	0.844716	0.905189	2.5232	2.13208	1.38554
PUV_RS13075	gene2617		amidohydrolase	Amidohydro_3	3.60169	3.32905	3.56436	2.20733	1.99492	0.77548	1.59177	1.39905	0.715124	1.80429	1.64377	2.00179	2.71519	2.19044	2.28808	5.07421	5.29744	4.97971
PUV_RS01305	gene262		hypothetical protein	NA	-4.8608	-4.94938	-5.22276	3.01656	1.82635	-2.90049	5.35708	3.89038	4.88194	5.42974	5.30304	5.23019	1.8068	1.86654	2.034	4.3978	4.31529	4.42006
PUV_RS01310	gene263		hypothetical protein	NA	-4.8608	3.75954	-5.22276	-3.12484	-2.83791	-2.90049	6.52296	6.20778	6.66336	6.83723	6.47136	6.74851	3.00156	2.53903	1.31153	6.03719	6.14617	5.80137
PUV_RS01315	gene264		hypothetical protein	IMS_C,DUF4113,IMS	-4.8608	-4.94938	-5.22276	1.44319	-2.83791	0.350023	3.86064	3.6007	3.69284	3.20303	3.0545	3.19359	1.84875	1.72527	1.76411	2.2792	2.1547	2.21975
PUV_RS01320	gene265		DNA polymerase V	Peptidase_S24	-4.8608	-4.94938	-5.22276	-3.12484	-2.83791	1.55372	2.95064	4.37506	3.40858	3.98154	4.13787	3.51029	1.82487	1.86832	2.18472	2.82415	2.64627	2.82022
PUV_RS01325	gene266		hypothetical protein	NAD_binding_9	-4.8608	3.13657	3.37169	2.27553	2.37466	1.69565	3.72236	1.77103	3.66856	3.08123	3.06163	3.26616	3.02635	2.65977	2.8227	3.64886	3.71474	3.90903
PUV_RS01330	gene267		hypothetical protein	RtcB	2.03299	2.17303	2.40664	-3.12484	0.228128	1.1697	4.9793	5.24517	5.03195	5.77612	5.42589	5.61796	1.67099	1.93629	1.5272	3.62166	3.67293	3.56395
PUV_RS01335	gene268		hypothetical protein	NA	-4.8608	-4.94938	5.08618	2.97918	-2.83791	-2.90049	6.31609	6.64718	6.75546	7.06433	6.82037	7.17028	4.75322	4.27588	4.86548	6.71601	6.72568	6.59121
PUV_RS01340	gene269		hypothetical protein	NA	6.15591	4.71386	4.95003	3.83344	-2.83791	2.66146	7.17837	6.70348	6.33985	7.21065	7.29614	7.31602	6.06141	5.3194	5.22224	7.03124	7.08648	7.03117
PUV_RS00140	gene27		hypothetical protein	Glycos_transf_2	-4.8608	2.79511	-5.22276	0.984195	2.70175	2.33077	8.18993	8.12717	8.04961	8.64157	8.42315	8.48485	5.90386	5.36233	5.21234	8.17466	8.17428	8.06048
PUV_RS01345	gene270		AMP nucleosidase	PNP_UDP_1	4.30938	3.86695	3.10494	3.79278	2.77555	3.12648	8.3221	8.21133	8.45	8.44731	8.3356	8.5069	6.07823	5.65918	5.60907	8.10192	8.09529	7.96954
PUV_RS01350	gene271		transcription-repair coupling factor	Helicase_C,DEAD,TRCF,CarD_CdnL_TRCF	5.20217	5.63904	4.82172	4.28682	4.68004	4.20457	5.20886	4.58211	4.97522	5.49924	5.09617	5.11448	3.5474	3.26539	3.28075	4.2018	4.32086	4.08487
PUV_RS01355	gene272		alanyl-tRNA synthetase	tRNA_SAD,DHHA1,tRNA-synt_2c	3.88431	5.21668	4.77546	4.72372	3.69805	4.3911	7.82924	7.52332	7.56548	7.79466	7.46389	7.63005	4.12868	3.82983	3.81646	5.52331	5.46176	5.3579
PUV_RS01360	gene273		hypothetical protein	NA	3.91548	4.79267	3.70871	2.20017	4.1697	4.09932	-2.4826	-2.72235	0.475327	0.605793	0.455805	0.752739	4.0114	3.67767	3.75743	5.70914	5.85558	5.75363
PUV_RS01365	gene274		6-phosphogluconate dehydrogenase	NAD_binding_11,NAD_binding_2	3.64076	-4.94938	4.60186	2.50275	2.28754	3.30181	3.15687	3.11528	3.20783	2.91934	3.19397	2.55343	5.06656	5.07375	5.06766	7.71312	7.68112	7.66271
PUV_RS01370	gene275		hypothetical protein	DUF818	10.4551	10.463	10.3735	10.1102	10.4323	10.4367	5.18271	5.03825	5.28104	4.62147	4.5912	4.52494	10.2239	10.1208	10.212	9.56465	9.59083	9.63385
PUV_RS01375	gene276		hypothetical protein	DUF818	10.8692	11.1641	10.9736	11.41	11.4903	11.5035	5.74647	5.2944	5.73819	5.1284	4.99017	5.12162	10.3611	10.306	10.3208	10.3104	10.3603	10.3711
PUV_RS01380	gene277		hypothetical protein	NA	7.20047	8.05835	6.0938	6.73333	6.97284	6.77682	5.82679	5.11519	5.05982	5.35723	5.00435	5.32588	5.40218	5.12813	5.04663	5.83266	6.09278	6.04787
PUV_RS01385	gene278		hypothetical protein	NA	8.16657	8.30838	7.80814	6.72207	7.47434	6.81343	6.69146	6.39324	6.39158	7.07477	7.06015	7.13355	5.48627	5.45222	5.5587	6.35317	6.43077	6.26055
PUV_RS01390	gene279		tRNA threonylcarbamoyladenosine biosynthesis protein TsaB	Peptidase_M22	-4.8608	-4.94938	-5.22276	-3.12484	4.07373	-2.90049	6.30455	6.2163	6.64336	6.57756	6.35645	6.56193	2.5066	2.37794	2.43664	4.5532	4.09716	3.88632
PUV_RS00145	gene28		hypothetical protein	NA	2.48046	-4.94938	3.85275	3.06491	2.12731	1.5972	6.31142	6.62725	6.18901	6.60814	6.65792	6.4375	4.82513	4.1983	4.27415	6.6083	6.76229	6.6495
PUV_RS01395	gene280		deoxyguanosinetriphosphate triphosphohydrolase	HD,HD_assoc	3.2523	-4.94938	-5.22276	0.611173	2.62594	2.66025	6.75528	6.80643	6.76315	6.86888	6.73485	6.97259	2.81464	2.51827	2.66905	4.6577	4.60937	4.40528
PUV_RS01400	gene281		hypothetical protein	NA	3.59682	4.22248	4.65085	2.71761	1.93343	3.25836	6.56312	6.21222	6.45197	6.69739	6.43174	6.75953	3.86089	3.85783	3.79048	4.83914	4.82162	4.67751
PUV_RS01405	gene282		lon protease	AAA,LON_substr_bdg,Lon_C	5.24012	5.99435	5.43766	5.10813	5.13516	4.89065	8.25776	8.09063	7.9157	8.30743	8.1609	8.28371	5.20682	4.90384	4.95292	6.07952	6.11984	5.9796
PUV_RS01410	gene283		hypothetical protein	CTP_transf_like	7.10307	6.78553	6.8295	5.70534	5.47903	5.40862	7.70015	7.65813	7.55798	7.63666	7.65273	7.55557	6.69761	6.66132	6.46738	6.36443	6.42274	6.39603
PUV_RS01415	gene284		hypothetical protein	Rhomboid_N,Rhomboid	5.22997	4.69421	5.7778	3.95035	4.95945	4.88053	6.8916	6.36243	6.43862	6.58874	6.57796	6.40763	4.20089	3.8251	3.69905	4.82775	4.94274	4.73945
PUV_RS01420	gene285		hypothetical protein	NA	3.89089	-4.94938	-5.22276	-3.12484	1.96408	-2.90049	7.37995	7.14949	7.40279	7.42409	7.14488	7.60217	2.94067	2.28136	2.5958	3.66151	3.63953	3.66604
PUV_RS01425	gene286		ribonuclease Z	Lactamase_B_2,Lactamase_B	5.93063	4.75145	4.573	4.77238	4.96018	4.76283	7.94945	8.15763	8.01925	7.91634	7.73341	7.75978	4.41043	4.13578	4.16565	5.16688	5.35601	5.21149
PUV_RS01430	gene287		tyrosine recombinase XerC	Phage_int_SAM_4,Phage_integrase	-4.8608	-4.94938	-5.22276	-3.12484	1.57771	2.1734	6.03829	6.20367	6.20205	6.34198	6.18482	6.34408	2.73382	2.39879	1.82515	5.32927	5.33088	5.1888
PUV_RS01435	gene288		hypothetical protein	NA	-4.8608	3.75954	-5.22276	1.91047	-2.83791	-2.90049	1.60745	1.80915	2.61423	3.46902	3.59695	3.96727	2.16606	2.043	1.62821	4.04539	4.17655	4.08794
PUV_RS01440	gene289		hypothetical protein	NA	3.98636	-4.94938	-5.22276	-3.12484	-2.83791	2.08969	-2.4826	-2.72235	-2.55115	2.21615	-0.131131	0.148835	1.35482	1.22765	1.6709	2.83407	2.99665	2.42185
PUV_RS00150	gene29	alsT-1	amino acid transporter	Na_Ala_symp	5.63238	5.64861	5.42585	4.21379	4.7781	4.97092	7.43762	7.01213	7.10544	7.49339	7.1367	7.34621	4.8589	4.61707	4.58079	5.27864	5.22299	5.21524
PUV_RS01445	gene290		hypothetical protein	F-box	-4.8608	-4.94938	-5.22276	1.78637	-2.83791	-2.90049	1.48711	-2.72235	-2.55115	1.48681	1.99417	0.620685	1.78049	1.3615	1.2811	2.30148	2.4994	2.32397
PUV_RS01450	gene291		hypothetical protein	NA	2.52423	-4.94938	-5.22276	-3.12484	-2.83791	-2.90049	0.60237	0.779982	1.56073	2.36544	1.45491	1.51594	1.59971	1.25586	1.39584	2.48594	2.47561	2.15238
PUV_RS01455	gene292		hypothetical protein	Ank_2,Patatin	-4.8608	-4.94938	-5.22276	-3.12484	-2.83791	-0.00966451	-2.4826	1.91149	-2.55115	1.93473	1.85741	1.95795	2.77988	2.28353	2.23747	3.72706	3.62924	3.85807
PUV_RS01460	gene293		hypothetical protein	NA	-4.8608	-4.94938	-5.22276	-3.12484	-2.83791	-2.90049	-2.4826	-2.72235	-2.55115	0.20441	-0.131131	0.148835	1.25938	0.844716	0.905189	2.05172	1.53236	1.53138
PUV_RS01465	gene294		heme ABC transporter ATP-binding protein	ABC_tran_Xtn,ABC_tran,ABC_tran	4.96661	4.74602	4.76001	3.06651	3.42286	2.8819	8.4699	8.3822	8.39166	8.4328	8.42198	8.46795	3.57908	3.42236	3.48491	6.20643	6.15784	5.94087
PUV_RS01470	gene295		tRNA (guanine-N2)-dimethyltransferase	SpoU_methylase	3.86609	3.01032	4.24325	2.72443	3.23014	4.25511	7.34003	7.50281	7.23292	7.53058	7.44573	7.33031	3.25748	3.35155	2.51921	5.13697	5.27348	5.04097
PUV_RS01475	gene296		GTP cyclohydrolase	GTP_cyclohydroI	3.95383	4.67924	4.91539	2.23766	5.06798	3.83195	7.19812	6.66886	6.93421	7.38723	7.16205	7.17631	3.29272	2.98804	3.0723	5.24697	5.40655	5.17668
PUV_RS01480	gene297		coproporphyrinogen III oxidase	Coprogen_oxidas	6.05494	6.45959	5.11191	5.44703	5.75986	5.0464	7.06635	7.1129	7.0153	7.58141	7.56756	7.63485	3.73772	3.29638	3.0275	5.91576	5.98772	5.7115
PUV_RS01485	gene298		hypothetical protein	NA	-4.8608	4.64937	-5.22276	4.18139	4.1261	3.99324	6.00056	6.00943	5.79126	5.87268	6.18004	6.29467	3.2345	2.67137	2.67658	5.49903	5.51459	5.18549
PUV_RS01490	gene299		hypothetical protein	FUSC_2	2.26489	2.4052	-5.22276	3.11031	2.89082	1.39052	4.69399	4.71592	4.86605	5.03482	5.27936	5.32909	2.96035	2.8042	2.60094	4.85687	4.79512	4.53193
PUV_RS00020	gene3		hypothetical protein	NA	-4.8608	-4.94938	-5.22276	1.69892	-2.83791	0.590272	7.74556	7.89389	7.86357	8.15388	8.05265	8.25955	2.59928	2.48807	2.53588	5.82711	5.91062	5.50936
PUV_RS00155	gene30		hypothetical protein	NA	6.29347	4.11544	7.15707	2.25746	5.00109	4.36261	9.00659	8.88386	8.975	9.71254	9.10583	9.51851	4.88763	5.09905	4.38236	8.37754	8.48621	8.14269
PUV_RS01495	gene300		flavoprotein	HI0933_like	3.18723	-4.94938	2.56683	-3.12484	1.29058	2.28239	6.02238	6.22272	5.95231	6.60072	6.73329	6.53084	2.11922	1.9381	2.01962	3.76443	3.65486	3.62862
PUV_RS01500	gene301		rRNA methyltransferase	Cons_hypoth95	-4.8608	4.37395	3.61156	2.51072	-2.83791	1.36713	6.63022	6.61116	6.43984	7.11175	6.92784	7.1154	2.33919	1.55062	1.96176	4.92741	4.97927	4.82269
PUV_RS01505	gene302		preprotein translocase subunit SecDF	SecD_SecF,SecD_SecF	6.324	6.42136	6.30186	6.00071	5.97848	5.53334	10.5227	10.4211	10.4285	10.4603	10.3641	10.4174	6.02637	5.8276	5.77218	8.03056	8.00783	7.79607
PUV_RS01510	gene303		hypothetical protein	NA	8.28255	9.06757	8.63853	8.28769	8.67981	8.29611	5.22464	5.27867	5.48009	4.91505	4.78254	5.11489	5.43107	5.23529	5.22612	4.80808	4.79894	4.83641
PUV_RS01515	gene304		hypothetical protein	NA	7.47111	7.71381	7.5224	7.76942	7.86682	7.83289	4.63617	4.67196	4.97322	4.30074	4.14613	4.1885	3.94331	3.65296	3.4534	3.34214	3.52128	3.36034
PUV_RS01520	gene305		single-stranded DNA exonuclease	DHHA1,DHH	7.12817	5.86606	6.76974	7.44304	6.53238	7.1071	7.01958	7.34586	7.11265	7.00344	7.15426	7.01925	4.19034	3.91131	3.84771	5.09336	5.05593	4.99442
PUV_RS01525	gene306	putative Pmp, low abundance in EB outer membrane	hypothetical protein	Autotransporter	-4.8608	1.27991	-5.22276	0.492849	1.53584	1.56769	2.86777	2.60808	2.8138	3.15526	3.06214	3.06018	1.80404	1.30485	1.41416	3.76374	3.76705	3.5861
PUV_RS01530	gene307		hypothetical protein	NA	-4.8608	-4.94938	-5.22276	-3.12484	-2.83791	-2.90049	1.88637	2.09224	2.49735	3.01195	2.22855	2.77796	1.57928	1.03926	1.24549	3.86259	4.0343	3.75983
PUV_RS01535	gene308		hypothetical protein	ACR_tran	-4.8608	-4.94938	-5.22276	-3.12484	-2.83791	-2.90049	-2.4826	-2.72235	-2.55115	2.17086	1.58069	2.37082	2.4037	1.95975	2.13346	3.64661	3.5197	3.64814
PUV_RS01540	gene309		sulfate permease	STAS,Sulfate_transp	2.74922	1.89625	2.12921	-3.12484	0.87974	-2.90049	6.33741	6.51919	6.13081	6.49897	6.64248	6.62077	1.60436	1.24683	1.37508	4.24795	4.27288	4.19662
PUV_RS00160	gene31		hypothetical protein	Hist_deacetyl	-4.8608	3.66557	2.90375	-3.12484	2.17429	1.6436	3.44976	4.36229	3.66867	3.85395	3.25686	3.72087	2.53883	2.5497	1.9875	4.20612	4.4398	4.11449
PUV_RS01545	gene310	putative Inc (CT813)	chromosome segregation protein SMC	SMC_N	2.25423	3.39008	3.04205	2.11888	1.74422	0.832011	7.07838	7.08159	7.01226	7.26841	7.19625	7.28827	2.30619	2.25284	2.17541	4.83357	4.88511	4.74633
PUV_RS01550	gene311		hypothetical protein	NA	3.37315	-4.94938	4.74831	3.95253	2.43015	-2.90049	2.32664	2.53762	1.42244	1.41866	-0.131131	0.5888	3.41595	2.87215	2.66117	3.13962	3.06389	2.97339
PUV_RS01555	gene312		hypothetical protein	NA	-4.8608	-4.94938	-5.22276	-3.12484	-2.83791	-2.90049	1.27844	1.47405	1.8749	2.3826	1.73251	2.36407	1.48792	1.14396	1.57841	2.47845	2.8024	2.52399
PUV_RS01560	gene313		hypothetical protein	NA	4.43673	-4.94938	-5.22276	-3.12484	1.52993	-2.90049	6.09899	5.03169	5.85733	6.4321	5.8505	6.33214	1.68892	1.63326	1.15792	5.1303	5.53542	5.11549
PUV_RS01565	gene314	alsT-2	sodium/alanine symporter protein	Na_Ala_symp	3.62895	4.50579	3.42211	3.11804	3.54072	3.29013	2.79101	3.36244	3.9224	3.22185	3.46678	3.19176	2.26813	2.39889	2.43804	3.02809	3.03509	2.92804
PUV_RS01570	gene315		DNA-3-methyladenine glycosylase	Adenine_glyco	-4.8608	-4.94938	-5.22276	-3.12484	-2.83791	-2.90049	6.82033	7.18496	6.87346	7.10481	7.09783	6.99935	3.51745	3.3855	2.7579	6.09447	6.13336	6.06227
PUV_RS01575	gene316		hypothetical protein	NA	-4.8608	-4.94938	-5.22276	1.71088	0.574111	-2.90049	5.64092	5.90026	5.89482	6.69429	6.21176	6.57551	2.71721	2.5651	2.40739	6.50489	6.61578	6.21749
PUV_RS01580	gene317		hypothetical protein	NA	-4.8608	-4.94938	-5.22276	-3.12484	-2.83791	-2.90049	2.66064	3.13264	3.69172	2.71414	2.93039	3.69583	1.52253	1.1691	1.03337	3.82518	3.7102	3.61031
PUV_RS01585	gene318		hypothetical protein	NA	-4.8608	-4.94938	4.8601	-3.12484	-2.83791	-2.90049	5.9752	5.93687	6.14337	6.293	6.64098	6.47755	2.35574	1.89613	2.37962	5.7016	5.89032	5.37033
PUV_RS01590	gene319		subtilin biosynthesis protein spaC	LANC_like	-4.8608	-4.94938	-5.22276	0.414815	-2.83791	-2.90049	5.69931	5.3794	6.01893	5.92731	5.9513	5.92649	3.47556	2.95081	2.9597	5.8224	5.87063	5.72569
PUV_RS00165	gene32		L-lysine 2%2C3-aminomutase	Fer4_14	-4.8608	-4.94938	-5.22276	-3.12484	1.59028	0.683743	5.45399	4.80668	5.41697	5.59595	5.09564	5.27539	1.95376	1.25148	1.79291	2.56418	2.75567	2.77339
PUV_RS01595	gene320		hypothetical protein	Lant_dehydr_C,Lant_dehydr_N	1.8805	-4.94938	-5.22276	0.801604	0.614039	0.641744	3.91929	4.25748	3.70317	4.52649	4.68112	4.67887	2.32317	1.93002	1.75917	4.24535	4.13756	4.03985
PUV_RS01600	gene321		hypothetical protein	NA	-4.8608	4.35455	-5.22276	2.49168	-2.83791	-2.90049	4.13113	5.15506	5.75915	7.13858	7.48646	7.37702	2.51617	2.85359	1.76884	5.05455	4.83368	4.93318
PUV_RS01605	gene322		hypothetical protein	NA	-4.8608	-4.94938	-5.22276	1.98685	3.32212	4.3478	5.60418	4.83179	4.98191	5.76797	5.20737	5.5592	3.33662	3.26435	2.76673	5.39122	5.13403	5.18853
PUV_RS01610	gene323		hypothetical protein	NA	-4.8608	4.36908	-5.22276	-3.12484	-2.83791	2.32443	4.14553	4.36674	3.21102	4.94314	4.77566	4.78634	2.52545	1.46687	2.12224	5.02792	4.85958	4.89898
PUV_RS01615	gene324		hypothetical protein	NA	-4.8608	-4.94938	6.75443	4.05212	2.84285	3.86426	5.28806	6.38376	6.45304	6.56858	6.2623	5.89188	3.13414	2.36172	1.8909	6.2804	6.5485	6.27201
PUV_RS01620	gene325		hypothetical protein	AlaDh_PNT_N	-4.8608	-4.94938	-5.22276	-3.12484	-2.83791	2.73617	8.61917	8.94803	9.09804	8.81187	9.03266	8.89974	3.82849	4.1531	3.99954	5.36421	5.3356	5.04672
PUV_RS01625	gene326		hypothetical protein	NA	-4.8608	-4.94938	-5.22276	-3.12484	-2.83791	-2.90049	5.62155	5.84534	5.67444	5.69586	4.88812	5.05219	1.5775	0.844716	2.27795	3.18551	2.55136	3.40665
PUV_RS01630	gene327	ald	alanine dehydrogenase	AlaDh_PNT_N,AlaDh_PNT_C	-4.8608	2.4658	-5.22276	0.674561	-2.83791	0.517551	8.4842	8.80466	8.62405	8.28896	8.60454	8.50897	3.5416	3.22599	3.15208	6.1531	5.96799	5.92877
PUV_RS01635	gene328		molecular chaperone DnaK	HSP70,DUF3731	-4.8608	1.16574	2.38886	0.929027	0.212404	1.15291	6.65287	6.93027	6.89495	6.85595	6.96622	6.89695	2.5155	2.28526	2.23196	4.62225	4.49965	4.5391
PUV_RS01640	gene329		CDP-diacylglycerol--glycerol-3-phosphate 3-phosphatidyltransferase	CDP-OH_P_transf	-4.8608	5.60281	4.8399	3.72413	3.0927	3.12761	6.95296	7.37383	7.17582	6.9249	6.72057	7.08652	6.11236	6.07308	5.71714	5.93203	5.91455	5.72458
PUV_RS00170	gene33		hypothetical protein	Glyphos_transf	-4.8608	4.49486	-5.22276	-3.12484	-2.83791	0.549732	3.60022	3.95567	4.02579	3.61309	4.08674	3.88549	2.53216	2.09135	2.22177	4.37796	4.24543	4.13212
PUV_RS01645	gene330		ATPase	Hydrolase,E1-E2_ATPase	2.57551	1.7232	1.95568	1.46485	1.26264	-0.141825	2.9659	3.30553	2.88207	3.30476	3.60251	3.41102	2.95854	2.80998	2.80392	3.67914	3.77832	3.70278
PUV_RS01650	gene331		membrane protein	SNARE_assoc	5.1597	4.88669	-5.22276	4.73799	4.99587	3.81739	7.06613	6.9916	7.11929	7.15503	7.18258	7.22005	4.70736	4.40682	4.68423	5.26243	5.07301	5.10639
PUV_RS01655	gene332		glutamyl-tRNA synthetase	tRNA-synt_1c	5.19357	6.10026	5.57156	4.52136	4.85534	4.84427	8.85622	8.87224	8.9359	8.79778	8.87342	8.87036	5.12451	5.07582	4.81069	6.58276	6.50582	6.50923
PUV_RS01660	gene333		peptidase S41	PDZ,Peptidase_S41	5.19445	5.44292	5.95927	3.84322	4.17162	3.47735	6.23487	5.83706	6.16953	5.92452	6.00052	6.07148	5.36345	5.10381	5.00508	5.57739	5.61314	5.51834
PUV_RS01665	gene334		hypothetical protein	NA	-4.8608	-4.94938	5.01326	-3.12484	-2.83791	-2.90049	5.13177	4.77268	4.60291	5.32191	5.56672	5.32432	2.49752	2.19557	2.11855	4.10019	3.76233	3.89517
PUV_RS01670	gene335		hypothetical protein	NA	7.62048	7.94282	8.17946	7.25136	7.2304	6.77545	5.21118	5.02114	5.13898	6.00961	5.9123	5.93928	6.13656	6.14664	5.99698	6.32929	6.43833	6.38149
PUV_RS01675	gene336		hypothetical protein	NA	8.97847	9.26114	9.31949	8.09486	9.44505	8.45431	9.21401	9.74916	9.43389	9.81122	10.2969	10.0627	7.13172	7.06309	6.87354	7.2656	7.44376	7.14978
PUV_RS01680	gene337	euo	peptidase	HTH_17	11.0808	11.0716	11.2607	11.4556	11.5847	11.1787	12.6982	12.4162	12.4142	12.478	12.2538	12.3653	7.92479	7.70623	7.64049	9.5503	9.61545	9.39344
PUV_RS01685	gene338		hypothetical protein	NA	6.78623	6.15066	6.57975	5.62563	6.03512	5.07427	6.35779	6.54374	6.68598	6.51125	6.39349	6.4831	4.07268	3.77597	3.97715	5.23007	5.17845	4.8709
PUV_RS01690	gene339		hypothetical protein	Competence	2.77813	4.49974	3.15375	3.94012	3.27517	3.84474	2.31458	3.50633	2.93261	3.07741	2.9582	3.32076	2.17185	2.0332	1.94618	2.53512	2.51507	2.30368
PUV_RS00175	gene34		ATP--guanido phosphotransferase	ATP-gua_Ptrans	3.96729	4.10866	-5.22276	-3.12484	2.03797	3.04802	4.81779	4.76626	5.10044	4.53501	4.96939	4.98085	3.8829	3.38074	3.4504	5.91262	6.02436	5.78502
PUV_RS01695	gene340		histidine kinase	HAMP,PAS,HisKA,HATPase_c	4.65259	6.43685	6.61451	5.03649	5.32339	5.38801	4.81365	4.95872	4.90347	5.2182	4.90808	5.11442	3.59731	3.28719	3.3436	3.75665	3.68339	3.64003
PUV_RS01700	gene341		Xaa-Pro aminopeptidase	Creatinase_N,Peptidase_M24	5.16369	5.66763	3.73638	4.61326	5.1917	4.51126	5.96542	5.13616	5.60463	5.75223	5.41749	5.9129	4.21467	3.91926	3.7453	4.11567	4.06341	3.98802
PUV_RS01705	gene342		DNA mismatch repair protein MutL	HATPase_c_3,MutL_C,DNA_mis_repair	5.89456	5.96231	6.34312	5.14993	4.95972	5.0642	5.5706	5.48916	5.23798	5.61766	5.35166	5.58477	4.87911	4.7788	4.58246	4.69301	4.75295	4.74586
PUV_RS01710	gene343		hypothetical protein	Acyltransferase,MFS_1	5.50086	5.98337	6.21985	5.20645	5.37649	4.82995	6.49032	6.41307	6.41295	6.92821	6.7247	6.69394	5.02137	4.68336	4.76207	6.03392	5.90948	5.93903
PUV_RS01715	gene344		protein-L-isoaspartate O-methyltransferase	PCMT	4.66381	6.6786	5.45629	5.03392	4.43206	4.95085	3.33059	3.54874	3.38183	3.91979	3.28946	4.05424	4.78066	4.62419	4.79492	4.76239	4.67453	4.57965
PUV_RS01720	gene345		hypothetical protein	Glyco_trans_1_2	6.60332	5.00913	5.98195	4.78635	5.21708	5.51539	5.19385	4.23105	4.42155	5.09088	4.66278	4.86788	6.08518	5.98751	5.98559	5.6603	5.50442	5.71314
PUV_RS01725	gene346		hypothetical protein	Glyco_trans_1_2	7.15062	7.38549	7.37703	6.451	6.98309	6.90525	6.89291	6.2842	6.22824	6.74137	5.9917	6.5166	7.13076	7.02358	6.97388	6.85211	6.84784	6.84615
PUV_RS01730	gene347		hypothetical protein	NA	7.33428	7.77558	7.81959	7.55838	7.76685	7.57754	6.18683	5.22993	5.84496	6.45923	6.14238	6.38024	7.22397	7.27974	7.27228	6.98315	7.23024	7.14651
PUV_RS01735	gene348		transcript cleavage factor	GreA_GreB_N,GreA_GreB	8.52235	8.86054	8.91081	8.17425	8.63405	8.2867	9.68266	9.6511	9.62128	9.81254	9.70777	9.80181	5.7805	5.51791	5.56517	6.59137	6.65052	6.45154
PUV_RS01740	gene349		non-canonical purine NTP pyrophosphatase	Ham1p_like	6.03066	5.68721	7.0608	6.06153	6.64076	5.37502	6.91195	6.71331	6.76897	6.88291	7.01871	6.90806	2.52389	2.50147	2.86604	4.18434	4.19653	4.36209
PUV_RS00180	gene35		hypothetical protein	NA	6.10552	3.44358	4.67748	3.56304	3.34136	2.96767	4.67292	5.13525	4.85017	5.58065	4.7527	4.91114	4.72666	4.75014	4.83854	6.59586	6.48488	6.35621
PUV_RS01745	gene350		hypothetical protein	NYN_YacP	5.61102	4.16947	6.40403	4.74221	5.30196	4.89924	5.02634	4.97052	5.07901	5.2601	5.14937	5.03969	2.33203	1.79988	1.80433	3.07922	3.02493	2.96921
PUV_RS01750	gene351		tRNA-Ala	NA	-4.8608	-4.94938	-5.22276	-3.12484	-2.83791	-2.90049	-2.4826	4.34752	-2.55115	1.95234	-0.131131	0.148835	1.67618	2.48993	0.905189	1.91681	1.85302	1.84735
PUV_RS01755	gene352		hypothetical protein	NA	4.7662	-4.94938	3.56121	3.03621	4.21419	2.85173	4.26868	2.92458	4.15252	4.20944	3.78037	4.58479	1.66707	1.60732	1.75495	3.72071	3.74856	3.6338
PUV_RS01760	gene353		hypothetical protein	NAGPA	3.2822	-4.94938	2.66174	3.35227	3.32129	2.68963	5.19007	4.58726	5.15013	5.68611	4.94489	5.31114	2.30433	2.01961	2.30077	4.20743	4.26336	4.07505
PUV_RS01765	gene354		hypothetical protein	NA	2.08425	3.80264	-5.22276	3.91996	4.19488	2.96515	9.8444	9.34095	9.47291	10.2157	9.59725	10.0009	3.12069	3.00709	3.14535	7.63403	7.72822	7.31751
PUV_RS01770	gene355		hypothetical protein	NA	7.38597	7.90622	8.1973	7.27055	7.4638	7.39203	5.83216	6.36745	5.48788	5.94976	5.95464	6.06705	5.6843	5.62707	5.61114	6.19732	6.0714	6.03553
PUV_RS01775	gene356		hypothetical protein	NA	9.02272	8.9761	8.93627	8.37419	8.6659	8.69754	5.27469	5.4022	5.41728	5.35826	5.46934	5.39733	6.9954	6.90753	6.9235	6.80053	6.69321	6.7147
PUV_RS01780	gene357		hypothetical protein	NA	11.256	11.2882	11.4628	10.8224	11.1492	10.8848	7.84103	7.54165	7.62437	7.41921	7.30231	7.61548	8.89619	8.68636	8.77443	8.37803	8.42191	8.4621
PUV_RS01785	gene358		hypothetical protein	Pyr_redox_3	7.0373	6.88964	5.69373	6.15328	5.72067	5.72895	4.49488	4.45558	4.66193	4.86498	4.2953	4.72222	6.9599	6.92741	6.88285	5.30543	5.2343	5.24218
PUV_RS01790	gene359		glycerol-3-phosphate acyltransferase	Acyltransferase	6.70699	6.77077	6.74437	6.66595	6.69386	6.13639	6.36761	6.70034	6.82935	6.74985	6.61584	6.68287	7.01959	6.91272	6.87488	6.59573	6.5821	6.48909
PUV_RS00185	gene36		tRNA-Lys	NA	-4.8608	-4.94938	-5.22276	-3.12484	5.89691	4.35451	5.19763	4.42602	4.25683	5.15393	5.04271	5.51962	4.98051	4.05293	4.00848	4.97714	4.5725	4.98946
PUV_RS01795	gene360		ribonuclease G	S1,RNase_E_G	7.6552	7.771	7.39628	7.69984	7.64066	7.50892	8.10757	8.02941	7.93709	8.03036	8.01497	7.91517	7.66553	7.48701	7.48248	7.71956	7.67078	7.70977
PUV_RS01800	gene361		hypothetical protein	NA	8.60255	8.88637	8.64663	9.28164	9.52347	9.08127	3.67074	3.48025	2.74094	3.52565	2.19728	2.64137	8.89241	9.02103	8.97206	9.01065	9.16399	9.1513
PUV_RS01805	gene362		hypothetical protein	NA	3.72167	3.86295	-5.22276	3.71902	3.8711	3.02458	3.23641	1.35233	2.71509	3.18055	3.09186	3.1966	3.07901	2.59345	2.53619	4.37491	4.26569	4.14781
PUV_RS01810	gene363		hypothetical protein	NA	6.71914	7.39129	4.92854	6.50254	5.16321	5.93418	8.9146	9.21162	9.1083	9.02596	9.13345	9.09116	5.28863	5.05771	4.86007	7.12568	7.23333	7.09666
PUV_RS01815	gene364		phosphate acyltransferase PlsX	FA_synthesis	5.03649	5.40031	5.63668	4.7079	5.96896	5.72348	9.3221	9.32295	9.37538	9.36135	9.36208	9.13739	4.39321	4.12532	4.03309	6.41158	6.28878	6.3055
PUV_RS01820	gene365		hypothetical protein	NA	4.93167	5.72483	5.82383	5.54769	6.64043	6.33518	6.20202	5.50656	6.10783	6.03611	6.11564	6.2152	3.32002	3.25374	3.28465	4.39195	4.3008	4.11506
PUV_RS01825	gene366		hypothetical protein	NA	-4.8608	4.60664	6.42683	3.72697	2.52232	4.85187	3.97031	4.191	5.236	5.00052	4.86378	4.85634	4.86333	4.53055	4.90845	6.52261	6.40943	6.42567
PUV_RS01830	gene367		hypothetical protein	NA	-4.8608	-4.94938	-5.22276	3.14635	3.50276	3.94893	4.79126	4.82225	4.17088	5.07008	4.68517	5.09885	4.71671	4.43048	4.52706	6.0858	6.20988	6.10627
PUV_RS01835	gene368		hypothetical protein	NA	-4.8608	-4.94938	-5.22276	4.27389	-2.83791	-2.90049	3.93662	4.56918	4.9808	4.6859	4.61608	4.38517	3.04808	2.55709	2.99	5.06393	5.07155	5.15757
PUV_RS01840	gene369		transposase	DDE_Tnp_IS1	-4.8608	-4.94938	-5.22276	-3.12484	-2.83791	-2.90049	2.86832	-2.72235	-2.55115	0.20441	-0.131131	1.18454	1.05593	0.844716	1.75953	1.69814	1.59601	1.59402
PUV_RS00190	gene37		tRNA-Glu	NA	6.22565	-4.94938	-5.22276	4.48393	5.25415	4.29521	9.37919	9.26336	9.18461	8.4777	8.76426	8.48798	6.08163	6.44307	5.57802	7.45105	7.64213	7.50332
PUV_RS01845	gene370		hypothetical protein	FA_synthesis	-4.8608	-4.94938	-5.22276	-3.12484	-2.83791	-2.90049	-2.4826	-2.72235	-2.55115	1.60664	0.762015	0.148835	1.05593	0.844716	0.905189	1.719	1.72611	1.72217
PUV_RS13110	gene371		hypothetical protein	FA_synthesis	-4.8608	4.36908	-5.22276	-3.12484	-2.83791	-2.90049	-2.4826	-2.72235	-2.55115	0.20441	-0.131131	0.148835	1.68297	1.46687	1.48704	1.83156	1.85842	1.85268
PUV_RS01850	gene372		hypothetical protein	NA	-4.8608	-4.94938	-5.22276	-3.12484	-2.83791	-2.90049	0.358696	-2.72235	0.39561	1.13295	1.6158	1.54202	2.14774	1.96717	1.90601	4.42206	4.84411	4.20693
PUV_RS01855	gene373	menC	O-succinylbenzoate synthase	MR_MLE_C	-4.8608	-4.94938	-5.22276	1.81058	1.60298	-2.90049	3.03383	2.99191	3.30283	3.80296	3.32572	3.80567	2.05284	1.83471	1.83771	4.51702	4.61634	4.55297
PUV_RS01860	gene374		hypothetical protein	NA	-4.8608	-4.94938	-5.22276	-3.12484	-2.83791	-2.90049	-2.4826	3.54549	-2.55115	1.79798	2.25047	3.06346	1.60143	1.52893	1.36224	4.27486	4.19665	4.26282
PUV_RS01865	gene375		hypothetical protein	Acetyltransf_9	-4.8608	-4.94938	-5.22276	-3.12484	-2.83791	-2.90049	3.09019	4.61566	3.14105	4.28569	4.35218	4.28573	1.88554	1.5968	1.11633	3.45052	3.77957	3.73439
PUV_RS01870	gene376		hypothetical protein	DUF374	3.98431	-4.94938	5.68238	1.30142	4.01755	3.64204	5.79859	5.43927	5.19503	5.46555	5.40564	5.52817	2.87503	2.62228	2.4697	3.73441	3.39896	3.70633
PUV_RS01875	gene377		lipid-A-disaccharide synthase	LpxB	3.82814	3.96946	2.62449	3.31528	3.97686	3.31951	6.43396	6.5025	6.03553	6.3082	6.28003	6.6096	2.93607	2.75885	2.90919	4.54083	4.44595	4.2632
PUV_RS01880	gene378		hypothetical protein	LAB_N,LAB_N	-4.8608	4.15054	5.70727	2.86545	4.49833	1.15585	6.40687	6.56578	6.66814	6.73031	6.45141	6.6008	3.91515	4.19354	3.8609	4.76854	4.75802	4.7417
PUV_RS01885	gene379		glycosyl transferase	Glycos_transf_2	3.94781	3.09191	3.32697	2.80495	4.30066	4.01692	7.52431	7.53632	7.50506	7.73612	7.55985	7.47756	4.16363	3.71046	3.76747	5.68094	5.66455	5.54286
PUV_RS00195	gene38		ribosome recycling factor	RRF	6.13659	5.79313	5.293	4.58696	4.17099	4.71816	9.57015	9.6448	9.8349	9.48429	9.82372	9.71857	5.22283	4.95882	4.81735	7.48329	7.65732	7.52993
PUV_RS01890	gene380		hypothetical protein	NA	-4.8608	-4.94938	5.23091	-3.12484	2.49639	2.5305	6.15319	6.07319	5.67337	5.92318	5.73672	5.85155	2.71286	2.10003	1.72637	3.89576	3.68984	3.80592
PUV_RS01895	gene381		poly(A) polymerase	PolyA_pol_RNAbd,PolyA_pol	5.7086	5.58742	5.08732	4.08445	4.73909	3.78211	8.7571	8.93022	8.84398	8.65653	8.80184	8.75676	6.00939	5.66693	5.62839	6.6635	6.66082	6.56687
PUV_RS01900	gene382	tyrP-3	tyrosine transporter	Trp_Tyr_perm	4.79357	4.35094	4.90856	3.28281	2.84403	3.45482	7.78631	7.63367	7.6267	7.75627	7.64211	7.69343	3.4437	3.33385	2.94321	5.49799	5.50216	5.23869
PUV_RS01905	gene383		hypothetical protein	Helicase_C,SNF2_N	2.90812	2.31577	3.284	0.534981	2.34417	2.37801	5.5245	5.65755	5.53278	5.56447	5.83687	5.71369	2.90369	2.63381	2.49562	4.58918	4.51936	4.36845
PUV_RS01910	gene384		hypothetical protein	adh_short_C2	5.79148	-4.94938	6.16965	-3.12484	-2.83791	2.87746	6.15952	6.62436	5.34083	6.4725	6.74281	6.78441	2.74106	2.91233	2.79107	5.32668	5.28846	5.37241
PUV_RS01915	gene385		hypothetical protein	NA	-4.8608	-4.94938	-5.22276	2.38265	-2.83791	-2.90049	4.02093	3.83058	3.0875	3.5705	4.18058	4.37775	2.1417	2.33617	1.71973	4.63777	4.84228	4.77249
PUV_RS01920	gene386		ribosome-associated GTPase EngA	MMR_HSR1,MMR_HSR1,KH_dom-like	6.005	4.64543	5.4661	5.26009	4.47331	4.79146	8.59482	8.40609	8.48029	8.39216	8.22446	8.28411	4.59288	4.36669	4.22622	5.63604	5.5238	5.46154
PUV_RS01925	gene387		hypothetical protein	NA	-4.8608	-4.94938	-5.22276	-3.12484	-2.83791	-2.90049	-2.4826	3.75529	3.58771	1.03574	1.01926	0.148835	2.70192	2.5861	2.10402	3.28342	3.72367	2.84239
PUV_RS01930	gene388		hypothetical protein	Acetyltransf_1	-4.8608	-4.94938	-5.22276	-3.12484	-2.83791	-2.90049	3.0008	1.67843	3.77654	0.20441	-0.131131	1.25562	2.93363	2.10264	2.09553	5.14771	5.2543	4.89164
PUV_RS01935	gene389		hypothetical protein	ASCH	-4.8608	-4.94938	-5.22276	-3.12484	-2.83791	-2.90049	4.03424	3.26653	3.67606	3.42048	2.49917	3.28048	3.45656	2.42725	2.15526	5.45058	5.32106	5.28107
PUV_RS00200	gene39		uridylate kinase	AA_kinase	5.24987	5.39151	-5.22276	3.51465	2.97638	3.58811	6.5901	6.48647	6.77075	6.7526	6.64227	6.73039	4.27325	4.10019	4.01087	6.33723	6.3978	6.20749
PUV_RS01940	gene390		hypothetical protein	ASCH	5.02022	4.16314	3.40089	-3.12484	1.13734	-2.90049	5.9731	6.64386	6.19073	3.53575	3.58715	3.82157	4.03797	4.21582	4.12622	7.89388	7.86796	7.67045
PUV_RS01945	gene391		hypothetical protein	NA	4.65505	4.47508	3.71263	-3.12484	-2.83791	-2.90049	5.19829	4.37971	4.54884	1.67381	1.4604	1.99932	3.97346	3.80277	3.35299	6.39938	6.4069	6.23644
PUV_RS01950	gene392		sulfate permease	STAS,Sulfate_transp	5.57983	4.72239	5.41765	4.64431	4.19865	3.56247	5.1922	5.33007	5.06891	5.72991	5.45589	5.34604	3.93333	3.78217	3.67481	4.36996	4.10942	4.023
PUV_RS01955	gene393		hypothetical protein	Glyco_tran_WecB	6.492	6.16001	6.03407	5.80254	6.51752	6.10059	3.47729	1.6358	3.52873	3.52227	3.53583	3.31122	5.63603	5.08899	5.26972	6.83014	6.947	6.78632
PUV_RS01960	gene394		hypothetical protein	NA	7.72148	7.16297	6.72163	7.0285	7.43816	7.57402	4.26214	2.2003	2.0411	3.64496	3.75674	4.21003	7.03913	6.64987	6.61432	7.86741	8.01362	7.72078
PUV_RS01965	gene395		hypothetical protein	NA	10.1985	10.4198	10.1345	10.5946	10.7089	10.7615	7.1153	6.60395	7.05612	6.92409	6.88729	6.90941	10.1513	10.0551	10.1727	10.0146	10.1052	10.1497
PUV_RS01970	gene396		hypothetical protein	NA	9.187	9.35968	9.21404	8.9708	9.15954	8.91596	5.88772	4.88156	5.84784	5.50681	5.60118	5.63196	7.44709	7.33588	7.33707	7.57533	7.65989	7.57986
PUV_RS01975	gene397		hypothetical protein	NA	7.91912	8.11039	7.97986	7.47304	8.12827	7.64143	7.00048	6.89241	6.99295	7.31455	7.33381	7.34697	5.8566	5.72236	5.75488	6.8071	6.88022	6.79447
PUV_RS01980	gene398		tRNA-Gly	NA	6.30578	7.44725	-5.22276	6.55845	8.03023	6.95202	7.02039	4.44634	4.27711	5.66263	6.11971	5.87338	5.57127	5.54955	5.36502	5.50636	5.57686	6.17623
PUV_RS01985	gene399		30S ribosomal protein S2	Ribosomal_S2	7.58741	7.72921	8.24592	7.89002	8.23896	8.2245	12.3784	12.3832	12.3861	12.2629	12.4697	12.4674	5.78062	5.61043	5.47096	8.86363	8.85476	8.64664
PUV_RS00025	gene4		geranyltranstransferase	polyprenyl_synt	4.63392	2.78056	5.81849	1.9276	3.00311	3.03791	7.86085	7.70661	7.93198	8.23183	8.31804	8.1555	3.88175	3.65554	3.43506	6.19519	6.02449	5.91244
PUV_RS00205	gene40		uracil-DNA glycosylase	UDG	2.95703	4.09519	-5.22276	-3.12484	2.59328	1.10379	7.87998	7.65269	7.80574	7.86171	7.70906	7.90113	2.25385	2.5358	2.30733	5.00064	4.86704	4.7538
PUV_RS01990	gene400		elongation factor Ts	EF_TS	8.39448	8.29016	7.6242	8.31382	8.10406	8.30643	12.7594	12.6487	12.6892	12.6387	12.6364	12.6555	5.71951	5.61293	5.43393	9.10708	9.04914	8.83887
PUV_RS01995	gene401		hypothetical protein	NA	5.54068	6.26702	6.50354	6.60022	6.47265	6.1263	8.80364	8.46578	8.4653	8.60408	8.19758	8.74449	3.39575	2.89063	2.97286	5.52788	5.56439	5.23697
PUV_RS02000	gene402		phosphatidylserine decarboxylase	PS_Dcarbxylase	5.93063	5.07304	5.98703	5.61768	6.18911	5.9932	7.49249	7.31025	7.1387	7.57625	7.34349	7.35956	3.56763	3.49387	3.02514	4.64566	4.73936	4.55686
PUV_RS02005	gene403		hypothetical protein	NA	4.95222	5.09382	7.32939	7.59533	6.78367	6.47258	-2.4826	3.10734	-2.55115	2.51278	2.71432	3.40309	6.60781	6.6362	6.52557	6.17255	6.48503	6.65096
PUV_RS02010	gene404		gCN5-related N-acetyltransferase	Acetyltransf_1	8.74206	8.6001	8.63514	7.83071	8.02532	8.20505	6.84273	6.71166	6.1452	7.12004	6.40468	6.61013	8.90158	8.6507	8.74532	8.49009	8.43551	8.64246
PUV_RS02015	gene405		hypothetical protein	DUF1778	8.12943	9.03016	8.2669	8.61151	8.64301	8.71844	7.03711	6.64958	6.29804	7.11232	6.79564	7.08214	8.87472	8.56652	8.643	8.63664	8.6459	8.73192
PUV_RS02020	gene406		NA	NA	5.61759	5.10769	5.12175	5.41257	5.04512	5.17704	4.24663	3.88808	4.21711	4.75165	4.87946	4.6544	5.86706	5.74022	5.77113	6.10924	6.29978	6.30346
PUV_RS02025	gene407		hypothetical protein	NA	3.89668	-4.94938	-5.22276	-3.12484	-2.83791	-2.90049	4.13592	3.36773	4.6696	5.08681	4.01654	3.73754	4.80987	3.90735	4.32085	4.48691	4.33441	4.61723
[truncated: 656 more rows]
