# Supplementary material for: Molecular causes of an evolutionary shift along the parasitism–mutualism continuum in a bacterial symbiont
Source: Proc Natl Acad Sci U S A. 2020 Aug 19;117(35):21658–66. doi: 10.1073/pnas.2005536117 (PMC7474615; doi:10.1073/pnas.2005536117)
Supplement: Supplementary File [file pnas.2005536117.sd05.xlsx]

## Sheet: Sheet1
Dataset S5. Summary of all differentially expressed genes between two consecutive time points in both treatments. Genes were considered differentially expressed if their expression changed twofold with a false-discovery rate (FDR) smaller or equal 0.05.
HT																														VT
2 hpi VS 24 hpi										24 hpi VS EBs										EBs VS 2 hpi										2 hpi VS 24 hpi										24 hpi VS EBs
Upregulated at 2 hpi					Upregulated at 24 hpi					Upregulated at 24 hpi					Upregulated in EBs					Upregulated in EBs					Upregulated at 2 hpi					Upregulated at 2 hpi					Upregulated at 24 hpi					Upregulated at 24 hpi					Upregulated in EBs
NCBI locus tag	Gene ID	log2 Fold Change	FDR		NCBI locus tag	Gene ID	log2 Fold Change	FDR		NCBI locus tag	Gene ID	log2 Fold Change	FDR		NCBI locus tag	Gene ID	log2 Fold Change	FDR		NCBI locus tag	Gene ID	log2 Fold Change	FDR		NCBI locus tag	Gene ID	log2 Fold Change	FDR		NCBI locus tag	Gene ID	log2 Fold Change	FDR		NCBI locus tag	Gene ID	log2 Fold Change	FDR		NCBI locus tag	Gene ID	log2 Fold Change	FDR		NCBI locus tag	Gene ID	log2 Fold Change	FDR
PUV_RS04990	gene1001	3.34504	0.00174139		PUV_RS05015	gene1006	3.01642	0.00452644		PUV_RS05015	gene1006	1.72702	1.27281e-08		PUV_RS00005	gene0	5.88631	5.92318e-26		PUV_RS00005	gene0	5.96271	0.000143647		PUV_RS05040	gene1011	1.67949	0.00653914		PUV_RS04995	gene1002	4.38404	0.0015408		PUV_RS00520	gene103	2.28803	0.0364942		PUV_RS05015	gene1006	2.46449	1.90147e-07		PUV_RS00005	gene0	3.36877	0.0149965
PUV_RS04995	gene1002	6.0838	3.08419e-17		PUV_RS05020	gene1007	2.53371	1.09787e-05		PUV_RS05020	gene1007	2.04299	9.96835e-33		PUV_RS00010	gene1	4.23739	1.72843e-53		PUV_RS00010	gene1	2.8126	0.000954831		PUV_RS05045	gene1012	3.66372	1.28492e-120		PUV_RS05000	gene1003	5.70829	0.000986858		PUV_RS05170	gene1038	3.04883	0.0141435		PUV_RS05020	gene1007	2.46644	8.95421e-13		PUV_RS00010	gene1	2.61044	0.0168456
PUV_RS05000	gene1003	5.68261	1.40466e-18		PUV_RS05025	gene1008	2.94136	0.0026416		PUV_RS05030	gene1009	1.43354	0.0186945		PUV_RS04990	gene1001	3.71256	1.5979e-09		PUV_RS00520	gene103	2.11576	0.0243138		PUV_RS05050	gene1013	1.82743	0.000157597		PUV_RS05005	gene1004	3.08826	0.000254063		PUV_RS00530	gene105	5.61776	2.21111e-18		PUV_RS05025	gene1008	1.97889	3.42587e-05		PUV_RS04995	gene1002	4.04515	0.000953012
PUV_RS05005	gene1004	2.24431	0.000724278		PUV_RS00520	gene103	3.06148	4.04282e-06		PUV_RS05050	gene1013	1.47992	7.92021e-05		PUV_RS04995	gene1002	6.24995	7.40055e-23		PUV_RS05145	gene1033	5.8539	5.75988e-08		PUV_RS05070	gene1017	1.62442	3.61309e-11		PUV_RS05010	gene1005	4.81979	0.00277637		PUV_RS05235	gene1051	2.5502	0.000259723		PUV_RS05030	gene1009	2.37782	1.52239e-06		PUV_RS05000	gene1003	5.66719	0.000292626
PUV_RS05010	gene1005	3.88337	5.77056e-11		PUV_RS05145	gene1033	4.47477	9.60303e-05		PUV_RS05095	gene1022	2.28551	1.23067e-16		PUV_RS05000	gene1003	5.93997	3.37417e-27		PUV_RS05150	gene1034	5.07889	0.000976679		PUV_RS05100	gene1023	3.20653	6.60414e-54		PUV_RS05045	gene1012	5.34087	2.08028e-42		PUV_RS05260	gene1056	4.43166	0.00277304		PUV_RS05035	gene1010	2.06326	0.000913404		PUV_RS05005	gene1004	3.38817	1.86938e-08
PUV_RS05045	gene1012	6.50653	1.02225e-259		PUV_RS05155	gene1035	3.67096	0.04643		PUV_RS13150	gene1024	2.10338	9.81358e-14		PUV_RS05005	gene1004	3.73072	2.74785e-51		PUV_RS05160	gene1036	6.18667	6.07027e-05		PUV_RS13150	gene1024	3.30142	4.14134e-23		PUV_RS05065	gene1016	4.06721	0.00627872		PUV_RS00535	gene106	5.41878	6.63069e-05		PUV_RS00520	gene103	2.70827	1.77898e-20		PUV_RS05010	gene1005	3.60614	0.027607
PUV_RS05065	gene1016	4.10263	1.59617e-11		PUV_RS05160	gene1036	4.32532	0.0104646		PUV_RS05105	gene1025	2.18769	1.40704e-14		PUV_RS05010	gene1005	4.103	1.33397e-24		PUV_RS05165	gene1037	5.95948	0.000135775		PUV_RS05105	gene1025	2.8428	9.81333e-14		PUV_RS05070	gene1017	6.85795	1.03768e-88		PUV_RS05315	gene1066	3.38786	9.07535e-47		PUV_RS00525	gene104	2.55945	7.18164e-07		PUV_RS05045	gene1012	4.13713	9.65323e-26
PUV_RS05070	gene1017	7.75081	0		PUV_RS05165	gene1037	4.22201	0.0135565		PUV_RS05115	gene1027	1.32603	0.00590378		PUV_RS00510	gene101	1.45318	0.00401312		PUV_RS05170	gene1038	6.16823	2.82368e-06		PUV_RS05110	gene1026	4.7547	0.00061683		PUV_RS05075	gene1018	3.22304	7.97966e-25		PUV_RS00540	gene107	2.65169	0.0325943		PUV_RS05215	gene1047	2.20601	4.04639e-10		PUV_RS05070	gene1017	7.71074	2.18646e-121
PUV_RS05075	gene1018	3.61395	1.3025e-97		PUV_RS05170	gene1038	5.23019	9.66938e-05		PUV_RS05215	gene1047	2.82974	3.34972e-27		PUV_RS05045	gene1012	2.84281	1.52662e-32		PUV_RS05175	gene1039	2.79103	0.0392486		PUV_RS05115	gene1027	4.13958	2.79015e-163		PUV_RS05090	gene1021	5.44587	3.5346e-28		PUV_RS05335	gene1070	3.90784	0.040642		PUV_RS00530	gene105	3.37374	4.82334e-196		PUV_RS05075	gene1018	4.83453	1.23185e-90
PUV_RS05090	gene1021	5.33545	1.48421e-98		PUV_RS00530	gene105	6.00584	1.8138e-36		PUV_RS00530	gene105	1.20907	0.00739399		PUV_RS05060	gene1015	3.83581	1.24799e-33		PUV_RS05205	gene1045	3.71996	0.00429857		PUV_RS05215	gene1047	4.38745	5.5906e-60		PUV_RS05100	gene1023	2.54678	1.93928e-13		PUV_RS05340	gene1071	4.64497	0.00647803		PUV_RS05235	gene1051	3.43949	3.06294e-60		PUV_RS05090	gene1021	5.68225	2.09761e-35
PUV_RS05100	gene1023	2.51075	3.62471e-25		PUV_RS05235	gene1051	2.65376	7.86336e-08		PUV_RS05235	gene1051	2.38096	5.66162e-26		PUV_RS05065	gene1016	4.22057	3.85348e-23		PUV_RS05210	gene1046	2.01299	0.0464501		PUV_RS05220	gene1048	3.58099	2.52414e-56		PUV_RS05115	gene1027	1.31529	0.0179515		PUV_RS05345	gene1072	5.77564	3.13605e-10		PUV_RS05260	gene1056	4.33309	1.57475e-39		PUV_RS05100	gene1023	1.4993	0.00377988
PUV_RS05110	gene1026	5.23666	0.0023876		PUV_RS05260	gene1056	4.36685	7.57135e-07		PUV_RS05260	gene1056	1.96628	4.71071e-23		PUV_RS05070	gene1017	6.12638	9.52495e-304		PUV_RS00530	gene105	4.79677	5.5266e-21		PUV_RS05320	gene1067	3.01668	7.23723e-97		PUV_RS05120	gene1028	5.64297	3.28587e-46		PUV_RS05350	gene1073	2.52219	0.000840104		PUV_RS00535	gene106	3.16133	9.68285e-54		PUV_RS05120	gene1028	4.9838	2.76457e-38
PUV_RS05115	gene1027	2.81355	5.50069e-56		PUV_RS00535	gene106	5.35536	7.85215e-11		PUV_RS00535	gene106	1.28317	0.00021421		PUV_RS05075	gene1018	2.89647	4.83873e-63		PUV_RS05250	gene1054	2.30008	0.0112256		PUV_RS00545	gene108	1.66416	1.16176e-17		PUV_RS05130	gene1030	5.77763	3.22779e-09		PUV_RS05365	gene1076	4.04647	2.2943e-05		PUV_RS05300	gene1063	1.44935	0.027607		PUV_RS05130	gene1030	4.88893	3.29376e-07
PUV_RS05120	gene1028	6.25635	5.6367e-183		PUV_RS05300	gene1063	2.84763	4.23786e-05		PUV_RS05315	gene1066	2.30696	1.0826e-57		PUV_RS05090	gene1021	4.09316	1.20561e-62		PUV_RS05255	gene1055	2.6816	0.0145167		PUV_RS05420	gene1087	2.16464	2.23821e-07		PUV_RS05135	gene1031	5.05118	1.58147e-10		PUV_RS05370	gene1077	4.6523	0.00648912		PUV_RS05315	gene1066	4.23326	4.60411e-255		PUV_RS05135	gene1031	4.90751	1.14191e-11
PUV_RS05130	gene1030	5.1258	1.73547e-30		PUV_RS05315	gene1066	2.7437	3.65289e-54		PUV_RS05340	gene1071	1.72273	3.84357e-08		PUV_RS05120	gene1028	5.25949	3.93498e-139		PUV_RS00535	gene106	4.07219	1.32864e-05		PUV_RS05425	gene1088	2.23365	0.00362004		PUV_RS05140	gene1032	5.29654	2.45103e-07		PUV_RS05375	gene1078	5.83623	0.000190784		PUV_RS00540	gene107	1.48282	0.0221574		PUV_RS05140	gene1032	4.85989	4.31958e-07
PUV_RS05135	gene1031	5.71461	1.16042e-41		PUV_RS00540	gene107	7.02854	1.0702e-06		PUV_RS05345	gene1072	2.41148	8.02069e-64		PUV_RS05125	gene1029	2.2821	8.58752e-08		PUV_RS05300	gene1063	2.49827	0.00170884		PUV_RS05430	gene1089	3.03363	1.88634e-17		PUV_RS05175	gene1039	5.54877	0.00153485		PUV_RS05380	gene1079	6.69341	7.24639e-06		PUV_RS05335	gene1070	2.92735	6.42316e-06		PUV_RS05175	gene1039	4.69676	0.00480696
PUV_RS05140	gene1032	4.35668	2.17625e-27		PUV_RS05335	gene1070	5.3692	0.000557102		PUV_RS05365	gene1076	1.91535	6.10441e-21		PUV_RS05130	gene1030	4.8701	1.1654e-38		PUV_RS00540	gene107	6.43237	2.44321e-05		PUV_RS05435	gene1090	1.85079	1.07296e-08		PUV_RS05195	gene1043	4.54597	0.000128632		PUV_RS05400	gene1083	4.649	0.00140208		PUV_RS05340	gene1071	3.93079	1.22258e-23		PUV_RS05185	gene1041	4.76287	0.00771161
PUV_RS05175	gene1039	7.07956	3.44508e-05		PUV_RS05340	gene1071	5.19959	0.000117943		PUV_RS05370	gene1077	2.1539	2.46233e-27		PUV_RS05135	gene1031	6.03025	2.3508e-62		PUV_RS05335	gene1070	4.6765	0.00627692		PUV_RS05440	gene1091	3.24659	6.24036e-70		PUV_RS05200	gene1044	4.22991	5.00078e-06		PUV_RS05470	gene1097	3.74379	2.45164e-10		PUV_RS05345	gene1072	5.42464	1.10448e-192		PUV_RS05195	gene1043	3.24449	0.00818198
PUV_RS05180	gene1040	5.45108	3.06764e-05		PUV_RS05345	gene1072	5.76745	8.07327e-22		PUV_RS05375	gene1078	2.43958	9.51526e-32		PUV_RS05140	gene1032	4.50349	1.69144e-50		PUV_RS05340	gene1071	3.47687	0.0411366		PUV_RS05445	gene1092	2.65137	1.14087e-52		PUV_RS05210	gene1046	4.59152	7.16714e-07		PUV_RS05475	gene1098	3.53881	3.62006e-15		PUV_RS05365	gene1076	3.4711	2.24159e-33		PUV_RS05200	gene1044	3.30926	0.00021591
PUV_RS05185	gene1041	4.23087	0.0141834		PUV_RS05350	gene1073	3.48355	2.27749e-10		PUV_RS05380	gene1079	1.56173	8.35245e-07		PUV_RS05145	gene1033	1.37914	0.00130499		PUV_RS05345	gene1072	3.35598	8.59855e-06		PUV_RS05450	gene1093	3.16557	1.10092e-112		PUV_RS05220	gene1048	5.25625	2.58696e-27		PUV_RS05480	gene1099	4.55105	4.97332e-28		PUV_RS05370	gene1077	3.23051	1.39684e-15		PUV_RS05205	gene1045	4.39493	0.0111641
PUV_RS05195	gene1043	2.87524	1.70728e-06		PUV_RS05355	gene1074	3.39421	0.000641664		PUV_RS05400	gene1083	1.96712	1.19021e-17		PUV_RS05150	gene1034	2.63301	0.00073209		PUV_RS05350	gene1073	2.44922	0.000589367		PUV_RS05530	gene1109	2.2374	2.52245e-15		PUV_RS05225	gene1049	6.88114	0		PUV_RS00555	gene110	4.22531	0.0177704		PUV_RS05375	gene1078	4.64602	2.30034e-33		PUV_RS05210	gene1046	3.25006	0.000667771
PUV_RS05200	gene1044	2.32385	7.35803e-05		PUV_RS05365	gene1076	4.67716	5.54595e-12		PUV_RS05420	gene1087	2.13509	8.03555e-16		PUV_RS05160	gene1036	1.86134	2.3408e-12		PUV_RS05365	gene1076	2.76181	0.00255229		PUV_RS05535	gene1110	3.05577	3.09081e-82		PUV_RS05270	gene1058	4.22355	0.0349309		PUV_RS05510	gene1105	4.0463	0.0268258		PUV_RS05380	gene1079	3.50301	4.63917e-39		PUV_RS05225	gene1049	7.13613	0
PUV_RS05210	gene1046	2.11938	0.0343478		PUV_RS05370	gene1077	3.86298	3.15721e-05		PUV_RS05470	gene1097	2.82051	1.99616e-54		PUV_RS05165	gene1037	1.73746	3.97818e-09		PUV_RS05380	gene1079	3.31754	0.00504123		PUV_RS05540	gene1111	3.18019	5.2304e-159		PUV_RS05285	gene1060	2.55299	0.000282771		PUV_RS05515	gene1106	4.29616	9.52683e-12		PUV_RS05400	gene1083	2.15911	6.97525e-08		PUV_RS05240	gene1052	3.8832	0.0390112
PUV_RS05215	gene1047	1.55771	0.00704159		PUV_RS05375	gene1078	6.00993	6.37295e-05		PUV_RS05475	gene1098	2.68465	5.68797e-116		PUV_RS05175	gene1039	9.87059	2.4667e-13		PUV_RS05385	gene1080	3.88973	0.0386981		PUV_RS05545	gene1112	2.46139	2.9396e-26		PUV_RS05290	gene1061	4.53595	0.0291186		PUV_RS05520	gene1107	3.52893	2.00167e-16		PUV_RS05470	gene1097	4.92245	1.39504e-138		PUV_RS05285	gene1060	2.60587	1.05762e-07
PUV_RS05220	gene1048	4.74643	2.15568e-75		PUV_RS05380	gene1079	4.87927	3.50041e-07		PUV_RS05480	gene1099	2.86632	1.22086e-189		PUV_RS05180	gene1040	5.71811	8.29779e-08		PUV_RS00550	gene109	2.11733	5.42496e-09		PUV_RS05550	gene1113	1.93598	3.23838e-05		PUV_RS05305	gene1064	4.97051	0.00147389		PUV_RS05565	gene1116	2.86181	0.00128581		PUV_RS05475	gene1098	4.19709	4.25587e-186		PUV_RS05290	gene1061	5.37673	0.000704742
PUV_RS05225	gene1049	8.43258	0		PUV_RS05400	gene1083	4.3744	7.90055e-07		PUV_RS05515	gene1106	2.04113	2.54835e-30		PUV_RS05185	gene1041	5.28267	1.50967e-06		PUV_RS05465	gene1096	3.82282	2.96082e-43		PUV_RS05605	gene1123	2.02681	0.000111695		PUV_RS05310	gene1065	5.45156	0.000217646		PUV_RS05745	gene1151	4.04014	4.23975e-59		PUV_RS05480	gene1099	4.22686	5.62015e-259		PUV_RS05305	gene1064	5.31529	8.66611e-05
PUV_RS05240	gene1052	3.03924	0.004832		PUV_RS05470	gene1097	2.7542	2.57424e-14		PUV_RS05545	gene1112	1.85547	4.98367e-17		PUV_RS05190	gene1042	2.17988	2.50815e-10		PUV_RS00555	gene110	3.80631	0.0181721		PUV_RS00570	gene113	2.17491	1.39688e-13		PUV_RS05320	gene1067	3.21289	4.73468e-34		PUV_RS05785	gene1159	2.64177	0.0094864		PUV_RS00555	gene110	2.1038	4.68724e-06		PUV_RS05310	gene1065	3.9468	0.0101915
PUV_RS05285	gene1060	3.14603	1.30281e-18		PUV_RS05475	gene1098	2.67868	1.00428e-19		PUV_RS05550	gene1113	1.9083	2.37706e-16		PUV_RS05195	gene1043	3.00049	3.23631e-18		PUV_RS05485	gene1100	2.50243	0.00187295		PUV_RS05735	gene1149	1.39848	0.0241733		PUV_RS05325	gene1068	2.5108	0.049716		PUV_RS13160	gene1171	2.22776	2.98712e-12		PUV_RS05495	gene1102	1.79805	0.00610212		PUV_RS05320	gene1067	1.90362	2.46992e-08
PUV_RS05290	gene1061	4.3597	1.46835e-06		PUV_RS05480	gene1099	2.87637	4.61019e-40		PUV_RS05555	gene1114	1.4177	6.96843e-05		PUV_RS05200	gene1044	1.78751	0.000235344		PUV_RS05490	gene1101	1.69192	0.00969354		PUV_RS00580	gene115	1.97951	5.19921e-05		PUV_RS00545	gene108	5.43347	4.6382e-175		PUV_RS05850	gene1172	2.18366	0.00229453		PUV_RS05510	gene1105	1.94309	0.000173505		PUV_RS00545	gene108	6.09399	3.58144e-246
PUV_RS05305	gene1064	5.09129	7.10928e-13		PUV_RS00555	gene110	4.48614	0.00163292		PUV_RS05560	gene1115	2.15269	6.44303e-79		PUV_RS05205	gene1045	5.72728	1.04715e-30		PUV_RS05500	gene1103	2.78541	0.00914301		PUV_RS05750	gene1152	2.06899	1.82625e-14		PUV_RS05430	gene1089	3.7459	2.50227e-08		PUV_RS05855	gene1173	3.70974	0.000773609		PUV_RS05515	gene1106	3.42842	7.74334e-103		PUV_RS05430	gene1089	2.54746	0.000261308
PUV_RS05310	gene1065	7.70521	3.1938e-07		PUV_RS05495	gene1102	2.16838	0.0382599		PUV_RS05565	gene1116	1.27539	0.000868462		PUV_RS05210	gene1046	4.13237	3.97203e-43		PUV_RS05505	gene1104	3.71781	0.00432446		PUV_RS05755	gene1153	1.28368	0.00404109		PUV_RS05440	gene1091	1.88875	0.0101533		PUV_RS05875	gene1177	3.86644	5.91577e-22		PUV_RS05520	gene1107	2.68404	2.25414e-83		PUV_RS05440	gene1091	1.61092	0.00986328
PUV_RS05320	gene1067	3.99163	1.13133e-179		PUV_RS05510	gene1105	4.55769	0.00122776		PUV_RS05735	gene1149	1.33084	0.000134735		PUV_RS05225	gene1049	9.19288	0		PUV_RS05510	gene1105	5.01565	0.000406139		PUV_RS05760	gene1154	1.72491	1.86183e-11		PUV_RS05445	gene1092	2.3753	6.81074e-06		PUV_RS05885	gene1179	2.80794	3.1577e-06		PUV_RS05550	gene1113	2.47036	1.912e-11		PUV_RS05445	gene1092	2.08526	6.59061e-07
PUV_RS05325	gene1068	2.59034	5.36689e-05		PUV_RS05515	gene1106	5.37012	3.89449e-22		PUV_RS05750	gene1152	2.58031	7.56246e-95		PUV_RS05230	gene1050	2.58187	1.6265e-06		PUV_RS05515	gene1106	3.329	1.073e-06		PUV_RS05765	gene1155	1.9885	6.11905e-25		PUV_RS05450	gene1093	3.16607	1.04465e-64		PUV_RS05895	gene1181	4.00538	2.87145e-07		PUV_RS05555	gene1114	1.54273	0.0107299		PUV_RS05450	gene1093	2.55011	3.45289e-43
PUV_RS00545	gene108	6.62122	0		PUV_RS05520	gene1107	2.33923	2.38735e-23		PUV_RS05770	gene1156	1.30435	0.0185481		PUV_RS05240	gene1052	4.12753	1.84081e-15		PUV_RS05520	gene1107	1.43693	0.00336758		PUV_RS05810	gene1164	2.56931	0.000235698		PUV_RS00060	gene11	3.82246	0.00488643		PUV_RS05920	gene1186	2.92457	6.47712e-39		PUV_RS05560	gene1115	2.7333	3.07416e-98		PUV_RS05465	gene1096	2.29998	6.29364e-09
PUV_RS05425	gene1088	2.08717	0.0115505		PUV_RS05555	gene1114	2.18375	0.0113359		PUV_RS05775	gene1157	1.6172	8.61604e-05		PUV_RS05245	gene1053	2.69348	2.04441e-08		PUV_RS05565	gene1116	2.23653	0.0105412		PUV_RS13160	gene1171	1.3802	0.000995082		PUV_RS05485	gene1100	3.96715	0.00211576		PUV_RS05925	gene1187	3.53884	4.74846e-69		PUV_RS05565	gene1116	2.97139	9.25789e-35		PUV_RS00060	gene11	3.13498	0.0115374
PUV_RS05430	gene1089	3.48712	2.99525e-21		PUV_RS05560	gene1115	1.96324	8.02383e-16		PUV_RS13160	gene1171	2.07942	3.26279e-39		PUV_RS05250	gene1054	1.93079	5.89971e-11		PUV_RS05650	gene1132	4.80783	0.00454694		PUV_RS05860	gene1174	5.33137	0.000312114		PUV_RS05490	gene1101	2.80887	3.26015e-05		PUV_RS05930	gene1188	3.44047	5.59961e-36		PUV_RS05745	gene1151	3.29974	5.62625e-290		PUV_RS05485	gene1100	4.13202	7.52437e-05
PUV_RS05435	gene1090	1.99615	2.77097e-11		PUV_RS05565	gene1116	3.51192	1.05273e-08		PUV_RS05850	gene1172	2.5334	1.94063e-59		PUV_RS05265	gene1057	2.91592	1.36277e-26		PUV_RS05655	gene1133	7.34469	6.202e-07		PUV_RS05900	gene1182	3.73333	3.07838e-241		PUV_RS05535	gene1110	6.47215	5.89617e-63		PUV_RS05935	gene1189	3.22711	9.18662e-55		PUV_RS05750	gene1152	1.96559	6.27423e-13		PUV_RS05490	gene1101	2.86676	4.05441e-09
PUV_RS05440	gene1091	3.65411	4.18227e-83		PUV_RS05690	gene1140	2.37775	0.0174496		PUV_RS05855	gene1173	1.79928	1.38905e-12		PUV_RS05270	gene1058	2.98733	3.66666e-07		PUV_RS05660	gene1134	5.56123	4.71296e-05		PUV_RS05940	gene1190	1.65491	0.000772589		PUV_RS05540	gene1111	5.26715	1.28986e-148		PUV_RS05965	gene1195	4.05784	0.00890755		PUV_RS05770	gene1156	2.64682	1.69706e-14		PUV_RS05505	gene1104	2.85124	0.0360709
PUV_RS05445	gene1092	3.9607	5.76676e-128		PUV_RS05745	gene1151	3.25749	1.22582e-93		PUV_RS05875	gene1177	2.37089	1.48124e-98		PUV_RS05285	gene1060	2.09488	2.09769e-10		PUV_RS05680	gene1138	3.27248	0.00617703		PUV_RS05945	gene1191	2.63192	4.3175e-14		PUV_RS05570	gene1117	4.34772	0.000303883		PUV_RS05970	gene1196	5.23813	0.00118379		PUV_RS05775	gene1157	3.44464	1.48715e-09		PUV_RS05535	gene1110	6.13959	3.00673e-59
PUV_RS05450	gene1093	4.27958	4.5463e-241		PUV_RS05770	gene1156	2.8188	0.000137835		PUV_RS05920	gene1186	1.76645	1.01963e-23		PUV_RS05290	gene1061	3.42164	5.39114e-06		PUV_RS05685	gene1139	2.95842	0.0207474		PUV_RS05950	gene1192	1.98483	4.72553e-05		PUV_RS05575	gene1118	6.74388	3.67851e-134		PUV_RS00065	gene12	6.58263	1.11681e-05		PUV_RS00590	gene117	2.03938	0.0152369		PUV_RS05540	gene1111	4.79296	4.39986e-132
PUV_RS05465	gene1096	1.84204	0.000217893		PUV_RS05775	gene1157	4.49072	0.00690452		PUV_RS05925	gene1187	2.13427	1.49849e-68		PUV_RS05295	gene1062	2.31392	0.005719		PUV_RS05690	gene1140	3.85901	3.07826e-07		PUV_RS05955	gene1193	2.7383	6.67964e-12		PUV_RS05580	gene1119	6.13914	1.4539e-49		PUV_RS05995	gene1201	1.94849	2.68311e-05		PUV_RS13160	gene1171	3.99247	3.64466e-220		PUV_RS05570	gene1117	3.24075	0.00682057
PUV_RS00060	gene11	3.37681	1.44917e-06		PUV_RS05785	gene1159	1.94761	0.0017656		PUV_RS05930	gene1188	2.24237	1.53884e-35		PUV_RS05305	gene1064	6.00184	9.03328e-28		PUV_RS05700	gene1142	4.81951	0.000832082		PUV_RS05980	gene1198	2.62744	1.01956e-15		PUV_RS05585	gene1120	8.02676	4.07672e-08		PUV_RS06090	gene1220	3.50978	0.00895275		PUV_RS05850	gene1172	4.31324	2.29344e-63		PUV_RS05575	gene1118	8.32451	1.05268e-226
PUV_RS05485	gene1100	2.68403	0.00154782		PUV_RS05790	gene1160	2.19022	0.00119032		PUV_RS05935	gene1189	2.1279	2.27045e-41		PUV_RS05310	gene1065	7.79938	2.5488e-08		PUV_RS05705	gene1143	4.22103	0.0199762		PUV_RS06000	gene1202	3.37365	8.53666e-58		PUV_RS05595	gene1121	5.96575	1.30899e-07		PUV_RS06165	gene1235	5.2691	1.28139e-96		PUV_RS05855	gene1173	2.89601	7.0113e-27		PUV_RS05580	gene1119	7.29465	4.36828e-80
PUV_RS05490	gene1101	2.92769	6.12453e-12		PUV_RS00590	gene117	5.89271	9.60303e-05		PUV_RS05940	gene1190	1.85468	7.41254e-11		PUV_RS00545	gene108	4.95706	0		PUV_RS05720	gene1146	3.28065	0.00592385		PUV_RS06010	gene1204	2.36716	2.8424e-17		PUV_RS00570	gene113	1.82128	0.0177704		PUV_RS06170	gene1236	4.56501	6.57688e-28		PUV_RS05875	gene1177	4.4047	2.54925e-156		PUV_RS05585	gene1120	9.45471	5.7964e-12
PUV_RS05530	gene1109	2.93829	4.05461e-31		PUV_RS05850	gene1172	2.29525	3.64058e-07		PUV_RS05945	gene1191	1.50315	0.00101566		PUV_RS05385	gene1080	1.96273	2.12183e-05		PUV_RS05725	gene1147	2.25186	0.00110177		PUV_RS06015	gene1205	1.43441	2.77049e-05		PUV_RS05645	gene1131	2.54251	0.017105		PUV_RS06175	gene1237	4.03212	0.000134435		PUV_RS05885	gene1179	2.5373	4.61016e-40		PUV_RS05595	gene1121	7.45242	1.35084e-13
PUV_RS05535	gene1110	7.75274	0		PUV_RS05855	gene1173	2.59738	1.22296e-05		PUV_RS05950	gene1192	1.36935	0.012936		PUV_RS05445	gene1092	1.30934	0.00492562		PUV_RS05745	gene1151	2.79747	2.66381e-59		PUV_RS06155	gene1233	2.23311	2.38294e-05		PUV_RS05670	gene1136	5.10668	0.000832597		PUV_RS06205	gene1243	3.57969	3.53325e-09		PUV_RS05890	gene1180	1.65938	0.0443341		PUV_RS05600	gene1122	4.78528	0.00414394
PUV_RS05540	gene1111	6.97794	0		PUV_RS05875	gene1177	3.66104	1.11051e-45		PUV_RS05955	gene1193	2.06439	3.13582e-14		PUV_RS05455	gene1094	2.69274	1.11088e-12		PUV_RS05785	gene1159	2.3971	3.91024e-06		PUV_RS06160	gene1234	2.50598	3.33389e-19		PUV_RS05685	gene1139	2.84524	0.0388392		PUV_RS06210	gene1244	3.37829	7.77782e-15		PUV_RS05895	gene1181	2.63116	6.63892e-46		PUV_RS05645	gene1131	3.43185	7.23973e-09
PUV_RS05570	gene1117	2.12378	0.0269403		PUV_RS05885	gene1179	4.31458	1.59001e-18		PUV_RS05965	gene1195	3.07713	2.23538e-51		PUV_RS05460	gene1095	3.6928	1.45546e-13		PUV_RS05790	gene1160	2.79663	9.17088e-07		PUV_RS06220	gene1246	1.51848	0.00023288		PUV_RS05695	gene1141	3.36566	7.93351e-28		PUV_RS06215	gene1245	3.40228	1.1891e-07		PUV_RS05920	gene1186	1.90517	1.49363e-28		PUV_RS05650	gene1132	3.08614	0.0153019
PUV_RS05575	gene1118	8.85725	0		PUV_RS05890	gene1180	2.79287	0.00128756		PUV_RS05970	gene1196	2.57381	2.59637e-51		PUV_RS05465	gene1096	5.66486	3.20437e-257		PUV_RS00590	gene117	4.96976	0.0028986		PUV_RS06225	gene1247	1.78542	1.48166e-11		PUV_RS00580	gene115	2.54925	0.000306659		PUV_RS06240	gene1250	3.80749	2.70655e-15		PUV_RS05925	gene1187	3.01801	0		PUV_RS05660	gene1134	2.76274	0.000106182
PUV_RS05580	gene1119	8.46083	0		PUV_RS05895	gene1181	3.56829	3.63294e-16		PUV_RS05980	gene1198	2.6875	7.29075e-34		PUV_RS00060	gene11	5.22491	1.25727e-24		PUV_RS05885	gene1179	3.28194	5.57614e-09		PUV_RS06230	gene1248	2.24231	2.22583e-22		PUV_RS05755	gene1153	4.6861	7.47164e-112		PUV_RS06245	gene1251	4.40977	1.02757e-14		PUV_RS05930	gene1188	3.54821	2.01829e-147		PUV_RS05665	gene1135	5.16018	0.00216521
PUV_RS05585	gene1120	7.92504	1.24021e-39		PUV_RS05920	gene1186	3.55438	4.8615e-85		PUV_RS00065	gene12	1.86887	1.01709e-10		PUV_RS05485	gene1100	5.18646	1.20508e-54		PUV_RS00595	gene118	2.00455	0.0332522		PUV_RS00630	gene125	1.43592	0.00776399		PUV_RS05760	gene1154	3.56554	7.58132e-30		PUV_RS06250	gene1252	3.46219	0.000736597		PUV_RS05935	gene1189	3.33549	1.0796e-78		PUV_RS05670	gene1136	4.76466	0.000673841
PUV_RS05595	gene1121	7.50178	8.59339e-125		PUV_RS05925	gene1187	3.56027	3.68427e-107		PUV_RS05995	gene1201	2.39668	1.23906e-76		PUV_RS05490	gene1101	4.61961	3.12947e-110		PUV_RS05895	gene1181	2.75545	9.10567e-08		PUV_RS06255	gene1253	2.23032	5.29061e-59		PUV_RS05765	gene1155	6.20068	5.56114e-118		PUV_RS06285	gene1259	3.13827	0.000451347		PUV_RS05940	gene1190	2.22301	8.01736e-17		PUV_RS05675	gene1137	5.43909	5.18485e-05
PUV_RS05600	gene1122	6.03588	1.03553e-16		PUV_RS05930	gene1188	3.18342	5.04135e-48		PUV_RS06025	gene1207	1.64124	4.39388e-11		PUV_RS05500	gene1103	3.38156	7.78758e-31		PUV_RS05920	gene1186	1.78793	1.12684e-08		PUV_RS06265	gene1255	1.55471	0.0257547		PUV_RS05815	gene1165	4.16161	0.000796184		PUV_RS06330	gene1268	3.39633	2.35198e-56		PUV_RS05955	gene1193	2.52059	2.23442e-08		PUV_RS05680	gene1138	3.40736	0.00369358
PUV_RS05605	gene1123	2.81073	4.36815e-11		PUV_RS05935	gene1189	2.8762	1.51109e-86		PUV_RS06080	gene1218	1.62324	1.1836e-08		PUV_RS05505	gene1104	4.83391	2.7325e-34		PUV_RS05925	gene1187	1.426	0.00100567		PUV_RS06270	gene1256	1.49151	0.0312999		PUV_RS05820	gene1166	3.64693	0.029304		PUV_RS06385	gene1279	4.13131	0.0251702		PUV_RS05965	gene1195	7.20381	4.46803e-26		PUV_RS05685	gene1139	3.73272	6.68798e-06
PUV_RS00570	gene113	2.19418	2.74098e-13		PUV_RS05960	gene1194	4.37917	0.00226296		PUV_RS00615	gene122	3.17267	2.34287e-12		PUV_RS05535	gene1110	4.69697	1.69998e-153		PUV_RS00600	gene119	2.08617	0.000760399		PUV_RS06275	gene1257	1.32478	0.0272859		PUV_RS05840	gene1170	2.93975	0.00197695		PUV_RS06410	gene1284	1.99407	0.0436154		PUV_RS05970	gene1196	5.1752	6.46733e-45		PUV_RS05695	gene1141	4.92206	7.54496e-89
PUV_RS05645	gene1131	4.02578	1.64163e-25		PUV_RS05965	gene1195	6.15576	3.77514e-05		PUV_RS06090	gene1220	1.45197	8.91798e-06		PUV_RS05540	gene1111	3.79775	2.48297e-195		PUV_RS05960	gene1194	4.64388	0.00149123		PUV_RS00635	gene126	1.66779	0.000950022		PUV_RS05900	gene1182	2.69748	6.91519e-48		PUV_RS06445	gene1291	2.72934	0.00163514		PUV_RS05980	gene1198	3.16091	1.2654e-43		PUV_RS05700	gene1142	2.04008	0.0218919
PUV_RS05665	gene1135	4.07905	1.85772e-05		PUV_RS05970	gene1196	4.74683	2.21769e-05		PUV_RS00620	gene123	1.96559	1.32369e-09		PUV_RS05570	gene1117	3.37899	2.0335e-26		PUV_RS05985	gene1199	4.94975	0.0031913		PUV_RS00640	gene127	1.95157	1.14217e-09		PUV_RS06000	gene1202	3.90796	2.43663e-32		PUV_RS06475	gene1297	2.47237	0.000280032		PUV_RS00065	gene12	4.47072	8.23582e-54		PUV_RS05705	gene1143	3.57539	0.00040997
PUV_RS05670	gene1136	4.77449	1.38619e-29		PUV_RS05985	gene1199	5.07139	0.00147002		PUV_RS06165	gene1235	1.67757	3.18504e-13		PUV_RS05575	gene1118	8.81044	0		PUV_RS00065	gene12	4.04232	0.00957494		PUV_RS06355	gene1273	1.34481	0.00633751		PUV_RS06010	gene1204	6.64501	4.96488e-07		PUV_RS06480	gene1298	2.65078	0.00272235		PUV_RS05995	gene1201	2.16567	2.66287e-23		PUV_RS05710	gene1144	2.41589	3.19601e-05
PUV_RS05675	gene1137	4.67459	1.31915e-09		PUV_RS00065	gene12	5.91118	5.46303e-06		PUV_RS06170	gene1236	1.96884	6.20916e-21		PUV_RS05580	gene1119	8.06251	0		PUV_RS00605	gene120	2.14095	1.61247e-05		PUV_RS06360	gene1274	1.97732	2.58718e-07		PUV_RS06015	gene1205	4.95532	2.84846e-46		PUV_RS06485	gene1299	2.07066	0.0339051		PUV_RS06025	gene1207	3.44581	3.93601e-27		PUV_RS05725	gene1147	1.6313	0.0111866
PUV_RS05695	gene1141	2.42274	3.76318e-20		PUV_RS05995	gene1201	2.59755	1.45954e-22		PUV_RS06205	gene1243	1.31413	0.00563028		PUV_RS05585	gene1120	7.78835	5.05789e-39		PUV_RS00610	gene121	2.77528	1.93761e-61		PUV_RS06365	gene1275	2.37447	1.50949e-09		PUV_RS06030	gene1208	2.65047	0.044615		PUV_RS00070	gene13	4.30843	2.41037e-07		PUV_RS00615	gene122	3.63898	0.000470457		PUV_RS05755	gene1153	6.1219	4.99257e-244
PUV_RS05710	gene1144	2.22856	1.47805e-06		PUV_RS06025	gene1207	1.76643	0.0315734		PUV_RS00630	gene125	2.46905	1.25374e-91		PUV_RS05595	gene1121	7.25614	6.50563e-126		PUV_RS06165	gene1235	2.99602	3.0123e-50		PUV_RS06370	gene1276	2.27224	0.000366188		PUV_RS00610	gene121	2.00645	2.45517e-09		PUV_RS06620	gene1323	1.6718	6.24428e-09		PUV_RS06090	gene1220	2.47183	1.16569e-11		PUV_RS05760	gene1154	4.31458	2.02269e-64
PUV_RS00580	gene115	2.44541	3.65692e-09		PUV_RS06080	gene1218	2.26905	0.00629693		PUV_RS06240	gene1250	2.50398	1.00484e-54		PUV_RS05600	gene1122	5.35062	6.87638e-16		PUV_RS06170	gene1236	2.76346	7.54782e-14		PUV_RS00645	gene128	2.29862	3.61883e-16		PUV_RS06050	gene1212	6.4867	9.04309e-90		PUV_RS06650	gene1329	2.33227	0.00191785		PUV_RS00620	gene123	3.4554	2.77096e-09		PUV_RS05765	gene1155	6.5182	4.69114e-142
PUV_RS05740	gene1150	1.94438	2.01711e-05		PUV_RS00615	gene122	4.84773	0.00316151		PUV_RS06245	gene1251	2.44524	5.45484e-50		PUV_RS05645	gene1131	2.86542	3.63086e-17		PUV_RS06175	gene1237	4.02227	0.000177205		PUV_RS06395	gene1281	1.54855	0.000996218		PUV_RS06055	gene1213	5.8419	9.19859e-29		PUV_RS06655	gene1330	2.24753	0.0446346		PUV_RS06165	gene1235	3.46935	2.33551e-110		PUV_RS05780	gene1158	2.08338	2.36682e-08
PUV_RS05755	gene1153	5.57198	0		PUV_RS06090	gene1220	2.36954	0.000255836		PUV_RS06250	gene1252	3.12761	3.54058e-89		PUV_RS05650	gene1132	3.57716	1.45122e-23		PUV_RS06205	gene1243	1.83137	0.00300266		PUV_RS06415	gene1285	1.74311	1.99815e-16		PUV_RS06060	gene1214	3.46649	4.59305e-10		PUV_RS06690	gene1337	5.08869	5.18327e-06		PUV_RS06170	gene1236	3.456	6.73701e-67		PUV_RS00585	gene116	2.32153	0.000328076
PUV_RS05760	gene1154	4.10645	2.70691e-156		PUV_RS06165	gene1235	4.67359	2.34578e-169		PUV_RS00635	gene126	2.33809	6.175e-42		PUV_RS05655	gene1133	4.5988	5.95436e-60		PUV_RS06210	gene1244	2.46143	1.09927e-11		PUV_RS00650	gene129	2.54539	7.06883e-14		PUV_RS06065	gene1215	5.37025	7.78017e-26		PUV_RS06755	gene1350	2.15141	1.64778e-06		PUV_RS06175	gene1237	3.62826	4.97078e-53		PUV_RS00600	gene119	2.42114	2.39331e-07
PUV_RS05765	gene1155	8.09631	0		PUV_RS06170	gene1236	4.7323	4.10768e-60		PUV_RS06330	gene1268	2.37059	6.44875e-140		PUV_RS05660	gene1134	3.88852	1.97887e-66		PUV_RS06215	gene1245	2.03589	4.35836e-05		PUV_RS06500	gene1302	2.29197	2.11557e-09		PUV_RS06110	gene1224	4.37211	6.54217e-15		PUV_RS06775	gene1354	6.81944	1.90789e-48		PUV_RS06205	gene1243	2.91535	4.75739e-47		PUV_RS00605	gene120	2.60709	6.03681e-08
PUV_RS05815	gene1165	5.17236	1.15634e-68		PUV_RS06175	gene1237	5.28036	1.80158e-08		PUV_RS06335	gene1269	1.47798	0.000265621		PUV_RS05665	gene1135	4.85007	8.42793e-15		PUV_RS06300	gene1262	2.12593	0.0226277		PUV_RS06520	gene1306	1.61365	0.00186518		PUV_RS06115	gene1225	6.05387	1.46748e-110		PUV_RS06785	gene1356	4.19158	7.15475e-14		PUV_RS06210	gene1244	3.28712	1.87438e-110		PUV_RS06000	gene1202	2.12612	3.22553e-07
PUV_RS05820	gene1166	4.7517	3.44383e-14		PUV_RS06205	gene1243	3.1455	2.96538e-17		PUV_RS00640	gene127	1.90711	4.1759e-24		PUV_RS05670	gene1136	4.55001	6.17813e-41		PUV_RS06425	gene1287	2.11769	1.90578e-06		PUV_RS06590	gene1318	2.05543	5.60902e-40		PUV_RS06120	gene1226	1.62188	0.00911216		PUV_RS00685	gene136	1.82408	0.0107587		PUV_RS06215	gene1245	2.33562	9.1838e-29		PUV_RS06010	gene1204	7.00149	1.70023e-08
PUV_RS05825	gene1167	4.7185	1.97542e-20		PUV_RS06210	gene1244	3.26678	1.81329e-27		PUV_RS06350	gene1272	1.64538	5.33334e-16		PUV_RS05675	gene1137	5.10167	5.49263e-19		PUV_RS06430	gene1288	3.34012	1.39724e-06		PUV_RS06605	gene1321	3.57604	5.3716e-20		PUV_RS06125	gene1227	2.34592	0.00313185		PUV_RS06835	gene1366	3.63466	0.00023183		PUV_RS00630	gene125	1.83403	6.06716e-14		PUV_RS06015	gene1205	5.71197	6.03478e-77
PUV_RS05840	gene1170	1.84422	0.00569202		PUV_RS06215	gene1245	2.61407	1.54876e-11		PUV_RS06355	gene1273	1.65079	3.53519e-16		PUV_RS05680	gene1138	4.85888	6.678e-35		PUV_RS06440	gene1290	2.9054	0.0111639		PUV_RS06670	gene1333	1.40579	0.0228064		PUV_RS06145	gene1231	6.2847	2.50238e-18		PUV_RS06840	gene1367	4.0992	6.64732e-18		PUV_RS06240	gene1250	4.55436	1.74494e-180		PUV_RS06030	gene1208	2.45776	0.0113306
PUV_RS05860	gene1174	6.12114	0.000844823		PUV_RS06240	gene1250	3.25038	9.51334e-26		PUV_RS06360	gene1274	1.80104	1.03011e-14		PUV_RS05685	gene1139	3.69673	1.38178e-27		PUV_RS06445	gene1291	2.91308	6.44115e-08		PUV_RS00680	gene135	1.23376	0.017432		PUV_RS06150	gene1232	6.11733	1.45326e-76		PUV_RS06865	gene1372	2.22955	0.00698974		PUV_RS06245	gene1251	5.39341	2.66913e-209		PUV_RS00610	gene121	2.89711	6.38051e-55
PUV_RS05865	gene1175	1.7265	0.00544424		PUV_RS06245	gene1251	3.55066	8.18993e-26		PUV_RS06365	gene1275	1.72679	7.60764e-09		PUV_RS05690	gene1140	1.48126	0.000119144		PUV_RS06450	gene1292	3.62923	7.50173e-07		PUV_RS06765	gene1352	3.47592	1.10986e-143		PUV_RS06155	gene1233	3.18693	0.000329815		PUV_RS06875	gene1374	6.39242	2.7796e-05		PUV_RS06250	gene1252	5.79394	7.6751e-54		PUV_RS06045	gene1211	4.88632	0.000553543
PUV_RS05900	gene1182	3.0683	8.68129e-136		PUV_RS06250	gene1252	4.03352	1.34595e-07		PUV_RS06385	gene1279	1.48671	0.00199272		PUV_RS05695	gene1141	3.4703	6.44697e-81		PUV_RS06455	gene1293	2.57912	1.23008e-11		PUV_RS06820	gene1363	2.2243	4.62935e-06		PUV_RS06255	gene1253	4.70212	3.72191e-120		PUV_RS06935	gene1386	1.50094	0.00161741		PUV_RS00635	gene126	1.57108	0.00251228		PUV_RS06050	gene1212	7.665	4.01351e-141
PUV_RS05910	gene1184	3.07338	9.46303e-07		PUV_RS06300	gene1262	2.31429	0.00452644		PUV_RS00645	gene128	2.17327	8.12815e-19		PUV_RS05700	gene1142	2.6331	1.60496e-29		PUV_RS06475	gene1297	1.75519	0.00543786		PUV_RS06885	gene1376	2.06134	5.24562e-39		PUV_RS06270	gene1256	2.31126	0.0114624		PUV_RS00075	gene14	4.91752	1.58557e-05		PUV_RS06300	gene1262	1.50892	0.0446677		PUV_RS06055	gene1213	7.532	3.40136e-57
PUV_RS05975	gene1197	4.22751	0.00140983		PUV_RS06330	gene1268	3.41566	1.69997e-90		PUV_RS06400	gene1282	2.06662	1.13512e-18		PUV_RS05705	gene1143	2.82227	2.87769e-10		PUV_RS06480	gene1298	1.74741	0.0252442		PUV_RS06895	gene1378	1.87527	1.32168e-06		PUV_RS06310	gene1264	1.61597	0.0092115		PUV_RS07025	gene1404	4.51829	0.00986753		PUV_RS06330	gene1268	4.00165	0		PUV_RS06060	gene1214	2.80384	2.94968e-08
PUV_RS00605	gene120	1.59785	0.0406767		PUV_RS06400	gene1282	2.09117	0.00612723		PUV_RS00650	gene129	1.31802	0.0267705		PUV_RS05710	gene1144	2.87447	4.27295e-41		PUV_RS00070	gene13	2.22834	0.00312347		PUV_RS06900	gene1379	1.5087	0.000311372		PUV_RS06395	gene1281	1.96125	4.82266e-05		PUV_RS07220	gene1443	3.95347	0.0359661		PUV_RS00640	gene127	1.8706	1.46847e-08		PUV_RS06065	gene1215	5.12374	3.09423e-26
PUV_RS06000	gene1202	5.19232	1.83919e-124		PUV_RS06405	gene1283	2.39801	0.000919134		PUV_RS06470	gene1296	2.61397	2.15517e-47		PUV_RS05715	gene1145	2.13585	5.62029e-09		PUV_RS06515	gene1305	2.64507	0.00151736		PUV_RS06940	gene1387	1.69045	3.69703e-10		PUV_RS06415	gene1285	6.78294	4.15339e-144		PUV_RS07230	gene1445	5.40524	0.00102908		PUV_RS06350	gene1272	1.62544	2.33864e-06		PUV_RS06105	gene1223	3.39759	2.6415e-17
PUV_RS06010	gene1204	7.23098	4.1412e-62		PUV_RS06410	gene1284	2.527	3.1088e-06		PUV_RS00070	gene13	1.91016	3.0245e-14		PUV_RS05720	gene1146	2.45925	7.46848e-18		PUV_RS06695	gene1338	3.73137	3.4721e-05		PUV_RS06945	gene1388	2.346	1.34431e-13		PUV_RS06420	gene1286	3.62807	6.17147e-14		PUV_RS07365	gene1472	6.72982	6.10912e-06		PUV_RS06365	gene1275	1.63822	0.0057923		PUV_RS06110	gene1224	5.84623	8.59443e-38
PUV_RS06015	gene1205	6.15456	1.79783e-300		PUV_RS06440	gene1290	2.88508	0.0087515		PUV_RS06505	gene1303	1.5822	1.63254e-07		PUV_RS05725	gene1147	1.94888	5.89847e-16		PUV_RS06700	gene1339	3.23593	0.000124312		PUV_RS06950	gene1389	2.43226	5.45282e-12		PUV_RS06425	gene1287	2.24936	2.67348e-05		PUV_RS00745	gene148	3.79296	3.16875e-13		PUV_RS06380	gene1278	3.12372	0.000183961		PUV_RS06115	gene1225	8.22551	8.58254e-240
PUV_RS06030	gene1208	2.36576	0.00179562		PUV_RS06445	gene1291	3.03519	3.51056e-09		PUV_RS06625	gene1324	1.43723	7.18121e-06		PUV_RS05755	gene1153	4.2883	1.66715e-269		PUV_RS06705	gene1340	2.68124	0.00768575		PUV_RS07030	gene1405	1.49499	8.45402e-08		PUV_RS06460	gene1294	5.11219	1.39846e-83		PUV_RS07415	gene1482	6.41518	2.19247e-05		PUV_RS06385	gene1279	3.57413	3.02477e-09		PUV_RS06120	gene1226	1.37165	0.0225442
PUV_RS00610	gene121	2.03465	6.0447e-20		PUV_RS06475	gene1297	2.47768	2.70568e-09		PUV_RS06630	gene1325	1.54739	0.00352786		PUV_RS05760	gene1154	2.38154	2.76597e-41		PUV_RS06710	gene1341	4.42984	0.00311381		PUV_RS07040	gene1407	2.44743	1.55629e-20		PUV_RS06465	gene1295	4.56358	3.65484e-64		PUV_RS07420	gene1483	4.86928	0.00398883		PUV_RS00645	gene128	2.38082	1.47077e-30		PUV_RS06125	gene1227	1.81616	0.0134276
PUV_RS06050	gene1212	8.54627	1.863e-134		PUV_RS06480	gene1298	2.32209	1.24773e-05		PUV_RS06685	gene1336	2.54838	5.93716e-31		PUV_RS05765	gene1155	6.1078	0		PUV_RS06775	gene1354	4.87294	2.031e-70		PUV_RS07045	gene1408	3.37521	2.32392e-89		PUV_RS00655	gene130	2.53586	9.14374e-05		PUV_RS07425	gene1484	4.80462	0.0042493		PUV_RS06400	gene1282	2.66698	2.06531e-12		PUV_RS06145	gene1231	7.71835	2.04725e-31
PUV_RS06055	gene1213	6.34021	1.93124e-159		PUV_RS06485	gene1299	1.56842	0.0212627		PUV_RS06690	gene1337	3.52743	2.61904e-130		PUV_RS05780	gene1158	2.25739	5.48576e-32		PUV_RS06780	gene1355	4.31958	2.8796e-05		PUV_RS07050	gene1409	1.26445	0.00817742		PUV_RS06495	gene1301	6.15073	9.0181e-69		PUV_RS07435	gene1486	2.84986	2.70924e-50		PUV_RS06405	gene1283	2.34013	9.34993e-12		PUV_RS06150	gene1232	7.76096	9.28327e-143
PUV_RS06060	gene1214	3.27994	2.63088e-27		PUV_RS00070	gene13	4.13851	7.93179e-17		PUV_RS06755	gene1350	1.50787	1.61652e-14		PUV_RS00585	gene116	2.51639	5.57922e-33		PUV_RS06785	gene1356	2.50359	3.19069e-13		PUV_RS07055	gene1410	1.86092	2.74214e-17		PUV_RS06520	gene1306	4.51588	3.82862e-25		PUV_RS07440	gene1487	4.47124	1.70253e-35		PUV_RS06410	gene1284	1.82877	1.36911e-07		PUV_RS06180	gene1238	1.52926	2.71756e-06
PUV_RS06065	gene1215	6.61755	2.81178e-144		PUV_RS06515	gene1305	3.5185	1.87925e-07		PUV_RS06775	gene1354	1.20243	0.00323133		PUV_RS05815	gene1165	3.89593	5.60469e-47		PUV_RS06790	gene1357	2.79676	0.00400274		PUV_RS07060	gene1411	1.95884	4.18381e-18		PUV_RS06540	gene1308	4.76752	9.08184e-08		PUV_RS07445	gene1488	4.67891	1.30477e-37		PUV_RS06445	gene1291	1.32796	0.039869		PUV_RS06190	gene1240	1.59864	0.00739387
PUV_RS06070	gene1216	2.19997	1.49958e-17		PUV_RS06625	gene1324	1.69309	0.0246204		PUV_RS06795	gene1358	2.10712	3.3049e-37		PUV_RS05820	gene1166	4.46563	3.10551e-19		PUV_RS06810	gene1361	2.49911	3.86932e-05		PUV_RS07065	gene1412	2.27619	1.32695e-60		PUV_RS06545	gene1309	6.08086	0.000524281		PUV_RS07450	gene1489	5.45269	5.18711e-37		PUV_RS06470	gene1296	2.17435	2.89073e-07		PUV_RS06255	gene1253	4.58471	1.22604e-133
PUV_RS06105	gene1223	3.68971	2.15893e-64		PUV_RS06635	gene1326	2.4278	0.00179085		PUV_RS06800	gene1359	2.03788	1.6756e-30		PUV_RS05825	gene1167	4.46782	5.37468e-28		PUV_RS06815	gene1362	3.74929	1.63417e-07		PUV_RS07070	gene1413	1.88752	9.28759e-30		PUV_RS06590	gene1318	3.32479	1.82183e-57		PUV_RS00750	gene149	3.03616	7.00719e-05		PUV_RS06475	gene1297	1.83294	3.38338e-09		PUV_RS06270	gene1256	2.6674	6.61562e-07
PUV_RS06110	gene1224	5.52381	7.07362e-166		PUV_RS06685	gene1336	2.35559	0.00259172		PUV_RS06820	gene1363	2.65795	2.11445e-42		PUV_RS05835	gene1169	1.35581	0.00274861		PUV_RS06840	gene1367	2.29357	2.43239e-08		PUV_RS07075	gene1414	1.63295	1.04926e-05		PUV_RS06595	gene1319	2.03368	4.98847e-05		PUV_RS07455	gene1490	4.881	2.44947e-32		PUV_RS06480	gene1298	1.92517	3.52324e-10		PUV_RS06310	gene1264	3.17128	3.14453e-53
PUV_RS06115	gene1225	8.35978	0		PUV_RS06690	gene1337	3.27631	3.97535e-11		PUV_RS06840	gene1367	1.47529	2.48161e-12		PUV_RS05840	gene1170	2.1591	1.64065e-15		PUV_RS06855	gene1370	2.27959	0.00295361		PUV_RS07110	gene1421	3.64704	0.00316643		PUV_RS06605	gene1321	6.10099	0.000510968		PUV_RS07460	gene1491	4.34758	4.79801e-24		PUV_RS06485	gene1299	1.6286	0.0064349		PUV_RS06315	gene1265	2.05945	0.000189116
PUV_RS06145	gene1231	7.86727	8.32029e-88		PUV_RS06755	gene1350	2.13592	8.91553e-13		PUV_RS06860	gene1371	1.88345	0.000785941		PUV_RS00595	gene118	3.25627	1.08343e-35		PUV_RS06870	gene1373	4.61264	0.00744097		PUV_RS07180	gene1435	2.21438	1.92507e-39		PUV_RS06660	gene1331	4.18209	2.50154e-42		PUV_RS07475	gene1494	4.27652	0.0183581		PUV_RS00070	gene13	3.73587	3.47865e-58		PUV_RS06415	gene1285	8.08676	1.1747e-224
PUV_RS06150	gene1232	7.62521	0		PUV_RS13175	gene1351	2.70554	8.09675e-05		PUV_RS06865	gene1372	1.70554	1.8096e-15		PUV_RS05905	gene1183	1.73234	0.00808168		PUV_RS00075	gene14	2.7074	0.00294852		PUV_RS07195	gene1438	3.08546	0.000942021		PUV_RS06665	gene1332	3.97807	3.5656e-87		PUV_RS07480	gene1495	4.72094	1.82071e-06		PUV_RS06505	gene1303	1.80735	0.000412494		PUV_RS06420	gene1286	4.02793	6.53527e-26
PUV_RS06155	gene1233	3.04291	2.48376e-11		PUV_RS06775	gene1354	6.07537	3.35284e-121		PUV_RS06870	gene1373	1.93694	1.26612e-10		PUV_RS00600	gene119	3.22349	1.01655e-69		PUV_RS07010	gene1401	2.66555	0.0154538		PUV_RS07275	gene1454	1.65431	2.15753e-09		PUV_RS06670	gene1333	4.3697	3.22987e-79		PUV_RS00080	gene15	4.43987	0.000175489		PUV_RS06515	gene1305	2.49182	2.10676e-16		PUV_RS06425	gene1287	2.21172	2.24912e-09
PUV_RS06160	gene1234	2.41005	6.42421e-16		PUV_RS06780	gene1355	2.74653	0.0325005		PUV_RS06875	gene1374	4.34368	3.17943e-45		PUV_RS05975	gene1197	2.85074	0.0159413		PUV_RS07230	gene1445	3.51589	0.0370088		PUV_RS07280	gene1455	2.21501	1.90267e-27		PUV_RS06675	gene1334	4.43842	2.84808e-33		PUV_RS00755	gene150	4.72501	0.00553984		PUV_RS00660	gene131	1.64986	0.0151559		PUV_RS06455	gene1293	1.78849	3.61277e-05
PUV_RS06180	gene1238	1.62082	1.2835e-10		PUV_RS06785	gene1356	3.15902	7.18671e-27		PUV_RS06905	gene1380	1.74593	1.48613e-12		PUV_RS00605	gene120	3.7388	1.32e-114		PUV_RS07235	gene1446	4.30096	0.00447224		PUV_RS07315	gene1462	3.42092	1.12681e-79		PUV_RS06680	gene1335	3.12996	2.51035e-88		PUV_RS07545	gene1508	3.24733	0.000346216		PUV_RS06625	gene1324	1.60044	0.000173963		PUV_RS06460	gene1294	6.24788	5.93464e-154
PUV_RS06220	gene1246	1.29175	0.0450816		PUV_RS06790	gene1357	2.51315	0.0131873		PUV_RS06935	gene1386	1.78577	1.40874e-47		PUV_RS06000	gene1202	1.81867	1.29743e-06		PUV_RS07240	gene1447	6.16387	7.4513e-05		PUV_RS07375	gene1474	4.99414	4.3834e-128		PUV_RS06685	gene1336	2.77749	1.56891e-21		PUV_RS07575	gene1514	2.35481	0.0023504		PUV_RS06630	gene1325	2.43402	0.00192521		PUV_RS06465	gene1295	5.30715	8.30512e-105
PUV_RS06225	gene1247	1.70319	2.69563e-09		PUV_RS00685	gene136	1.63567	0.00196535		PUV_RS06940	gene1387	2.08256	1.19739e-30		PUV_RS06010	gene1204	4.86382	4.82354e-27		PUV_RS07245	gene1448	3.82728	0.0447735		PUV_RS07380	gene1475	3.77626	2.69338e-68		PUV_RS00675	gene134	6.38122	3.91771e-67		PUV_RS07580	gene1515	4.72926	2.07905e-25		PUV_RS06690	gene1337	5.34277	2.05116e-105		PUV_RS06495	gene1301	7.459	2.63407e-116
PUV_RS06230	gene1248	1.7411	1.42115e-08		PUV_RS06815	gene1362	2.95752	0.000185605		PUV_RS06945	gene1388	1.72871	9.0157e-11		PUV_RS06015	gene1205	4.72016	7.28087e-181		PUV_RS07260	gene1451	3.85	0.0419816		PUV_RS07430	gene1485	2.2063	5.25623e-19		PUV_RS06715	gene1342	6.5816	1.60098e-58		PUV_RS07635	gene1527	2.85014	0.00773714		PUV_RS06775	gene1354	4.81759	0		PUV_RS06520	gene1306	3.35197	2.50632e-14
PUV_RS06255	gene1253	5.89006	0		PUV_RS06835	gene1366	2.6022	6.40123e-06		PUV_RS06950	gene1389	1.82572	1.42298e-11		PUV_RS06030	gene1208	3.79693	2.67874e-40		PUV_RS07305	gene1460	3.78105	0.0193747		PUV_RS07530	gene1505	1.32005	0.0335555		PUV_RS06720	gene1343	6.76167	6.35222e-29		PUV_RS07640	gene1528	4.33428	0.0140033		PUV_RS06785	gene1356	3.05123	4.89256e-75		PUV_RS13165	gene1307	2.77454	0.000104459
PUV_RS06270	gene1256	3.53777	8.7703e-28		PUV_RS06840	gene1367	3.76885	4.15699e-36		PUV_RS00075	gene14	2.15246	1.9329e-11		PUV_RS00610	gene121	4.80993	0		PUV_RS07310	gene1461	5.25043	0.00134928		PUV_RS07535	gene1506	1.6261	5.00672e-06		PUV_RS06725	gene1344	2.60349	7.24521e-05		PUV_RS07645	gene1529	4.77342	0.004963		PUV_RS06795	gene1358	1.93655	1.92457e-13		PUV_RS06540	gene1308	4.13975	7.12068e-07
PUV_RS06310	gene1264	1.71843	0.000148042		PUV_RS06845	gene1368	2.05652	2.20596e-05		PUV_RS07015	gene1402	2.6441	7.71165e-07		PUV_RS06045	gene1211	2.03293	0.00340543		PUV_RS07330	gene1465	1.86537	0.0194253		PUV_RS07590	gene1517	2.28373	3.30199e-05		PUV_RS06730	gene1345	3.97301	0.0375222		PUV_RS07650	gene1530	4.24809	0.00483274		PUV_RS06800	gene1359	1.6116	5.46847e-05		PUV_RS06545	gene1309	5.6854	0.000264477
PUV_RS06395	gene1281	1.95352	3.17874e-09		PUV_RS00690	gene137	1.81295	0.00122272		PUV_RS07225	gene1444	1.66359	4.37671e-07		PUV_RS06050	gene1212	9.65509	3.3471e-184		PUV_RS07355	gene1470	4.20228	0.0198632		PUV_RS07595	gene1518	3.4005	1.68305e-57		PUV_RS00680	gene135	6.72872	1.4152e-183		PUV_RS07670	gene1534	2.71937	0.00856715		PUV_RS06820	gene1363	2.28859	8.62347e-08		PUV_RS06555	gene1311	2.55869	1.95779e-13
PUV_RS06415	gene1285	8.06905	0		PUV_RS06865	gene1372	3.25714	3.88722e-09		PUV_RS00730	gene145	1.43691	7.92005e-07		PUV_RS06055	gene1213	7.04323	2.71582e-242		PUV_RS00745	gene148	2.5417	1.1929e-08		PUV_RS13190	gene1519	2.94588	1.38882e-117		PUV_RS06765	gene1352	5.6569	2.57131e-75		PUV_RS07690	gene1538	2.50222	0.0119017		PUV_RS06835	gene1366	2.47423	1.84168e-21		PUV_RS06565	gene1313	2.31766	0.0110654
PUV_RS06420	gene1286	3.31605	3.10866e-32		PUV_RS06870	gene1373	6.54958	8.55193e-06		PUV_RS07265	gene1452	1.46027	0.000203704		PUV_RS06060	gene1214	3.461	4.87109e-69		PUV_RS07415	gene1482	5.4826	0.000667731		PUV_RS07600	gene1520	2.18217	1.4223e-34		PUV_RS06805	gene1360	3.13521	1.04333e-05		PUV_RS07725	gene1545	1.90267	0.0035893		PUV_RS06840	gene1367	3.0841	9.53789e-109		PUV_RS06590	gene1318	2.14542	1.13782e-18
PUV_RS06460	gene1294	6.57141	0		PUV_RS06875	gene1374	2.4684	0.0311142		PUV_RS07365	gene1472	4.18449	1.24026e-142		PUV_RS06065	gene1215	6.83767	1.45413e-178		PUV_RS07450	gene1489	2.08561	4.44625e-12		PUV_RS07605	gene1521	1.50864	0.00450966		PUV_RS06810	gene1361	2.15482	0.0100068		PUV_RS07755	gene1551	2.20578	1.15124e-07		PUV_RS06860	gene1371	2.12328	0.00879944		PUV_RS06595	gene1319	2.15411	7.59184e-12
PUV_RS06465	gene1295	6.0025	0		PUV_RS06935	gene1386	1.33407	0.000510726		PUV_RS07375	gene1474	2.31694	2.42577e-17		PUV_RS06070	gene1216	1.55818	3.38837e-09		PUV_RS00750	gene149	2.67568	1.34039e-05		PUV_RS07625	gene1525	3.13134	1.97391e-31		PUV_RS06885	gene1376	6.35459	3.31826e-216		PUV_RS07760	gene1552	2.5376	0.00538685		PUV_RS06865	gene1372	2.47121	3.89665e-22		PUV_RS06605	gene1321	5.14921	0.00152757
PUV_RS00655	gene130	2.51856	2.57424e-14		PUV_RS00075	gene14	4.85986	1.52635e-13		PUV_RS07380	gene1475	2.29005	1.02278e-23		PUV_RS06105	gene1223	3.7092	3.3524e-115		PUV_RS07455	gene1490	1.98485	5.44873e-09		PUV_RS07700	gene1540	1.93334	0.000162795		PUV_RS06890	gene1377	2.65072	0.0102543		PUV_RS07765	gene1553	2.66813	1.22171e-05		PUV_RS06870	gene1373	2.37577	1.68576e-07		PUV_RS06660	gene1331	5.46942	9.954e-103
PUV_RS06495	gene1301	7.65958	0		PUV_RS07005	gene1400	3.32821	0.0123569		PUV_RS07415	gene1482	2.21736	5.33489e-26		PUV_RS06110	gene1224	5.35834	6.42946e-191		PUV_RS07460	gene1491	3.29816	1.19792e-19		PUV_RS07705	gene1541	2.71296	6.17064e-26		PUV_RS06895	gene1378	4.53115	2.53686e-09		PUV_RS07785	gene1557	3.04176	0.0392314		PUV_RS06875	gene1374	4.61047	3.9191e-36		PUV_RS06665	gene1332	5.71525	6.48717e-238
PUV_RS06500	gene1302	1.8786	6.89142e-05		PUV_RS07010	gene1401	2.84078	0.00461538		PUV_RS07420	gene1483	2.17071	9.44029e-20		PUV_RS06115	gene1225	8.43703	0		PUV_RS07485	gene1496	4.71998	0.00587349		PUV_RS07710	gene1542	2.91289	1.28302e-83		PUV_RS06955	gene1390	6.55112	9.44918e-146		PUV_RS07815	gene1563	2.03667	0.0182558		PUV_RS06940	gene1387	2.37774	1.74405e-20		PUV_RS06670	gene1333	6.22625	1.31499e-202
PUV_RS06520	gene1306	4.79824	1.30679e-53		PUV_RS00715	gene142	2.9471	0.00719643		PUV_RS07425	gene1484	2.00652	2.56747e-21		PUV_RS06145	gene1231	7.14809	3.49326e-75		PUV_RS07545	gene1508	3.10135	0.00184208		PUV_RS07715	gene1543	3.37717	3.09125e-35		PUV_RS06960	gene1391	6.42992	1.83793e-27		PUV_RS07820	gene1564	2.76331	0.00259454		PUV_RS00075	gene14	4.11192	7.60112e-62		PUV_RS06675	gene1334	5.71561	9.90331e-76
PUV_RS06540	gene1308	4.47188	5.4074e-30		PUV_RS00725	gene144	1.96719	0.0353555		PUV_RS07435	gene1486	2.06421	8.65174e-136		PUV_RS06150	gene1232	6.47749	2.30437e-274		PUV_RS07565	gene1512	2.25891	0.0101779		PUV_RS07770	gene1554	1.23421	0.0268744		PUV_RS07030	gene1405	3.88427	1.64549e-111		PUV_RS07825	gene1565	4.65887	0.00134303		PUV_RS00715	gene142	1.9175	0.0088524		PUV_RS06680	gene1335	4.66306	0
PUV_RS06545	gene1309	4.23225	0.00371059		PUV_RS07230	gene1445	4.75371	0.000625137		PUV_RS07440	gene1487	2.23938	1.76335e-81		PUV_RS06255	gene1253	3.65974	3.94619e-204		PUV_RS07635	gene1527	2.76308	0.000367089		PUV_RS07835	gene1567	1.88541	4.344e-07		PUV_RS07035	gene1406	3.80022	8.45189e-42		PUV_RS07830	gene1566	2.59191	0.0038794		PUV_RS07220	gene1443	2.52068	1.16824e-05		PUV_RS06685	gene1336	4.79147	2.66573e-124
PUV_RS06590	gene1318	3.84191	4.68589e-237		PUV_RS07235	gene1446	4.10207	0.00552032		PUV_RS07445	gene1488	2.40646	9.38069e-133		PUV_RS06270	gene1256	2.04626	1.17603e-09		PUV_RS07650	gene1530	2.87513	0.0282499		PUV_RS07950	gene1590	2.62259	2.09226e-41		PUV_RS07045	gene1408	2.16998	6.35223e-07		PUV_RS07835	gene1567	3.38838	4.71544e-30		PUV_RS07225	gene1444	3.06056	2.88172e-09		PUV_RS00675	gene134	7.5581	4.99283e-106
PUV_RS06595	gene1319	2.74759	2.87767e-29		PUV_RS00730	gene145	2.58967	3.03853e-14		PUV_RS07450	gene1489	1.62589	1.30032e-22		PUV_RS06310	gene1264	2.63045	1.17132e-35		PUV_RS00775	gene154	4.97038	0.00296432		PUV_RS07960	gene1592	2.55016	7.77886e-83		PUV_RS07050	gene1409	2.35281	6.21741e-33		PUV_RS07855	gene1571	3.98442	0.0349309		PUV_RS07230	gene1445	3.39566	3.15831e-10		PUV_RS06715	gene1342	6.44275	2.87913e-59
PUV_RS13170	gene1320	5.19135	0.0385166		PUV_RS07260	gene1451	3.78843	0.0362663		PUV_RS07455	gene1490	1.74658	2.25971e-47		PUV_RS06315	gene1265	3.03263	1.47247e-65		PUV_RS00780	gene155	4.00188	0.031264		PUV_RS07975	gene1595	2.16774	1.15367e-38		PUV_RS07055	gene1410	3.5598	1.02077e-43		PUV_RS07885	gene1577	2.3394	0.01496		PUV_RS00730	gene145	1.88171	5.69845e-22		PUV_RS06720	gene1343	6.81499	3.08236e-31
PUV_RS06605	gene1321	6.5175	9.62786e-24		PUV_RS00740	gene147	1.6839	0.0499583		PUV_RS07475	gene1494	1.92699	1.16894e-06		PUV_RS06415	gene1285	6.32594	0		PUV_RS07785	gene1557	4.91505	1.7524e-05		PUV_RS00085	gene16	1.98811	0.000103334		PUV_RS07060	gene1411	4.08896	3.19793e-27		PUV_RS00795	gene158	4.03534	0.0288406		PUV_RS07255	gene1450	2.91946	2.27619e-08		PUV_RS06725	gene1344	4.93153	1.63554e-43
PUV_RS06660	gene1331	5.20451	0		PUV_RS07355	gene1470	4.88986	0.00243403		PUV_RS07480	gene1495	2.93789	7.4305e-94		PUV_RS06420	gene1286	4.00104	9.24117e-112		PUV_RS07790	gene1558	3.58179	0.000377169		PUV_RS08060	gene1612	1.38536	0.0138609		PUV_RS07065	gene1412	4.73548	1.53701e-256		PUV_RS07945	gene1589	2.05331	6.72621e-06		PUV_RS07260	gene1451	2.72543	0.000205472		PUV_RS06730	gene1345	4.76956	0.000809522
PUV_RS06665	gene1332	4.27103	8.67506e-182		PUV_RS07360	gene1471	4.73193	0.00379959		PUV_RS00080	gene15	1.82119	3.72882e-16		PUV_RS06425	gene1287	3.33221	1.95279e-60		PUV_RS00785	gene156	4.13123	0.0239131		PUV_RS08065	gene1613	3.00399	2.82028e-06		PUV_RS07070	gene1413	6.72764	1.64075e-116		PUV_RS00800	gene159	4.15018	0.0251351		PUV_RS07355	gene1470	2.94701	4.52778e-06		PUV_RS00680	gene135	8.01418	1.47622e-286
PUV_RS06670	gene1333	4.29098	1.8548e-96		PUV_RS07365	gene1472	7.069	1.24886e-08		PUV_RS00755	gene150	2.80222	1.22311e-16		PUV_RS06430	gene1288	1.99446	2.76055e-13		PUV_RS07860	gene1572	2.05036	0.00412419		PUV_RS08170	gene1634	1.41978	0.0369907		PUV_RS07180	gene1435	6.60228	4.4318e-76		PUV_RS08015	gene1603	2.2662	4.39407e-05		PUV_RS07360	gene1471	2.19031	0.0415835		PUV_RS06765	gene1352	3.38308	1.49418e-22
PUV_RS06675	gene1334	2.27709	8.90783e-06		PUV_RS00745	gene148	3.61499	6.22078e-24		PUV_RS13185	gene1500	2.32696	1.7319e-07		PUV_RS06435	gene1289	2.36674	0.00880904		PUV_RS07885	gene1577	3.16029	0.0012703		PUV_RS08175	gene1635	2.00131	1.28337e-30		PUV_RS07210	gene1441	2.99927	7.08041e-08		PUV_RS08050	gene1610	2.47905	0.00204081		PUV_RS07365	gene1472	5.60375	7.61447e-97		PUV_RS06805	gene1360	2.68029	1.16824e-05
PUV_RS00675	gene134	8.01337	4.75847e-251		PUV_RS07415	gene1482	7.69996	5.22937e-08		PUV_RS07545	gene1508	1.39867	0.00244457		PUV_RS06450	gene1292	1.67783	2.36717e-07		PUV_RS00795	gene158	3.44955	0.0105491		PUV_RS08180	gene1636	2.03485	3.92465e-15		PUV_RS07270	gene1453	5.7137	0.000841491		PUV_RS08055	gene1611	3.31776	0.000161627		PUV_RS07385	gene1476	2.9068	1.44484e-13		PUV_RS06855	gene1370	1.4454	0.0475685
PUV_RS06715	gene1342	6.96695	1.52196e-288		PUV_RS07420	gene1483	5.26886	0.000748724		PUV_RS00760	gene151	3.12725	1.66374e-18		PUV_RS06455	gene1293	1.92724	8.86431e-29		PUV_RS00805	gene160	7.6464	1.56756e-07		PUV_RS08215	gene1643	1.71395	0.0107447		PUV_RS07275	gene1454	7.20615	1.36295e-19		PUV_RS08060	gene1612	1.67954	0.042004		PUV_RS00745	gene148	2.29608	4.38341e-24		PUV_RS06885	gene1376	7.60721	0
PUV_RS06720	gene1343	7.64585	1.42493e-192		PUV_RS07425	gene1484	2.94467	8.02066e-05		PUV_RS07570	gene1513	1.64514	0.00023012		PUV_RS06460	gene1294	5.86986	0		PUV_RS08005	gene1601	1.78908	0.00736428		PUV_RS08430	gene1686	2.23786	3.8161e-21		PUV_RS07280	gene1455	7.35716	4.77263e-96		PUV_RS08125	gene1625	6.03365	8.97544e-21		PUV_RS07415	gene1482	2.89983	5.21936e-24		PUV_RS06890	gene1377	2.01587	0.0362043
PUV_RS06725	gene1344	4.00164	6.46509e-15		PUV_RS07440	gene1487	2.94472	4.64465e-48		PUV_RS07575	gene1514	2.34409	6.77536e-51		PUV_RS06465	gene1295	5.24763	0		PUV_RS00810	gene161	7.57286	2.1087e-07		PUV_RS08435	gene1687	1.52317	1.27191e-08		PUV_RS07315	gene1462	2.57356	9.53845e-16		PUV_RS08240	gene1648	2.83454	0.032019		PUV_RS07420	gene1483	2.67031	3.22663e-07		PUV_RS06895	gene1378	5.62272	4.09878e-19
PUV_RS06730	gene1345	4.9312	9.87479e-09		PUV_RS07445	gene1488	3.28011	4.85947e-68		PUV_RS07580	gene1515	3.3102	5.96521e-97		PUV_RS00655	gene130	1.52841	0.000255918		PUV_RS08055	gene1611	5.56079	0.000511418		PUV_RS08440	gene1688	2.36951	3.38709e-18		PUV_RS07330	gene1465	2.29794	0.0400227		PUV_RS00830	gene165	4.44937	0.0113322		PUV_RS07425	gene1484	3.85117	3.69424e-25		PUV_RS06900	gene1379	1.64697	3.65408e-05
PUV_RS00680	gene135	7.90595	0		PUV_RS07450	gene1489	3.7115	3.49992e-72		PUV_RS00765	gene152	2.48579	7.84659e-34		PUV_RS06490	gene1300	3.4798	8.74624e-20		PUV_RS08120	gene1624	4.0975	0.024854		PUV_RS08530	gene1706	1.80817	0.000246338		PUV_RS07375	gene1474	2.10591	1.28036e-07		PUV_RS08255	gene1651	4.47548	0.0105298		PUV_RS07435	gene1486	3.5901	1.02996e-275		PUV_RS06955	gene1390	7.67939	1.54659e-223
PUV_RS06765	gene1352	6.40575	2.0998e-294		PUV_RS00750	gene149	3.4333	2.73229e-11		PUV_RS13195	gene1526	1.49868	0.00189303		PUV_RS06495	gene1301	6.8325	5.81697e-260		PUV_RS08130	gene1626	2.33708	7.82011e-06		PUV_RS08670	gene1734	2.8245	2.65302e-64		PUV_RS07535	gene1506	1.96919	0.00454989		PUV_RS08260	gene1652	4.16682	0.0217912		PUV_RS07440	gene1487	4.83366	0		PUV_RS06960	gene1391	7.66293	8.19673e-44
PUV_RS06805	gene1360	1.97176	0.00310627		PUV_RS07455	gene1490	3.73144	5.66268e-65		PUV_RS07650	gene1530	1.64594	1.43677e-06		PUV_RS06520	gene1306	3.18459	1.17798e-26		PUV_RS08145	gene1629	4.25384	0.0192432		PUV_RS08675	gene1735	2.61669	9.37038e-97		PUV_RS13190	gene1519	3.67036	3.64778e-59		PUV_RS08265	gene1653	5.8812	9.58651e-06		PUV_RS07445	gene1488	4.96288	0		PUV_RS07030	gene1405	5.08665	1.60347e-249
PUV_RS06880	gene1375	2.44085	1.55111e-15		PUV_RS07460	gene1491	4.48107	1.0126e-44		PUV_RS07655	gene1531	1.99393	0.0049635		PUV_RS13165	gene1307	1.53237	0.0228177		PUV_RS00820	gene163	4.48079	0.00252771		PUV_RS08685	gene1737	1.3813	0.000897842		PUV_RS07600	gene1520	3.74152	3.01296e-89		PUV_RS08270	gene1654	4.83719	0.00441596		PUV_RS07450	gene1489	3.93314	0		PUV_RS07035	gene1406	4.93861	3.00996e-106
PUV_RS06885	gene1376	8.04841	0		PUV_RS07480	gene1495	3.92389	5.37854e-13		PUV_RS07665	gene1533	1.54146	0.000369448		PUV_RS06540	gene1308	5.54167	1.06265e-81		PUV_RS08190	gene1638	3.95888	0.00173512		PUV_RS08690	gene1738	2.27087	3.26687e-48		PUV_RS07620	gene1524	2.20367	0.0243841		PUV_RS08290	gene1658	4.04611	0.0367543		PUV_RS00750	gene149	1.72224	6.76971e-07		PUV_RS07050	gene1409	3.53995	6.35251e-153
PUV_RS06895	gene1378	5.32757	3.44473e-85		PUV_RS00080	gene15	2.87185	8.6902e-08		PUV_RS07670	gene1534	2.56298	5.6423e-33		PUV_RS06545	gene1309	6.53251	1.38884e-13		PUV_RS08235	gene1647	4.84292	0.0008118		PUV_RS08700	gene1740	1.61719	0.00333357		PUV_RS07625	gene1525	8.40959	5.91134e-09		PUV_RS08295	gene1659	4.37393	1.7652e-05		PUV_RS07455	gene1490	4.28154	1.55577e-206		PUV_RS07055	gene1410	4.31227	1.56665e-94
PUV_RS06900	gene1379	1.9611	1.27299e-12		PUV_RS00755	gene150	4.94902	0.000374408		PUV_RS07690	gene1538	1.45193	1.85549e-06		PUV_RS06580	gene1316	2.29805	8.90623e-19		PUV_RS08240	gene1648	2.70187	0.0250602		PUV_RS08735	gene1747	2.22245	3.97845e-18		PUV_RS07705	gene1541	1.66312	0.0324773		PUV_RS08350	gene1670	4.84583	0.00454989		PUV_RS07460	gene1491	1.90352	2.44776e-28		PUV_RS07060	gene1411	4.75409	1.70816e-51
PUV_RS06955	gene1390	8.22311	0		PUV_RS13185	gene1500	4.17623	0.0158415		PUV_RS07725	gene1545	1.29649	0.000655515		PUV_RS06590	gene1318	1.78648	7.66384e-25		PUV_RS08245	gene1649	5.06084	0.00231385		PUV_RS08740	gene1748	2.34	1.50949e-09		PUV_RS07710	gene1542	4.80172	2.67133e-69		PUV_RS08355	gene1671	4.14546	0.0264279		PUV_RS07475	gene1494	3.65465	9.37016e-10		PUV_RS07065	gene1412	5.2522	0
PUV_RS06960	gene1391	8.1394	1.60637e-208		PUV_RS07545	gene1508	4.50002	2.11527e-08		PUV_RS07755	gene1551	1.53688	1.50421e-05		PUV_RS06595	gene1319	2.08636	3.51126e-20		PUV_RS00830	gene165	4.4619	0.0104303		PUV_RS08745	gene1749	2.03341	2.77461e-22		PUV_RS07715	gene1543	6.25687	2.25995e-41		PUV_RS08365	gene1673	5.12813	0.00231502		PUV_RS07480	gene1495	5.11825	9.99012e-97		PUV_RS07070	gene1413	7.27273	1.59782e-146
PUV_RS06970	gene1393	1.53673	0.00657353		PUV_RS00760	gene151	5.00037	0.00183201		PUV_RS07765	gene1553	2.33596	5.22396e-62		PUV_RS06605	gene1321	2.94146	0.000281994		PUV_RS08250	gene1650	3.6373	0.00571939		PUV_RS08755	gene1751	1.62532	0.00983394		PUV_RS07740	gene1548	2.97173	0.0129616		PUV_RS08465	gene1693	2.58036	0.0246863		PUV_RS00080	gene15	3.0957	1.60958e-35		PUV_RS07135	gene1426	1.90192	0.000390631
PUV_RS07030	gene1405	4.77217	0		PUV_RS07575	gene1514	3.69674	6.38728e-12		PUV_RS07795	gene1559	2.25258	3.20446e-08		PUV_RS06660	gene1331	4.19162	2.08949e-233		PUV_RS08260	gene1652	3.96106	0.0326637		PUV_RS08800	gene1760	1.6256	1.60505e-07		PUV_RS07770	gene1554	3.66918	8.29774e-46		PUV_RS08470	gene1694	2.5817	1.24266e-06		PUV_RS00755	gene150	3.43137	6.00854e-13		PUV_RS07145	gene1428	3.37454	2.11796e-25
PUV_RS07035	gene1406	4.90231	1.75869e-281		PUV_RS07580	gene1515	3.56801	1.82961e-44		PUV_RS07815	gene1563	1.8069	4.65325e-18		PUV_RS06665	gene1332	3.0551	2.74122e-75		PUV_RS08265	gene1653	6.11054	7.84057e-05		PUV_RS08805	gene1761	1.52734	9.40883e-09		PUV_RS07775	gene1555	4.42825	8.8789e-19		PUV_RS08475	gene1695	2.98296	7.86489e-06		PUV_RS07545	gene1508	3.11842	1.16077e-23		PUV_RS07180	gene1435	6.8907	3.42362e-89
PUV_RS07040	gene1407	1.7599	2.34363e-06		PUV_RS00765	gene152	1.47384	0.0305974		PUV_RS07820	gene1564	2.63357	6.46644e-53		PUV_RS06670	gene1333	2.88518	6.40428e-34		PUV_RS08270	gene1654	4.62343	0.00718234		PUV_RS08820	gene1764	4.08887	1.65857e-21		PUV_RS07800	gene1560	3.1845	1.53771e-27		PUV_RS08490	gene1698	6.00319	0.00010423		PUV_RS00760	gene151	3.26186	0.000134757		PUV_RS07210	gene1441	3.68149	6.27592e-22
PUV_RS07045	gene1408	3.01807	6.20113e-60		PUV_RS13195	gene1526	2.41009	0.0243272		PUV_RS07825	gene1565	3.03454	4.33104e-67		PUV_RS06675	gene1334	1.74162	4.84483e-06		PUV_RS08290	gene1658	5.16348	0.00169412		PUV_RS08825	gene1765	2.73378	2.50007e-15		PUV_RS07840	gene1568	5.82917	0.0017435		PUV_RS08495	gene1699	3.13419	0.0111094		PUV_RS07570	gene1513	2.20246	0.00273278		PUV_RS07215	gene1442	2.56191	0.00459399
PUV_RS07050	gene1409	3.00093	4.71205e-109		PUV_RS07635	gene1527	3.2131	2.31446e-06		PUV_RS07835	gene1567	3.92211	3.97953e-92		PUV_RS06695	gene1338	2.04201	8.68628e-11		PUV_RS08295	gene1659	2.38883	0.00390065		PUV_RS08845	gene1769	1.7239	1.06252e-13		PUV_RS07845	gene1569	2.70665	3.50499e-06		PUV_RS08560	gene1712	4.02218	0.000138779		PUV_RS07575	gene1514	3.69372	2.21426e-29		PUV_RS07270	gene1453	6.81529	3.21516e-06
PUV_RS07055	gene1410	4.37834	7.73968e-217		PUV_RS07640	gene1528	2.81451	0.00275654		PUV_RS07885	gene1577	1.33235	0.00840468		PUV_RS06700	gene1339	1.74338	7.92737e-06		PUV_RS08300	gene1660	4.93316	0.00332829		PUV_RS08875	gene1775	2.70674	2.58767e-54		PUV_RS07875	gene1575	2.52745	3.80433e-12		PUV_RS08625	gene1725	3.67494	3.01053e-07		PUV_RS07580	gene1515	4.59524	4.97184e-92		PUV_RS07275	gene1454	8.45576	2.88816e-29
PUV_RS07060	gene1411	4.92962	2.84492e-189		PUV_RS07645	gene1529	2.99055	0.00530832		PUV_RS07945	gene1589	1.52579	3.13479e-07		PUV_RS00675	gene134	7.05834	3.84483e-195		PUV_RS08305	gene1661	3.32588	0.00145717		PUV_RS08880	gene1776	1.61258	0.0328816		PUV_RS07880	gene1576	2.76952	0.0116778		PUV_RS08630	gene1726	6.69054	7.28675e-06		PUV_RS00765	gene152	1.27652	0.0296688		PUV_RS07280	gene1455	7.89279	1.48274e-116
PUV_RS07065	gene1412	5.99991	0		PUV_RS07650	gene1530	4.52107	4.6682e-06		PUV_RS00800	gene159	2.96528	2.03215e-20		PUV_RS06705	gene1340	2.27145	9.51387e-18		PUV_RS08310	gene1662	5.5317	0.000589367		PUV_RS08900	gene1780	3.41424	3.87272e-39		PUV_RS07890	gene1578	3.35746	0.000133869		PUV_RS08635	gene1727	4.84102	0.00410039		PUV_RS07635	gene1527	2.40784	7.05237e-11		PUV_RS00735	gene146	1.43108	0.00233054
PUV_RS07070	gene1413	8.07698	0		PUV_RS07670	gene1534	3.00202	1.09146e-05		PUV_RS00085	gene16	2.00679	1.27662e-16		PUV_RS06710	gene1341	2.23341	2.52195e-12		PUV_RS08315	gene1663	5.35872	0.00100458		PUV_RS08920	gene1784	2.47341	9.76774e-44		PUV_RS07895	gene1579	3.61675	6.90543e-42		PUV_RS08640	gene1728	3.48381	0.00058184		PUV_RS07640	gene1528	2.31324	2.53371e-07		PUV_RS07325	gene1464	2.18463	0.00273278
PUV_RS07075	gene1414	1.74298	1.86679e-07		PUV_RS07690	gene1538	2.18328	0.000382365		PUV_RS08010	gene1602	1.35046	0.0154963		PUV_RS06715	gene1342	5.9206	4.01679e-217		PUV_RS08325	gene1665	3.13133	0.00143046		PUV_RS08940	gene1788	1.7011	0.0205429		PUV_RS07900	gene1580	2.65003	1.12291e-08		PUV_RS08650	gene1730	5.79213	0.000279111		PUV_RS07645	gene1529	1.96783	0.00153836		PUV_RS07340	gene1467	3.35349	0.00123913
PUV_RS07105	gene1420	5.19135	0.0340481		PUV_RS07755	gene1551	2.22204	2.09516e-13		PUV_RS08015	gene1603	1.48212	0.000179233		PUV_RS06720	gene1343	6.43354	3.66648e-138		PUV_RS08335	gene1667	3.28135	0.00620214		PUV_RS08945	gene1789	2.26398	0.0005156		PUV_RS07935	gene1587	5.0955	0.0152681		PUV_RS08655	gene1731	2.77518	0.00495362		PUV_RS07650	gene1530	3.50212	8.49952e-30		PUV_RS07345	gene1468	2.80784	0.0498223
PUV_RS07110	gene1421	6.4332	0.000205361		PUV_RS07765	gene1553	3.06887	7.11993e-14		PUV_RS08050	gene1610	2.05166	2.28744e-27		PUV_RS06725	gene1344	5.08415	3.26102e-51		PUV_RS08350	gene1670	3.93243	0.0350413		PUV_RS09125	gene1825	1.79329	0.00799562		PUV_RS07950	gene1590	2.09064	5.01631e-16		PUV_RS08660	gene1732	3.56404	4.22211e-06		PUV_RS07670	gene1534	4.28883	1.87855e-34		PUV_RS07465	gene1492	3.48097	0.044607
PUV_RS07115	gene1422	2.33918	0.0262706		PUV_RS07785	gene1557	4.87001	1.15631e-05		PUV_RS08055	gene1611	1.47303	7.1098e-08		PUV_RS06730	gene1345	4.83082	1.36704e-12		PUV_RS08450	gene1690	2.65531	0.000573829		PUV_RS09130	gene1826	1.52059	0.00312347		PUV_RS07955	gene1591	5.07374	1.33298e-37		PUV_RS08665	gene1733	1.60009	0.0426744		PUV_RS07690	gene1538	1.77715	1.6313e-06		PUV_RS07530	gene1505	3.21699	9.58055e-22
PUV_RS07180	gene1435	7.65406	0		PUV_RS07790	gene1558	2.97013	0.00579755		PUV_RS08060	gene1612	1.60151	1.41463e-09		PUV_RS00680	gene135	6.67218	0		PUV_RS08455	gene1691	2.85763	0.029384		PUV_RS09135	gene1827	1.60634	0.00233688		PUV_RS07960	gene1592	3.83868	7.76615e-57		PUV_RS08685	gene1737	1.66522	3.10436e-05		PUV_RS07755	gene1551	1.93061	5.35724e-16		PUV_RS07535	gene1506	2.88853	7.48288e-18
PUV_RS07195	gene1438	7.29068	3.24564e-06		PUV_RS07795	gene1559	4.07716	0.0200625		PUV_RS08065	gene1613	1.61041	0.041162		PUV_RS06765	gene1352	2.92984	1.23091e-42		PUV_RS08485	gene1697	2.95683	0.0499872		PUV_RS09190	gene1838	1.34655	0.0354668		PUV_RS07965	gene1593	5.35231	0.00307454		PUV_RS00875	gene175	6.20352	2.97112e-09		PUV_RS07765	gene1553	2.74295	1.08993e-32		PUV_RS13190	gene1519	3.11123	3.96336e-45
PUV_RS07210	gene1441	2.6832	2.12977e-17		PUV_RS07815	gene1563	2.16791	6.64702e-05		PUV_RS08125	gene1625	3.89982	5.46654e-119		PUV_RS06780	gene1355	1.57305	8.66614e-07		PUV_RS08505	gene1701	2.60179	0.000652017		PUV_RS09245	gene1849	2.02915	8.63334e-29		PUV_RS07975	gene1595	4.54055	4.60736e-71		PUV_RS08760	gene1752	3.37322	3.78339e-19		PUV_RS07785	gene1557	1.44681	0.0491876		PUV_RS07600	gene1520	3.96192	9.66833e-123
PUV_RS07270	gene1453	4.34111	5.77594e-29		PUV_RS07820	gene1564	4.15764	3.9753e-07		PUV_RS08260	gene1652	1.51473	1.01524e-05		PUV_RS06805	gene1360	3.52754	2.3017e-60		PUV_RS08510	gene1702	2.11748	0.0024328		PUV_RS09255	gene1851	1.94567	4.46525e-44		PUV_RS08000	gene1600	1.77196	0.038132		PUV_RS08765	gene1753	4.09795	2.07598e-39		PUV_RS07795	gene1559	3.62067	1.48626e-06		PUV_RS07620	gene1524	1.99746	0.00632381
PUV_RS07275	gene1454	8.58271	2.49305e-196		PUV_RS07825	gene1565	5.0522	4.23452e-06		PUV_RS08265	gene1653	1.87596	1.72769e-26		PUV_RS06810	gene1361	2.90383	2.52161e-55		PUV_RS08560	gene1712	7.01751	2.37354e-06		PUV_RS00935	gene188	3.02057	7.80763e-101		PUV_RS08035	gene1607	1.61782	0.0158526		PUV_RS08770	gene1754	3.49321	1.48954e-29		PUV_RS07815	gene1563	2.41909	2.35354e-19		PUV_RS07625	gene1525	6.69019	4.62279e-06
PUV_RS07280	gene1455	8.62067	0		PUV_RS07830	gene1566	1.78841	0.00909308		PUV_RS08270	gene1654	1.40828	0.00519816		PUV_RS06885	gene1376	5.98707	0		PUV_RS08565	gene1713	6.32707	3.61883e-05		PUV_RS09405	gene1881	1.91461	3.89469e-20		PUV_RS08130	gene1626	2.21441	0.0276226		PUV_RS08775	gene1755	3.53328	9.94368e-24		PUV_RS07820	gene1564	4.04421	9.0674e-51		PUV_RS07675	gene1535	3.55776	0.031719
PUV_RS07300	gene1459	3.96999	1.62411e-05		PUV_RS07835	gene1567	2.0367	6.03584e-10		PUV_RS08295	gene1659	1.6677	1.23201e-12		PUV_RS06890	gene1377	1.74923	0.000115663		PUV_RS08570	gene1714	6.817	5.70417e-06		PUV_RS09410	gene1882	2.27636	2.99012e-18		PUV_RS08140	gene1628	4.23234	0.00286294		PUV_RS08780	gene1756	2.98551	1.24699e-11		PUV_RS07825	gene1565	5.54622	2.13749e-47		PUV_RS07705	gene1541	1.65975	0.00212955
PUV_RS07315	gene1462	3.12035	6.54421e-58		PUV_RS07885	gene1577	4.49265	2.09084e-08		PUV_RS08340	gene1668	2.07009	0.00344103		PUV_RS06895	gene1378	3.4523	2.56489e-34		PUV_RS08575	gene1715	6.62481	1.24815e-05		PUV_RS09415	gene1883	2.18017	1.38041e-51		PUV_RS08175	gene1635	4.21451	1.17093e-68		PUV_RS08785	gene1757	2.19887	0.00889277		PUV_RS07835	gene1567	4.10375	1.54658e-114		PUV_RS07710	gene1542	5.35857	3.79347e-102
PUV_RS07320	gene1463	5.82489	0.000172525		PUV_RS00795	gene158	3.0907	0.0253286		PUV_RS08345	gene1669	2.45828	2.25595e-05		PUV_RS06910	gene1381	1.37891	0.000139373		PUV_RS08580	gene1716	5.76353	1.97663e-05		PUV_RS00940	gene189	1.93891	2.26737e-16		PUV_RS08180	gene1636	4.2875	1.13849e-14		PUV_RS08790	gene1758	3.72072	1.03257e-24		PUV_RS07855	gene1571	1.8235	0.0441411		PUV_RS07715	gene1543	6.54613	4.4242e-49
PUV_RS07325	gene1464	2.23288	0.000321312		PUV_RS07945	gene1589	1.89717	2.82124e-07		PUV_RS08350	gene1670	2.19102	7.0658e-18		PUV_RS06925	gene1384	1.41573	0.0229459		PUV_RS08585	gene1717	5.10006	8.94396e-13		PUV_RS09460	gene1892	1.55069	2.21905e-11		PUV_RS08275	gene1655	5.06236	6.67239e-240		PUV_RS08795	gene1759	3.94821	8.04957e-20		PUV_RS07885	gene1577	1.61685	0.001019		PUV_RS07735	gene1547	2.12142	1.79794e-41
PUV_RS07340	gene1467	3.65035	8.30195e-09		PUV_RS00800	gene159	5.18058	0.00104747		PUV_RS08355	gene1671	2.32319	2.61129e-13		PUV_RS06955	gene1390	7.37518	0		PUV_RS13200	gene1718	4.96121	0.00306731		PUV_RS00100	gene19	1.52373	0.00891026		PUV_RS08280	gene1656	3.55883	5.69103e-13		PUV_RS08895	gene1779	3.26692	3.11891e-08		PUV_RS07945	gene1589	2.36766	1.72422e-34		PUV_RS07740	gene1548	3.37146	2.71376e-05
PUV_RS07345	gene1468	3.65268	0.00179816		PUV_RS00805	gene160	4.21781	0.0140319		PUV_RS08365	gene1673	3.82652	4.76118e-62		PUV_RS06960	gene1391	7.3968	1.38501e-176		PUV_RS13205	gene1722	4.55834	0.00876335		PUV_RS09505	gene1901	2.45313	1.32869e-31		PUV_RS08285	gene1657	3.39745	3.7208e-06		PUV_RS08910	gene1782	3.40941	0.00111674		PUV_RS00800	gene159	3.86837	1.439e-09		PUV_RS07770	gene1554	4.69612	2.49032e-109
PUV_RS07375	gene1474	2.67719	6.53357e-26		PUV_RS08010	gene1602	1.48318	0.0153949		PUV_RS08465	gene1693	1.47621	2.6547e-06		PUV_RS07030	gene1405	3.27718	3.07359e-147		PUV_RS08625	gene1725	2.17484	0.0458743		PUV_RS09515	gene1903	2.12999	3.38185e-16		PUV_RS08435	gene1687	7.35691	1.50517e-303		PUV_RS08915	gene1783	4.55264	3.09055e-58		PUV_RS00085	gene16	1.97632	1.49488e-07		PUV_RS07775	gene1555	5.71773	1.5256e-43
PUV_RS07380	gene1475	1.48621	0.00290096		PUV_RS08015	gene1603	2.12417	2.82124e-07		PUV_RS08470	gene1694	1.84581	3.30207e-29		PUV_RS07035	gene1406	3.8918	1.00255e-193		PUV_RS08640	gene1728	4.59191	1.71846e-18		PUV_RS09520	gene1904	2.75503	3.49064e-06		PUV_RS08440	gene1688	3.71398	3.43431e-06		PUV_RS00895	gene179	5.90464	0.000148217		PUV_RS08015	gene1603	1.48263	3.07097e-06		PUV_RS07800	gene1560	3.53497	5.00307e-49
PUV_RS07530	gene1505	3.34599	1.67413e-58		PUV_RS08020	gene1604	2.73471	0.0002587		PUV_RS08475	gene1695	2.92414	2.25185e-59		PUV_RS07050	gene1409	1.73648	1.06187e-17		PUV_RS08645	gene1729	6.5779	1.46201e-05		PUV_RS09555	gene1911	1.99579	1.04535e-18		PUV_RS00090	gene17	6.59337	4.0913e-66		PUV_RS08985	gene1797	2.94058	0.000141632		PUV_RS08040	gene1608	2.37965	0.0264374		PUV_RS07805	gene1561	1.40388	0.0017629
PUV_RS07535	gene1506	3.10561	2.93085e-51		PUV_RS08050	gene1610	2.80107	2.42516e-07		PUV_RS08490	gene1698	1.6206	1.97045e-10		PUV_RS07055	gene1410	2.51743	8.01956e-52		PUV_RS00865	gene173	5.1669	0.00218123		PUV_RS00965	gene194	2.33339	2.11827e-10		PUV_RS08605	gene1721	5.52071	0.00500303		PUV_RS08995	gene1799	3.21047	0.0242082		PUV_RS08050	gene1610	2.94494	3.51918e-24		PUV_RS07840	gene1568	6.10277	0.000109163
PUV_RS07590	gene1517	3.74522	3.23608e-15		PUV_RS08055	gene1611	7.03381	1.04339e-06		PUV_RS08495	gene1699	2.08626	1.15547e-22		PUV_RS07060	gene1411	2.97079	3.31803e-61		PUV_RS08660	gene1732	1.9302	0.00196582		PUV_RS00970	gene195	1.75629	0.00070345		PUV_RS08670	gene1734	4.10495	2.73378e-34		PUV_RS00900	gene180	6.9895	1.43968e-15		PUV_RS08055	gene1611	2.37423	8.6214e-16		PUV_RS07845	gene1569	4.00637	1.36083e-27
PUV_RS07595	gene1518	3.01286	1.01326e-37		PUV_RS08125	gene1625	5.15772	1.1212e-45		PUV_RS08500	gene1700	2.27857	3.34954e-08		PUV_RS07065	gene1412	3.72372	4.99756e-254		PUV_RS00870	gene174	6.07352	3.0323e-05		PUV_RS09760	gene1952	1.61578	0.000658406		PUV_RS08675	gene1735	6.09377	1.9308e-52		PUV_RS09035	gene1807	4.52303	0.000113848		PUV_RS08125	gene1625	6.90824	3.44791e-238		PUV_RS07870	gene1574	2.73691	3.12576e-12
PUV_RS13190	gene1519	5.16203	0		PUV_RS00820	gene163	4.11451	0.00517459		PUV_RS08515	gene1703	1.99122	3.53973e-20		PUV_RS07070	gene1413	6.18945	0		PUV_RS00875	gene175	3.87652	2.27571e-07		PUV_RS09830	gene1966	1.76103	7.65672e-12		PUV_RS08680	gene1736	6.77688	6.52016e-114		PUV_RS00905	gene181	3.51469	0.0373594		PUV_RS08165	gene1633	2.19805	0.0143292		PUV_RS07875	gene1575	3.27392	7.79151e-46
PUV_RS07600	gene1520	4.99672	0		PUV_RS08230	gene1646	3.86912	0.0333111		PUV_RS08530	gene1706	1.84304	3.88338e-15		PUV_RS07165	gene1432	2.39641	4.08417e-10		PUV_RS00880	gene176	4.76833	0.00522781		PUV_RS09935	gene1987	1.63845	0.000116501		PUV_RS08690	gene1738	3.47653	7.44675e-124		PUV_RS09050	gene1810	3.91712	0.00173633		PUV_RS08240	gene1648	1.85129	1.58232e-05		PUV_RS07880	gene1576	3.7096	1.59726e-08
PUV_RS07620	gene1524	1.70342	0.0285809		PUV_RS08235	gene1647	3.5122	0.0291483		PUV_RS08555	gene1711	2.60311	0.00257722		PUV_RS07180	gene1435	5.43968	2.15996e-201		PUV_RS08835	gene1767	3.06576	0.000121806		PUV_RS09940	gene1988	2.70326	6.06483e-19		PUV_RS08745	gene1749	5.01569	2.08137e-26		PUV_RS09055	gene1811	5.16905	0.00171198		PUV_RS00830	gene165	2.6486	7.83541e-07		PUV_RS07890	gene1578	3.5381	1.02489e-07
PUV_RS07625	gene1525	6.6841	4.91893e-60		PUV_RS08240	gene1648	3.62194	0.000158034		PUV_RS08625	gene1725	2.83607	1.04133e-49		PUV_RS07185	gene1436	2.48347	0.000660664		PUV_RS00885	gene177	5.16712	0.00170414		PUV_RS09945	gene1989	2.23358	7.2339e-05		PUV_RS08800	gene1760	4.44112	5.80326e-95		PUV_RS09060	gene1812	4.14168	0.0247946		PUV_RS08260	gene1652	3.26402	2.33365e-12		PUV_RS07895	gene1579	5.17742	8.01613e-127
PUV_RS07675	gene1535	3.49995	0.000192967		PUV_RS00830	gene165	4.78609	0.00310443		PUV_RS08630	gene1726	3.19611	1.90486e-87		PUV_RS07190	gene1437	2.64815	0.000338911		PUV_RS08885	gene1777	2.26873	5.86176e-11		PUV_RS09960	gene1992	1.46014	0.0166221		PUV_RS08805	gene1761	3.36665	3.10651e-41		PUV_RS00910	gene182	3.3414	0.0167578		PUV_RS08265	gene1653	3.3567	6.06502e-43		PUV_RS07900	gene1580	4.24693	3.29989e-50
PUV_RS07700	gene1540	2.15318	2.39961e-06		PUV_RS08255	gene1651	3.00686	0.0333645		PUV_RS08635	gene1727	1.45731	0.000795934		PUV_RS07195	gene1438	4.20522	0.0158231		PUV_RS00890	gene178	2.93103	0.00983394		PUV_RS01000	gene201	2.14893	3.23521e-101		PUV_RS08810	gene1762	5.29074	1.33405e-13		PUV_RS09130	gene1826	1.90671	0.0289842		PUV_RS08270	gene1654	2.83012	6.48132e-08		PUV_RS07935	gene1587	5.37387	0.000987507
PUV_RS07705	gene1541	3.15961	3.08754e-39		PUV_RS08260	gene1652	5.47579	0.000385794		PUV_RS08650	gene1730	3.69769	5.37617e-50		PUV_RS07210	gene1441	1.59835	1.10729e-05		PUV_RS08915	gene1783	2.71856	3.72746e-19		PUV_RS10060	gene2013	1.75419	0.00272443		PUV_RS08815	gene1763	2.65097	0.0168321		PUV_RS09135	gene1827	2.62521	0.000229134		PUV_RS08290	gene1658	2.57035	0.00273278		PUV_RS07950	gene1590	1.44338	0.000128498
PUV_RS07710	gene1542	6.36685	0		PUV_RS08265	gene1653	7.9865	1.21273e-08		PUV_RS08685	gene1737	2.07765	2.23384e-43		PUV_RS07215	gene1442	2.11755	7.0125e-07		PUV_RS08935	gene1787	2.50737	7.64167e-13		PUV_RS10130	gene2027	3.13048	4.95826e-115		PUV_RS08820	gene1764	2.49545	5.79215e-28		PUV_RS09140	gene1828	2.0108	4.2501e-15		PUV_RS08295	gene1659	4.47385	2.88172e-78		PUV_RS07955	gene1591	4.72559	6.66407e-37
PUV_RS07715	gene1543	8.18241	3.59652e-234		PUV_RS08270	gene1654	6.03171	6.03539e-05		PUV_RS08700	gene1740	1.58344	0.000312132		PUV_RS07240	gene1447	3.72259	3.28e-26		PUV_RS00895	gene179	4.41913	0.00311381		PUV_RS10285	gene2058	2.65924	3.03684e-60		PUV_RS08825	gene1765	3.85806	3.24486e-11		PUV_RS09145	gene1829	2.09241	2.52725e-11		PUV_RS08340	gene1668	4.69991	0.000946744		PUV_RS07960	gene1592	3.11711	7.77235e-41
PUV_RS07735	gene1547	2.04535	3.35667e-56		PUV_RS08290	gene1658	5.54776	0.000311452		PUV_RS08710	gene1742	1.32735	0.00140943		PUV_RS07245	gene1448	2.64337	3.54523e-09		PUV_RS08950	gene1790	3.27939	5.12215e-05		PUV_RS10355	gene2072	3.34307	0.0481964		PUV_RS08845	gene1769	1.73021	0.000581767		PUV_RS09150	gene1830	3.41279	8.65451e-101		PUV_RS08345	gene1669	4.73443	9.18458e-05		PUV_RS07975	gene1595	3.9466	1.02253e-59
PUV_RS07770	gene1554	4.71102	1.57973e-296		PUV_RS08295	gene1659	4.05654	3.00013e-12		PUV_RS08735	gene1747	2.01778	4.66608e-27		PUV_RS07270	gene1453	3.66734	3.38093e-32		PUV_RS00900	gene180	5.07326	1.02327e-15		PUV_RS10390	gene2079	3.25093	1.38399e-92		PUV_RS08850	gene1770	1.60101	0.0423415		PUV_RS09160	gene1832	2.3467	0.00365544		PUV_RS08350	gene1670	5.02189	1.91696e-16		PUV_RS08035	gene1607	1.98238	8.0757e-09
PUV_RS07775	gene1555	6.03212	7.51832e-173		PUV_RS08345	gene1669	3.85185	0.0352403		PUV_RS08740	gene1748	2.2763	9.43156e-23		PUV_RS07275	gene1454	6.92841	4.85604e-125		PUV_RS09035	gene1807	2.15554	0.0191687		PUV_RS10395	gene2080	2.32786	1.55425e-30		PUV_RS08875	gene1775	1.42622	0.0220445		PUV_RS09175	gene1835	1.91039	0.0269029		PUV_RS08355	gene1671	3.58926	5.73854e-08		PUV_RS08090	gene1618	4.43141	0.0135488
PUV_RS07800	gene1560	4.02292	1.40515e-134		PUV_RS08350	gene1670	6.12345	4.24768e-05		PUV_RS00875	gene175	2.1464	3.38216e-31		PUV_RS07280	gene1455	6.40566	1.92626e-285		PUV_RS09075	gene1815	2.02605	1.95734e-10		PUV_RS10400	gene2081	2.29473	4.82574e-28		PUV_RS08920	gene1784	3.28329	8.56747e-19		PUV_RS09190	gene1838	1.99411	0.00163417		PUV_RS08365	gene1673	5.20319	7.15929e-17		PUV_RS08115	gene1623	3.77788	0.0187317
PUV_RS07805	gene1561	1.53448	4.27292e-06		PUV_RS08355	gene1671	5.48723	0.000394358		PUV_RS08760	gene1752	2.3475	4.56945e-42		PUV_RS07285	gene1456	2.11858	6.00418e-05		PUV_RS09080	gene1816	1.6725	4.08719e-08		PUV_RS10415	gene2084	1.88377	5.67781e-05		PUV_RS08935	gene1787	4.0776	2.19945e-09		PUV_RS09215	gene1843	4.10154	0.0256732		PUV_RS08465	gene1693	1.79986	5.47245e-05		PUV_RS08130	gene1626	2.98301	6.33753e-09
PUV_RS07840	gene1568	4.06691	2.32298e-05		PUV_RS08365	gene1673	6.37249	1.64977e-05		PUV_RS08765	gene1753	2.96971	8.59211e-152		PUV_RS07290	gene1457	3.15837	0.000149076		PUV_RS09105	gene1821	3.81201	0.0499872		PUV_RS10420	gene2085	2.93698	0.00112312		PUV_RS09010	gene1802	3.58912	2.74693e-05		PUV_RS09220	gene1844	7.59987	1.23405e-07		PUV_RS08470	gene1694	2.64097	3.74019e-36		PUV_RS08135	gene1627	3.67111	0.0279376
PUV_RS07845	gene1569	2.32363	2.42901e-11		PUV_RS08450	gene1690	2.01905	0.0360146		PUV_RS08770	gene1754	2.70539	1.13643e-52		PUV_RS07295	gene1458	4.39868	1.39857e-11		PUV_RS09115	gene1823	3.01457	0.00295349		PUV_RS10425	gene2086	2.52862	5.64352e-32		PUV_RS09165	gene1833	3.02054	3.56855e-19		PUV_RS09225	gene1845	5.10205	4.38659e-09		PUV_RS08475	gene1695	4.32166	4.04002e-54		PUV_RS08140	gene1628	4.22697	0.000400557
PUV_RS07875	gene1575	1.77763	6.38457e-07		PUV_RS08470	gene1694	2.43694	1.64062e-12		PUV_RS08775	gene1755	2.89187	1.45985e-54		PUV_RS07305	gene1460	2.41534	4.4734e-13		PUV_RS09175	gene1835	1.87385	0.0277761		PUV_RS10440	gene2089	1.61237	1.15185e-05		PUV_RS09170	gene1834	2.80501	2.06972e-10		PUV_RS09230	gene1846	1.52874	0.0258154		PUV_RS08490	gene1698	3.46583	3.38576e-26		PUV_RS08175	gene1635	3.8339	5.92816e-66
PUV_RS07880	gene1576	3.25196	2.39663e-10		PUV_RS08475	gene1695	2.52628	2.1559e-09		PUV_RS08780	gene1756	1.90656	1.10815e-28		PUV_RS07310	gene1461	2.02001	4.45475e-07		PUV_RS09200	gene1840	3.71189	0.00412419		PUV_RS10515	gene2104	2.53921	3.1381e-58		PUV_RS09235	gene1847	4.33809	6.12155e-08		PUV_RS00925	gene185	2.39174	1.10517e-11		PUV_RS08495	gene1699	3.74057	3.34304e-28		PUV_RS08180	gene1636	4.23049	2.61333e-18
PUV_RS07890	gene1578	3.63594	1.96464e-18		PUV_RS08485	gene1697	3.1558	0.0207947		PUV_RS08785	gene1757	1.53859	3.37006e-07		PUV_RS07320	gene1463	3.51372	0.0358267		PUV_RS09205	gene1841	5.19428	0.00157299		PUV_RS10560	gene2113	4.03299	1.10905e-163		PUV_RS09240	gene1848	7.06037	4.09897e-06		PUV_RS09250	gene1850	3.04361	1.70539e-34		PUV_RS08500	gene1700	2.06293	0.0194423		PUV_RS08275	gene1655	6.79055	0
PUV_RS07895	gene1579	4.37399	6.64361e-118		PUV_RS08490	gene1698	4.49983	8.02066e-05		PUV_RS08790	gene1758	1.72545	3.99163e-18		PUV_RS07325	gene1464	3.68654	4.90546e-59		PUV_RS09215	gene1843	4.13979	0.00718082		PUV_RS10590	gene2119	1.42673	0.00335581		PUV_RS09245	gene1849	6.72924	3.53362e-101		PUV_RS09255	gene1851	1.87443	2.12347e-06		PUV_RS08515	gene1703	2.28163	1.7067e-08		PUV_RS08280	gene1656	5.28219	1.79297e-48
PUV_RS07900	gene1580	3.20631	3.54699e-58		PUV_RS08495	gene1699	2.99339	5.35811e-05		PUV_RS08795	gene1759	2.57228	4.52217e-73		PUV_RS07330	gene1465	3.21485	3.90764e-53		PUV_RS09220	gene1844	4.27246	2.76468e-07		PUV_RS10705	gene2142	1.52656	7.25977e-08		PUV_RS13105	gene187	3.43699	6.10908e-05		PUV_RS09260	gene1852	3.98439	8.85073e-109		PUV_RS08550	gene1710	3.18654	0.0425216		PUV_RS08285	gene1657	3.96273	5.14079e-13
PUV_RS07940	gene1588	3.53237	3.29356e-05		PUV_RS08500	gene1700	3.85902	0.0321775		PUV_RS08865	gene1773	1.76249	0.000202011		PUV_RS07335	gene1466	2.77734	6.89583e-08		PUV_RS09225	gene1845	4.29793	2.20118e-15		PUV_RS10710	gene2143	1.34883	0.00992017		PUV_RS00935	gene188	2.438	1.57791e-32		PUV_RS09265	gene1853	4.52938	6.47461e-143		PUV_RS08560	gene1712	1.94773	1.912e-11		PUV_RS08330	gene1666	2.89312	0.0063603
PUV_RS07950	gene1590	2.90535	2.02124e-55		PUV_RS08505	gene1701	2.64052	0.000270283		PUV_RS08880	gene1776	1.46016	0.00105699		PUV_RS07340	gene1467	2.00533	0.00465073		PUV_RS09230	gene1846	1.62718	7.17242e-05		PUV_RS10715	gene2144	1.51616	1.03714e-06		PUV_RS09405	gene1881	5.07068	6.75208e-60		PUV_RS09270	gene1854	4.15484	1.91104e-134		PUV_RS13205	gene1722	2.68355	2.30608e-07		PUV_RS08435	gene1687	6.63385	2.71342e-246
PUV_RS07955	gene1591	4.51915	2.97414e-61		PUV_RS08510	gene1702	2.143	0.00120574		PUV_RS08890	gene1778	1.43469	5.00743e-06		PUV_RS07345	gene1468	2.55347	0.00802868		PUV_RS09265	gene1853	1.52779	1.83573e-06		PUV_RS10810	gene2163	1.73841	4.71296e-05		PUV_RS09410	gene1882	6.66036	7.3153e-66		PUV_RS09275	gene1855	3.55177	8.48876e-48		PUV_RS08625	gene1725	4.24622	1.11245e-98		PUV_RS08440	gene1688	4.36899	8.84052e-13
PUV_RS07960	gene1592	4.26497	1.76863e-277		PUV_RS08515	gene1703	2.58034	0.000910842		PUV_RS08895	gene1779	1.87315	3.40794e-21		PUV_RS07370	gene1473	3.10027	1.05873e-05		PUV_RS09310	gene1862	4.36248	0.00360501		PUV_RS10815	gene2164	1.37041	0.000997841		PUV_RS09415	gene1883	5.17265	2.982e-69		PUV_RS09280	gene1856	2.87577	2.68973e-20		PUV_RS08630	gene1726	4.19032	1.12577e-51		PUV_RS08450	gene1690	2.1056	8.10847e-07
PUV_RS07965	gene1593	3.04286	0.000409441		PUV_RS08560	gene1712	7.15282	6.45343e-07		PUV_RS08910	gene1782	2.49625	2.09316e-19		PUV_RS07395	gene1478	3.65506	3.31274e-07		PUV_RS09320	gene1864	3.20869	0.00765738		PUV_RS10825	gene2166	3.35151	3.46301e-23		PUV_RS00940	gene189	1.59555	0.0106918		PUV_RS09285	gene1857	2.50288	1.51744e-09		PUV_RS08635	gene1727	2.21291	3.90205e-05		PUV_RS08455	gene1691	2.09754	0.000802805
PUV_RS07975	gene1595	5.49685	0		PUV_RS08565	gene1713	4.55065	0.00588454		PUV_RS08915	gene1783	2.24239	2.42756e-49		PUV_RS07530	gene1505	2.02593	1.04829e-19		PUV_RS09325	gene1865	3.48918	1.17893e-05		PUV_RS10830	gene2167	1.3803	0.00108768		PUV_RS00100	gene19	1.59948	0.00138692		PUV_RS09295	gene1859	4.39573	8.01155e-204		PUV_RS08650	gene1730	7.58533	6.35501e-20		PUV_RS00090	gene17	7.4392	1.31649e-92
PUV_RS08035	gene1607	1.99635	3.43369e-14		PUV_RS08570	gene1714	4.70315	0.00402894		PUV_RS08940	gene1788	2.00678	6.20347e-11		PUV_RS07535	gene1506	1.47951	2.04144e-05		PUV_RS09330	gene1866	3.04834	3.73088e-06		PUV_RS10835	gene2168	3.19967	5.35968e-44		PUV_RS09510	gene1902	6.04009	1.24367e-54		PUV_RS09305	gene1861	2.84469	0.00154322		PUV_RS08655	gene1731	1.76823	1.45044e-05		PUV_RS08585	gene1717	1.53714	0.00927153
PUV_RS08135	gene1627	3.22654	0.0123846		PUV_RS08575	gene1715	4.19881	0.0147363		PUV_RS08945	gene1789	2.2633	1.98559e-13		PUV_RS07560	gene1511	1.50655	8.14567e-05		PUV_RS09335	gene1867	4.32043	2.04972e-06		PUV_RS10840	gene2169	2.63954	5.49233e-21		PUV_RS09515	gene1903	5.21902	4.56286e-27		PUV_RS09310	gene1862	2.77379	0.0449847		PUV_RS08660	gene1732	2.56194	1.93809e-32		PUV_RS08595	gene1719	3.46757	0.0450823
PUV_RS08140	gene1628	5.33315	4.99448e-10		PUV_RS08585	gene1717	2.42776	0.0197923		PUV_RS08970	gene1794	1.353	0.0054257		PUV_RS07565	gene1512	1.45446	0.000509235		PUV_RS09340	gene1868	5.72835	0.000310613		PUV_RS00115	gene22	1.67569	1.28065e-08		PUV_RS09520	gene1904	7.41237	1.40158e-06		PUV_RS09330	gene1866	2.74821	0.00537465		PUV_RS08685	gene1737	2.46276	6.63713e-87		PUV_RS08670	gene1734	4.66135	2.50181e-56
PUV_RS08170	gene1634	1.55416	0.00379959		PUV_RS13100	gene172	3.85068	0.0328747		PUV_RS08975	gene1795	2.14576	2.16324e-07		PUV_RS13190	gene1519	2.21616	2.87383e-42		PUV_RS09345	gene1869	6.35381	3.27041e-05		PUV_RS11070	gene2215	1.6232	0.000607899		PUV_RS09530	gene1906	3.81595	0.00392927		PUV_RS09335	gene1867	4.854	0.00345674		PUV_RS08700	gene1740	2.03284	6.82372e-18		PUV_RS08675	gene1735	6.57348	6.73699e-68
PUV_RS08175	gene1635	5.49677	0		PUV_RS08625	gene1725	5.01091	2.75706e-15		PUV_RS08980	gene1796	1.84285	0.00822063		PUV_RS07600	gene1520	2.81455	2.29025e-77		PUV_RS09380	gene1876	2.19362	0.000255017		PUV_RS11075	gene2216	1.42388	0.00071894		PUV_RS09540	gene1908	4.44346	3.34689e-15		PUV_RS09345	gene1869	4.18946	0.00575517		PUV_RS08710	gene1742	1.30645	0.00927172		PUV_RS08680	gene1736	8.48431	2.23136e-197
PUV_RS08180	gene1636	5.33682	1.3295e-125		PUV_RS08630	gene1726	5.41697	4.83745e-09		PUV_RS08985	gene1797	1.822	8.51716e-23		PUV_RS07620	gene1524	1.74844	1.77899e-06		PUV_RS09425	gene1885	2.61833	1.12278e-05		PUV_RS11295	gene2261	1.95985	1.65565e-16		PUV_RS09550	gene1910	2.11097	0.00558637		PUV_RS09420	gene1884	3.29334	0.00167438		PUV_RS08740	gene1748	2.08921	2.31354e-10		PUV_RS08690	gene1738	3.94799	1.79029e-200
PUV_RS08275	gene1655	7.27434	0		PUV_RS08635	gene1727	2.32338	0.0229031		PUV_RS08990	gene1798	1.51649	6.12685e-05		PUV_RS07625	gene1525	3.55276	1.42852e-14		PUV_RS09445	gene1889	3.91883	7.66054e-06		PUV_RS11375	gene2277	2.11376	0.00829028		PUV_RS09560	gene1912	5.78535	8.82951e-45		PUV_RS09425	gene1885	4.14141	1.53493e-13		PUV_RS00875	gene175	5.09367	2.8528e-207		PUV_RS08745	gene1749	4.81434	3.21547e-28
PUV_RS08280	gene1656	5.63599	1.48566e-222		PUV_RS08640	gene1728	3.3253	1.74928e-08		PUV_RS00900	gene180	2.09371	2.65865e-31		PUV_RS00770	gene153	2.43087	7.51061e-11		PUV_RS09450	gene1890	4.17009	0.0206563		PUV_RS11405	gene2283	1.23466	0.00311381		PUV_RS09565	gene1913	5.53414	1.39251e-176		PUV_RS09440	gene1888	2.56439	0.00115233		PUV_RS08760	gene1752	4.1517	8.80866e-132		PUV_RS08800	gene1760	5.75046	8.50128e-197
PUV_RS08285	gene1657	5.34741	3.05443e-87		PUV_RS08645	gene1729	5.69837	0.000193852		PUV_RS09035	gene1807	1.62287	5.47941e-11		PUV_RS07675	gene1535	2.73839	7.41849e-05		PUV_RS09480	gene1896	2.74864	0.000101878		PUV_RS11440	gene2290	2.95052	8.84069e-113		PUV_RS09735	gene1947	3.33278	7.54724e-09		PUV_RS09445	gene1889	5.66276	0.000305349		PUV_RS08765	gene1753	5.48721	0		PUV_RS08805	gene1761	4.28017	5.96068e-103
PUV_RS08410	gene1682	5.19135	0.0330291		PUV_RS08650	gene1730	6.48684	1.10992e-05		PUV_RS00905	gene181	1.99367	8.92627e-17		PUV_RS07685	gene1537	2.1239	0.000104491		PUV_RS00950	gene191	2.19766	3.55771e-13		PUV_RS11445	gene2291	3.10461	8.07613e-29		PUV_RS09815	gene1963	3.33383	0.0151883		PUV_RS09450	gene1890	4.14689	0.0241099		PUV_RS08770	gene1754	4.28943	8.59889e-165		PUV_RS08810	gene1762	5.91795	2.28625e-20
PUV_RS08430	gene1686	1.54257	6.95125e-05		PUV_RS08655	gene1731	2.01494	0.000312455		PUV_RS09050	gene1810	2.18854	2.74929e-43		PUV_RS00775	gene154	4.03054	1.69595e-17		PUV_RS09550	gene1910	3.01939	1.09927e-11		PUV_RS11450	gene2292	3.21647	1.55463e-139		PUV_RS09820	gene1964	3.53968	0.000888309		PUV_RS09475	gene1895	4.99442	0.00295172		PUV_RS08775	gene1755	4.50293	2.7133e-199		PUV_RS08815	gene1763	3.67408	5.65785e-09
PUV_RS08435	gene1687	9.28036	0		PUV_RS08660	gene1732	2.71096	6.7787e-10		PUV_RS09055	gene1811	1.44664	0.00044699		PUV_RS07710	gene1542	3.45396	2.44945e-116		PUV_RS09575	gene1915	3.34006	0.000404509		PUV_RS11475	gene2297	2.91693	1.11138e-51		PUV_RS09830	gene1966	4.36644	9.31343e-78		PUV_RS09480	gene1896	5.75551	0.000223117		PUV_RS08780	gene1756	3.25962	1.32854e-87		PUV_RS08825	gene1765	2.09722	0.00500856
PUV_RS08440	gene1688	5.72565	5.04969e-92		PUV_RS08665	gene1733	1.71469	0.000257058		PUV_RS00910	gene182	2.02787	4.63867e-23		PUV_RS07715	gene1543	4.80524	2.16756e-67		PUV_RS09580	gene1916	5.99625	0.000121806		PUV_RS00120	gene23	1.35239	0.00165622		PUV_RS09835	gene1967	5.56157	4.13333e-151		PUV_RS00945	gene190	5.37215	0.000103958		PUV_RS08785	gene1757	1.90803	5.10167e-07		PUV_RS08840	gene1768	2.07065	0.00350491
PUV_RS08460	gene1692	2.29217	1.62143e-09		PUV_RS00875	gene175	6.02292	2.15775e-21		PUV_RS09125	gene1825	1.31964	0.0324339		PUV_RS07740	gene1548	2.94597	1.19175e-18		PUV_RS09585	gene1917	2.6269	0.00992017		PUV_RS11515	gene2305	3.63204	0.0112256		PUV_RS09885	gene1977	2.15451	2.87094e-06		PUV_RS00950	gene191	4.93736	5.63747e-55		PUV_RS08790	gene1758	2.17031	3.31151e-44		PUV_RS08845	gene1769	2.66357	2.14258e-31
PUV_RS00090	gene17	7.70089	0		PUV_RS08760	gene1752	1.52409	0.000260529		PUV_RS09130	gene1826	1.67654	2.18286e-15		PUV_RS00780	gene155	2.33466	2.79049e-05		PUV_RS09595	gene1919	4.32945	0.00409531		PUV_RS11535	gene2309	1.61981	0.00101916		PUV_RS09890	gene1978	2.76268	0.000224993		PUV_RS09575	gene1915	6.72533	6.02172e-06		PUV_RS08795	gene1759	4.29006	3.34398e-183		PUV_RS00885	gene177	5.52809	0.000618199
PUV_RS08535	gene1707	5.69509	0.00340472		PUV_RS08765	gene1753	2.40622	3.55895e-34		PUV_RS09135	gene1827	2.26512	9.01948e-24		PUV_RS07770	gene1554	3.47681	2.3774e-152		PUV_RS00955	gene192	2.35757	6.213e-06		PUV_RS01150	gene231	2.54385	3.24892e-18		PUV_RS09895	gene1979	1.60945	0.00896837		PUV_RS09580	gene1916	5.24721	2.09728e-06		PUV_RS08835	gene1767	2.37228	2.25652e-08		PUV_RS08850	gene1770	1.92696	8.21891e-08
PUV_RS08605	gene1721	5.19135	0.0303521		PUV_RS08770	gene1754	2.37236	5.33966e-21		PUV_RS09140	gene1828	1.93829	5.7829e-16		PUV_RS07775	gene1555	4.88718	1.23619e-120		PUV_RS09600	gene1920	2.3232	0.00112312		PUV_RS11570	gene2316	2.49372	2.73652e-37		PUV_RS09915	gene1983	4.45927	0.000144862		PUV_RS09585	gene1917	4.15145	0.0213637		PUV_RS08865	gene1773	4.37359	3.28162e-12		PUV_RS00890	gene178	2.96543	0.00711215
PUV_RS08670	gene1734	6.0545	0		PUV_RS08775	gene1755	2.41021	2.71122e-18		PUV_RS09145	gene1829	1.57457	7.08115e-16		PUV_RS00785	gene156	2.60486	1.20433e-06		PUV_RS09610	gene1922	2.01351	0.0028986		PUV_RS11575	gene2317	2.63862	1.99962e-90		PUV_RS09930	gene1986	3.17041	9.08184e-08		PUV_RS00955	gene192	4.88256	3.97336e-17		PUV_RS08870	gene1774	1.69875	0.0368247		PUV_RS08920	gene1784	2.8916	6.47724e-18
PUV_RS08675	gene1735	8.03036	0		PUV_RS08780	gene1756	1.83644	5.53947e-08		PUV_RS00915	gene183	1.24799	0.0417992		PUV_RS07800	gene1560	2.77964	9.62499e-58		PUV_RS09615	gene1923	2.55683	5.13892e-05		PUV_RS11580	gene2318	2.74196	3.80037e-14		PUV_RS09935	gene1987	2.75764	3.67927e-08		PUV_RS09600	gene1920	5.39895	9.10771e-09		PUV_RS08880	gene1776	1.50072	0.0314493		PUV_RS08935	gene1787	4.1472	7.65401e-13
PUV_RS08680	gene1736	7.77198	0		PUV_RS08785	gene1757	1.8781	0.00110811		PUV_RS09150	gene1830	2.22185	1.5172e-41		PUV_RS07840	gene1568	2.93302	0.000256002		PUV_RS00960	gene193	2.84651	0.00660415		PUV_RS11585	gene2319	3.17876	7.95627e-64		PUV_RS09940	gene1988	2.2022	0.000544891		PUV_RS09605	gene1921	2.93469	0.00443063		PUV_RS08890	gene1778	1.73289	0.00015025		PUV_RS09010	gene1802	2.10311	0.0477529
PUV_RS08690	gene1738	4.69898	0		PUV_RS08790	gene1758	2.79599	3.14423e-30		PUV_RS09160	gene1832	1.48372	9.27982e-05		PUV_RS07845	gene1569	1.95524	3.61627e-14		PUV_RS09650	gene1930	2.79213	0.0008932		PUV_RS01155	gene232	2.05278	1.6365e-15		PUV_RS09945	gene1989	2.65259	5.87166e-05		PUV_RS09610	gene1922	6.4258	5.93855e-07		PUV_RS08895	gene1779	3.99904	7.17821e-98		PUV_RS09075	gene1815	1.7986	1.1192e-16
PUV_RS08725	gene1745	3.55	5.99255e-07		PUV_RS08795	gene1759	3.48603	1.72493e-34		PUV_RS09190	gene1838	2.2696	3.94282e-61		PUV_RS00790	gene157	2.80416	2.55763e-14		PUV_RS09680	gene1936	5.60704	0.000454783		PUV_RS11590	gene2320	3.17528	7.22988e-156		PUV_RS09950	gene1990	3.97333	0.035771		PUV_RS09615	gene1923	7.37853	3.58671e-07		PUV_RS08910	gene1782	4.45535	1.10723e-41		PUV_RS09165	gene1833	4.45171	4.57867e-65
PUV_RS08745	gene1749	6.92976	3.94906e-188		PUV_RS08835	gene1767	2.84196	0.00043316		PUV_RS00925	gene185	1.33263	7.2573e-09		PUV_RS07865	gene1573	1.49779	0.0117215		PUV_RS09685	gene1937	3.79664	0.0188978		PUV_RS11635	gene2329	2.02995	0.00541889		PUV_RS09960	gene1992	4.17269	8.2584e-07		PUV_RS09620	gene1924	3.72644	0.000133651		PUV_RS08915	gene1783	4.21152	0		PUV_RS09170	gene1834	4.77464	8.09344e-60
PUV_RS08755	gene1751	2.58166	3.01703e-11		PUV_RS08865	gene1773	3.77143	0.0154091		PUV_RS09250	gene1850	2.45349	3.90789e-49		PUV_RS07870	gene1574	2.00162	4.00894e-20		PUV_RS09690	gene1938	6.29879	4.16643e-05		PUV_RS01160	gene233	2.35369	8.93147e-11		PUV_RS10030	gene2007	2.36742	0.0269265		PUV_RS09630	gene1926	1.85503	0.000385024		PUV_RS08940	gene1788	1.60581	0.0111527		PUV_RS09180	gene1836	5.19995	0.00151312
PUV_RS08800	gene1760	5.62004	0		PUV_RS08870	gene1774	2.94802	0.00644091		PUV_RS09255	gene1851	2.40159	1.5e-111		PUV_RS07875	gene1575	2.60313	7.93532e-60		PUV_RS09695	gene1939	1.89784	0.01097		PUV_RS11640	gene2330	1.67202	1.15812e-15		PUV_RS10035	gene2008	4.09122	6.63657e-13		PUV_RS09635	gene1927	1.98354	0.00390262		PUV_RS08945	gene1789	1.86388	0.0100703		PUV_RS09235	gene1847	3.17919	8.43545e-05
PUV_RS08805	gene1761	4.38488	2.03117e-264		PUV_RS08895	gene1779	3.51625	1.25613e-15		PUV_RS09260	gene1852	2.63463	2.61044e-115		PUV_RS07880	gene1576	3.80309	6.53447e-37		PUV_RS09700	gene1940	6.40688	2.70392e-05		PUV_RS11645	gene2331	1.73105	2.13702e-17		PUV_RS10040	gene2009	3.87413	0.00023066		PUV_RS00960	gene193	4.86325	0.00363416		PUV_RS00895	gene179	2.27227	3.36552e-09		PUV_RS09240	gene1848	5.41033	0.00056984
PUV_RS08810	gene1762	5.76612	1.82522e-72		PUV_RS08910	gene1782	3.59025	2.82124e-07		PUV_RS09265	gene1853	1.90072	1.90009e-30		PUV_RS07890	gene1578	2.99854	1.01028e-21		PUV_RS09705	gene1941	5.28179	2.51897e-06		PUV_RS11650	gene2332	1.80351	1.18767e-15		PUV_RS10045	gene2010	4.06641	0.00544026		PUV_RS09675	gene1935	5.4048	0.000753174		PUV_RS08960	gene1792	1.54473	0.0289958		PUV_RS09245	gene1849	7.25657	1.63759e-126
PUV_RS08815	gene1763	3.28979	1.34305e-09		PUV_RS08915	gene1783	4.96095	1.21459e-99		PUV_RS09270	gene1854	2.47717	1.83595e-102		PUV_RS07895	gene1579	3.39014	8.25268e-64		PUV_RS09730	gene1946	4.83122	0.00429857		PUV_RS11660	gene2334	1.67628	0.0128292		PUV_RS10050	gene2011	5.06198	2.69414e-09		PUV_RS09680	gene1936	5.32019	0.00154322		PUV_RS08975	gene1795	1.99293	0.0334267		PUV_RS13105	gene187	3.79538	3.62618e-09
PUV_RS08820	gene1764	2.8636	1.21573e-08		PUV_RS00895	gene179	5.31667	7.18882e-05		PUV_RS09275	gene1855	2.45887	2.97908e-134		PUV_RS07900	gene1580	2.50107	2.37442e-43		PUV_RS09745	gene1949	2.92681	0.000282247		PUV_RS11695	gene2341	1.57508	2.72928e-07		PUV_RS10055	gene2012	4.2742	8.40559e-87		PUV_RS09685	gene1937	5.53919	0.000504953		PUV_RS08980	gene1796	2.30124	0.0122041		PUV_RS09395	gene1879	1.77036	0.00273401
PUV_RS08825	gene1765	3.59399	2.65287e-27		PUV_RS08950	gene1790	3.92245	4.99021e-08		PUV_RS09280	gene1856	1.91349	2.85296e-54		PUV_RS07940	gene1588	2.9955	6.85113e-07		PUV_RS09750	gene1950	2.66441	1.53508e-05		PUV_RS11700	gene2342	1.30693	0.0425893		PUV_RS10060	gene2013	5.91964	1.60234e-07		PUV_RS09690	gene1938	4.99466	0.000403075		PUV_RS08985	gene1797	2.07979	5.25897e-16		PUV_RS09405	gene1881	5.84047	3.85388e-96
PUV_RS08845	gene1769	3.05308	1.54143e-92		PUV_RS08975	gene1795	3.4181	0.0100426		PUV_RS09285	gene1857	2.36544	1.51073e-83		PUV_RS07955	gene1591	3.12242	6.77274e-28		PUV_RS09755	gene1951	2.91411	0.0265596		PUV_RS11705	gene2343	2.2625	6.00774e-47		PUV_RS10115	gene2024	4.03736	5.4819e-06		PUV_RS09695	gene1939	6.1459	5.75363e-05		PUV_RS08990	gene1798	1.86629	0.000226622		PUV_RS09410	gene1882	7.45516	1.08785e-89
PUV_RS08850	gene1770	1.90381	1.3636e-07		PUV_RS08985	gene1797	2.68852	5.31288e-08		PUV_RS09290	gene1858	1.33444	0.0241029		PUV_RS07960	gene1592	1.71481	1.3879e-18		PUV_RS09780	gene1956	2.69311	0.0292247		PUV_RS11710	gene2344	2.28021	9.84447e-38		PUV_RS10130	gene2027	2.13627	2.93244e-14		PUV_RS09705	gene1941	3.21616	0.0267762		PUV_RS08995	gene1799	2.45437	1.74343e-10		PUV_RS09415	gene1883	4.66004	3.13548e-59
PUV_RS08875	gene1775	2.05484	3.81165e-21		PUV_RS08990	gene1798	3.65068	0.000141421		PUV_RS09295	gene1859	2.70735	1.48008e-68		PUV_RS07965	gene1593	2.83064	7.60637e-08		PUV_RS09785	gene1957	4.61088	0.00783394		PUV_RS11715	gene2345	3.16426	3.23783e-64		PUV_RS10235	gene2048	5.09751	0.0158209		PUV_RS09710	gene1942	4.20622	0.0208361		PUV_RS00900	gene180	5.15765	5.00283e-267		PUV_RS09455	gene1891	1.92406	4.67906e-09
PUV_RS08900	gene1780	2.24322	2.7589e-11		PUV_RS00900	gene180	7.16696	1.43519e-35		PUV_RS09300	gene1860	2.27989	5.62593e-11		PUV_RS07970	gene1594	2.15344	2.82785e-12		PUV_RS09790	gene1958	6.03356	0.000106759		PUV_RS11720	gene2346	2.30567	9.14436e-28		PUV_RS10255	gene2052	3.54618	0.000472632		PUV_RS09745	gene1949	4.13943	0.00664879		PUV_RS09000	gene1800	2.60788	0.0111404		PUV_RS00100	gene19	1.56598	5.06073e-06
PUV_RS08920	gene1784	3.9105	2.46608e-142		PUV_RS09020	gene1804	1.9611	0.0208124		PUV_RS09305	gene1861	2.14937	1.30381e-37		PUV_RS07975	gene1595	3.32911	2.02971e-106		PUV_RS09820	gene1964	1.93747	0.0205429		PUV_RS11750	gene2352	1.92479	0.00295361		PUV_RS10270	gene2055	6.62826	1.82192e-52		PUV_RS09750	gene1950	2.65618	0.0127468		PUV_RS09020	gene1804	2.32647	1.32547e-07		PUV_RS09510	gene1902	6.20226	2.49126e-63
PUV_RS08935	gene1787	4.011	2.28588e-30		PUV_RS09035	gene1807	3.77841	2.72352e-10		PUV_RS09420	gene1884	1.70095	4.21992e-14		PUV_RS00805	gene160	3.42859	1.1355e-56		PUV_RS09850	gene1970	4.56866	5.7941e-06		PUV_RS11755	gene2353	3.29274	9.48949e-16		PUV_RS10275	gene2056	5.17725	1.93842e-14		PUV_RS09790	gene1958	4.62599	0.00717768		PUV_RS09035	gene1807	3.60673	5.02078e-52		PUV_RS09515	gene1903	4.90231	8.36842e-27
PUV_RS08955	gene1791	1.72959	0.0103989		PUV_RS00905	gene181	3.39526	0.000600505		PUV_RS09425	gene1885	2.02612	1.93226e-41		PUV_RS08000	gene1600	2.03764	3.92127e-11		PUV_RS09860	gene1972	5.35261	0.000999009		PUV_RS11760	gene2354	4.80614	1.0915e-07		PUV_RS10280	gene2057	3.82667	0.00467906		PUV_RS00015	gene2	5.57434	0.000471102		PUV_RS00905	gene181	2.96356	3.4247e-14		PUV_RS09520	gene1904	6.16668	4.21173e-05
PUV_RS09005	gene1801	1.79515	7.8771e-06		PUV_RS09050	gene1810	4.12303	4.97224e-08		PUV_RS00945	gene190	2.45295	3.4221e-56		PUV_RS08005	gene1601	1.74311	1.40443e-08		PUV_RS09870	gene1974	4.12418	0.0238801		PUV_RS11795	gene2361	2.86947	4.48962e-214		PUV_RS10285	gene2058	4.49045	3.45942e-12		PUV_RS00995	gene200	4.77492	2.81576e-41		PUV_RS09050	gene1810	3.00282	5.70089e-28		PUV_RS09525	gene1905	2.2211	0.000443517
PUV_RS09010	gene1802	3.94629	4.61348e-35		PUV_RS09055	gene1811	3.23761	0.00471336		PUV_RS00950	gene191	1.79405	1.9776e-10		PUV_RS00810	gene161	4.19109	1.11382e-68		PUV_RS09905	gene1981	4.54462	0.00883204		PUV_RS11800	gene2362	4.8872	3.56558e-198		PUV_RS10345	gene2070	5.32623	0.00904808		PUV_RS01010	gene203	2.90724	0.0114652		PUV_RS09055	gene1811	2.62057	1.50442e-07		PUV_RS09530	gene1906	5.4579	4.45843e-09
PUV_RS09120	gene1824	3.2741	2.63774e-06		PUV_RS09060	gene1812	3.10048	0.0260389		PUV_RS09575	gene1915	2.1429	3.01796e-33		PUV_RS08075	gene1615	5.41417	0.00109466		PUV_RS09910	gene1982	2.47416	0.00911233		PUV_RS11830	gene2368	1.82241	2.06324e-30		PUV_RS10390	gene2079	6.36626	3.12959e-30		PUV_RS10145	gene2030	3.04879	0.0375107		PUV_RS09060	gene1812	2.11317	0.00398556		PUV_RS09540	gene1908	5.99889	1.15923e-38
PUV_RS09165	gene1833	4.13138	1.49743e-212		PUV_RS00910	gene182	2.85095	0.000179573		PUV_RS09580	gene1916	2.34913	3.07253e-31		PUV_RS08085	gene1617	4.39923	1.17857e-07		PUV_RS09915	gene1983	2.80699	0.00813244		PUV_RS11835	gene2369	1.68593	0.00627692		PUV_RS10415	gene2084	4.30406	1.09802e-06		PUV_RS01020	gene205	4.77686	2.93708e-05		PUV_RS00910	gene182	2.79212	2.40147e-12		PUV_RS09560	gene1912	6.37686	8.46185e-62
PUV_RS09170	gene1834	3.83816	1.96393e-90		PUV_RS09110	gene1822	2.99343	0.00074185		PUV_RS00955	gene192	2.04602	1.2664e-12		PUV_RS08090	gene1618	4.25503	5.3202e-09		PUV_RS09925	gene1985	4.3244	0.0152352		PUV_RS11845	gene2371	2.36292	4.01132e-15		PUV_RS10440	gene2089	6.35577	4.79257e-224		PUV_RS01025	gene206	4.82991	8.1927e-10		PUV_RS09110	gene1822	2.06559	2.40769e-05		PUV_RS09565	gene1913	6.19262	2.55145e-249
PUV_RS09180	gene1836	4.96532	5.93468e-07		PUV_RS09115	gene1823	2.7657	0.00725618		PUV_RS09600	gene1920	2.17724	3.62048e-31		PUV_RS00815	gene162	2.12967	0.00689704		PUV_RS09930	gene1986	2.86891	3.21703e-29		PUV_RS11890	gene2380	1.34515	0.0226075		PUV_RS10515	gene2104	3.12744	4.15908e-34		PUV_RS10310	gene2063	3.38399	0.00102254		PUV_RS09130	gene1826	1.80357	3.90933e-09		PUV_RS09665	gene1933	2.63855	0.0127212
PUV_RS09235	gene1847	4.44179	1.90783e-28		PUV_RS09150	gene1830	2.78959	1.00967e-71		PUV_RS09605	gene1921	2.22934	4.33031e-43		PUV_RS08100	gene1620	3.2504	3.25567e-19		PUV_RS09975	gene1995	4.10592	0.0261285		PUV_RS11985	gene2399	1.79428	0.00406606		PUV_RS10560	gene2113	2.21661	3.761e-17		PUV_RS10365	gene2074	5.53636	3.2854e-07		PUV_RS09135	gene1827	1.91698	6.62395e-06		PUV_RS09735	gene1947	3.04941	2.14531e-10
PUV_RS09240	gene1848	4.46631	2.55766e-18		PUV_RS09160	gene1832	3.20618	1.43425e-07		PUV_RS09610	gene1922	1.97315	1.35249e-15		PUV_RS08105	gene1621	3.0701	3.32241e-19		PUV_RS09980	gene1996	4.45902	1.61183e-07		PUV_RS12005	gene2403	1.67205	4.53253e-08		PUV_RS01070	gene215	1.92153	0.000970064		PUV_RS10370	gene2075	2.99183	0.00304006		PUV_RS09140	gene1828	2.30077	3.46113e-59		PUV_RS09815	gene1963	3.6939	0.000189797
PUV_RS09245	gene1849	8.15475	0		PUV_RS09175	gene1835	2.9911	1.82668e-08		PUV_RS09620	gene1924	1.63556	1.94551e-16		PUV_RS08110	gene1622	3.78673	5.8912e-19		PUV_RS09990	gene1999	4.51853	0.00954806		PUV_RS12010	gene2404	1.61262	1.38156e-07		PUV_RS01075	gene216	5.92673	2.25274e-67		PUV_RS10380	gene2077	2.17284	0.00564327		PUV_RS09145	gene1829	2.00027	6.68904e-43		PUV_RS09820	gene1964	3.62007	1.3636e-05
PUV_RS13105	gene187	4.25716	1.28251e-34		PUV_RS09195	gene1839	1.83056	0.0482853		PUV_RS09625	gene1925	1.77856	2.47289e-05		PUV_RS08115	gene1623	4.53758	4.46366e-23		PUV_RS00015	gene2	4.2185	0.018839		PUV_RS12015	gene2405	1.52502	9.96894e-05		PUV_RS10800	gene2161	2.52963	0.00117246		PUV_RS10405	gene2082	1.77015	0.000366749		PUV_RS09150	gene1830	3.31365	6.45606e-172		PUV_RS09830	gene1966	4.86513	1.8845e-124
PUV_RS09395	gene1879	1.67605	0.0183763		PUV_RS09200	gene1840	4.25691	0.000258545		PUV_RS09635	gene1927	1.30233	0.0178572		PUV_RS08120	gene1624	5.44377	1.57812e-16		PUV_RS00995	gene200	4.80685	9.51282e-55		PUV_RS12020	gene2406	1.38635	0.000472752		PUV_RS10810	gene2163	3.57319	3.40333e-23		PUV_RS10430	gene2087	4.3979	0.000250752		PUV_RS09160	gene1832	2.02823	5.10942e-14		PUV_RS09835	gene1967	7.14279	1.20854e-288
PUV_RS00935	gene188	3.69489	7.77508e-167		PUV_RS09205	gene1841	5.92233	8.91949e-05		PUV_RS09710	gene1942	2.8913	2.62674e-23		PUV_RS08130	gene1626	3.6755	1.05143e-97		PUV_RS09995	gene2000	6.24472	4.95559e-05		PUV_RS12030	gene2408	1.44662	2.06237e-06		PUV_RS10815	gene2164	6.10978	5.82239e-41		PUV_RS01040	gene209	3.92653	1.04482e-07		PUV_RS09175	gene1835	1.40478	0.00213562		PUV_RS09845	gene1969	2.21695	0.000961121
PUV_RS09405	gene1881	6.22304	0		PUV_RS09215	gene1843	3.74698	0.0154254		PUV_RS09760	gene1952	2.69813	8.26402e-105		PUV_RS08135	gene1627	5.16409	5.94477e-17		PUV_RS10000	gene2001	4.67518	0.00631241		PUV_RS12035	gene2409	2.4362	3.14917e-20		PUV_RS01080	gene217	6.62886	4.22915e-47		PUV_RS10450	gene2091	2.94303	1.31931e-14		PUV_RS09200	gene1840	1.71946	0.000379004		PUV_RS09850	gene1970	2.73888	9.70528e-08
PUV_RS09410	gene1882	7.43939	3.88901e-299		PUV_RS09220	gene1844	5.40078	6.19457e-13		PUV_RS09770	gene1954	2.11426	2.47653e-12		PUV_RS08140	gene1628	4.47172	2.37496e-09		PUV_RS10005	gene2002	5.04777	0.00234708		PUV_RS12040	gene2410	3.62174	1.84159e-151		PUV_RS10865	gene2174	2.12099	0.00990616		PUV_RS10510	gene2103	3.01265	0.000227732		PUV_RS09205	gene1841	2.53686	1.39616e-06		PUV_RS09885	gene1977	2.66201	5.84453e-23
PUV_RS09415	gene1883	5.85822	0		PUV_RS09225	gene1845	4.82158	8.44089e-21		PUV_RS09875	gene1975	1.49295	4.20638e-08		PUV_RS08145	gene1629	2.42809	3.80784e-05		PUV_RS10010	gene2003	3.01686	0.0425883		PUV_RS12045	gene2411	4.60752	9.71402e-116		PUV_RS10925	gene2186	3.71218	1.14615e-06		PUV_RS10525	gene2106	4.6826	0.00114494		PUV_RS09220	gene1844	2.72874	1.60942e-45		PUV_RS09915	gene1983	3.96333	0.000196003
PUV_RS00940	gene189	2.57717	1.81183e-41		PUV_RS09230	gene1846	1.91703	8.89397e-10		PUV_RS00015	gene2	1.69792	2.02794e-08		PUV_RS08175	gene1635	3.49546	4.74312e-144		PUV_RS10070	gene2015	3.86536	0.0410993		PUV_RS12050	gene2412	4.35402	2.11617e-221		PUV_RS00115	gene22	1.52172	0.0372708		PUV_RS10530	gene2107	5.3966	0.000839851		PUV_RS09225	gene1845	2.20846	9.55241e-12		PUV_RS09930	gene1986	2.9258	1.94567e-09
PUV_RS09455	gene1891	1.64222	7.08116e-10		PUV_RS00925	gene185	1.6819	1.92401e-08		PUV_RS01000	gene201	2.56783	4.28172e-219		PUV_RS08180	gene1636	3.30197	2.35469e-46		PUV_RS10075	gene2016	4.76354	0.0050874		PUV_RS12055	gene2413	7.39537	3.64773e-26		PUV_RS11085	gene2218	2.51928	1.0073e-05		PUV_RS10535	gene2108	4.01863	0.0296883		PUV_RS09230	gene1846	1.6319	3.25366e-07		PUV_RS09950	gene1990	5.21593	0.00012761
PUV_RS09460	gene1892	1.24126	0.00518153		PUV_RS09250	gene1850	1.52647	8.70157e-07		PUV_RS10130	gene2027	1.27547	0.000781292		PUV_RS08190	gene1638	3.46372	8.10808e-33		PUV_RS01010	gene203	2.15481	0.00618811		PUV_RS12060	gene2414	1.60954	1.16753e-11		PUV_RS11160	gene2233	6.13403	2.9336e-13		PUV_RS10580	gene2117	4.69385	4.35712e-14		PUV_RS00925	gene185	1.99969	3.16788e-36		PUV_RS09960	gene1992	4.10159	1.4682e-08
PUV_RS00100	gene19	2.11437	1.38123e-09		PUV_RS09260	gene1852	2.534	1.10032e-72		PUV_RS10155	gene2032	1.58571	0.0011262		PUV_RS08195	gene1639	3.31239	0.0258447		PUV_RS10145	gene2030	3.24168	0.00218123		PUV_RS12090	gene2420	1.87983	3.94258e-16		PUV_RS11215	gene2245	3.64452	0.0277137		PUV_RS10585	gene2118	5.42181	0.000747842		PUV_RS09250	gene1850	4.40307	3.47525e-116		PUV_RS09975	gene1995	4.612	0.016933
PUV_RS09505	gene1901	1.71387	2.54257e-08		PUV_RS09265	gene1853	3.4285	6.90515e-123		PUV_RS10165	gene2034	2.12925	2.48811e-13		PUV_RS00825	gene164	2.49081	0.0202374		PUV_RS10160	gene2033	4.13444	0.0225336		PUV_RS12115	gene2425	1.68862	0.0357797		PUV_RS11225	gene2247	6.34816	4.03509e-113		PUV_RS10610	gene2123	2.70698	7.32438e-08		PUV_RS09255	gene1851	4.05362	3.88606e-76		PUV_RS10030	gene2007	2.77909	7.09356e-06
PUV_RS09510	gene1902	6.41387	8.01897e-242		PUV_RS09270	gene1854	3.0946	6.28442e-126		PUV_RS10170	gene2035	2.48389	6.23137e-22		PUV_RS08235	gene1647	1.33072	0.0471808		PUV_RS10185	gene2038	3.03836	0.0148634		PUV_RS12185	gene2439	1.28006	0.0349295		PUV_RS11230	gene2248	5.00066	2.00133e-14		PUV_RS10645	gene2130	1.9264	4.35765e-15		PUV_RS09260	gene1852	4.74685	0		PUV_RS10035	gene2008	4.04331	1.89248e-16
PUV_RS09515	gene1903	6.09675	6.02913e-134		PUV_RS09275	gene1855	2.73229	1.1868e-71		PUV_RS10175	gene2036	2.77552	4.61594e-45		PUV_RS08245	gene1649	2.53792	3.25542e-11		PUV_RS10210	gene2043	4.15829	0.0224588		PUV_RS12190	gene2440	1.41562	0.00570724		PUV_RS13240	gene2249	5.96658	1.9382e-05		PUV_RS10650	gene2131	1.90844	1.54049e-18		PUV_RS09265	gene1853	3.95201	0		PUV_RS10040	gene2009	4.90518	4.30363e-10
PUV_RS09520	gene1904	5.76587	1.62767e-15		PUV_RS09280	gene1856	2.49353	3.94686e-33		PUV_RS01020	gene205	1.8566	1.59029e-11		PUV_RS08250	gene1650	2.3835	9.33437e-16		PUV_RS10240	gene2049	2.05837	0.000996218		PUV_RS12215	gene2445	1.23153	0.00760581		PUV_RS11340	gene2270	3.96963	0.035771		PUV_RS10655	gene2132	2.19256	4.1848e-20		PUV_RS09270	gene1854	4.53646	0		PUV_RS10045	gene2010	7.05936	2.96109e-12
PUV_RS09530	gene1906	5.52059	6.02799e-33		PUV_RS09285	gene1857	3.11672	8.84462e-29		PUV_RS10290	gene2059	1.56574	0.000209269		PUV_RS08275	gene1655	7.07554	0		PUV_RS01020	gene205	5.3465	0.00100768		PUV_RS01230	gene247	2.83518	0.000417575		PUV_RS11405	gene2283	2.93852	9.97967e-43		PUV_RS10660	gene2133	2.0443	2.72992e-13		PUV_RS09275	gene1855	4.15922	1.00135e-234		PUV_RS10050	gene2011	6.08028	1.12749e-16
PUV_RS09540	gene1908	5.26686	7.15708e-123		PUV_RS09295	gene1859	3.3987	1.9511e-114		PUV_RS01025	gene206	2.66161	3.5521e-94		PUV_RS08280	gene1656	5.50799	2.27854e-250		PUV_RS01025	gene206	4.38687	0.000249549		PUV_RS01235	gene248	3.75072	6.5378e-134		PUV_RS11450	gene2292	3.07312	2.10865e-67		PUV_RS10665	gene2134	2.48794	5.75851e-41		PUV_RS09280	gene1856	2.98124	2.76603e-162		PUV_RS10055	gene2012	5.23769	7.59136e-156
PUV_RS09560	gene1912	7.15413	4.41905e-246		PUV_RS09305	gene1861	3.81317	4.70103e-09		PUV_RS10310	gene2063	1.61387	5.62405e-12		PUV_RS08285	gene1657	4.72532	1.33013e-85		PUV_RS10310	gene2063	4.12547	0.00728686		PUV_RS01240	gene249	3.6464	3.34554e-189		PUV_RS11475	gene2297	6.73462	3.31273e-48		PUV_RS10670	gene2135	2.82557	1.22693e-15		PUV_RS09285	gene1857	3.20876	9.45677e-112		PUV_RS10060	gene2013	6.21804	2.52949e-09
PUV_RS09565	gene1913	6.88845	0		PUV_RS09310	gene1862	4.96788	0.00027452		PUV_RS10340	gene2069	2.48895	7.79631e-26		PUV_RS08300	gene1660	2.66246	1.83271e-10		PUV_RS10320	gene2065	5.52	5.38111e-05		PUV_RS12530	gene2508	1.69746	3.75532e-05		PUV_RS00120	gene23	6.10686	6.74935e-145		PUV_RS10675	gene2136	3.07447	2.58892e-45		PUV_RS09290	gene1858	2.46155	2.11987e-11		PUV_RS10095	gene2020	4.73767	0.00672711
PUV_RS09640	gene1928	3.54336	0.00689541		PUV_RS09315	gene1863	4.02054	0.023129		PUV_RS01030	gene207	2.75427	3.35977e-12		PUV_RS08305	gene1661	2.43435	3.7096e-22		PUV_RS10325	gene2066	6.26864	4.51541e-05		PUV_RS12615	gene2525	2.82891	9.40032e-89		PUV_RS11575	gene2317	1.65141	4.93676e-11		PUV_RS10680	gene2137	3.04167	3.2449e-35		PUV_RS09295	gene1859	5.04554	0		PUV_RS10100	gene2021	2.56247	0.00639383
PUV_RS09735	gene1947	3.02646	9.5462e-22		PUV_RS09320	gene1864	3.14126	0.00704159		PUV_RS10365	gene2074	2.58927	2.10689e-62		PUV_RS08310	gene1662	2.02316	7.16309e-08		PUV_RS10330	gene2067	2.7102	0.00104767		PUV_RS12665	gene2535	2.46738	1.16417e-16		PUV_RS11580	gene2318	3.65389	0.00122059		PUV_RS10685	gene2138	3.20428	2.02273e-59		PUV_RS09300	gene1860	2.82659	9.01398e-09		PUV_RS10255	gene2052	4.58956	3.21304e-10
PUV_RS09820	gene1964	2.34972	0.00123397		PUV_RS09330	gene1866	3.37606	2.51687e-08		PUV_RS10370	gene2075	2.18936	4.57394e-25		PUV_RS08315	gene1663	2.39716	3.35919e-10		PUV_RS01035	gene208	5.01486	0.00261678		PUV_RS12670	gene2536	1.60772	0.000185148		PUV_RS11585	gene2319	2.64777	8.14491e-08		PUV_RS10690	gene2139	3.3526	4.60056e-59		PUV_RS09305	gene1861	3.35504	3.2673e-39		PUV_RS10270	gene2055	6.80905	2.9077e-59
PUV_RS09830	gene1966	4.99867	3.10489e-250		PUV_RS09335	gene1867	4.01735	1.00586e-05		PUV_RS10405	gene2082	1.37166	5.70335e-08		PUV_RS08320	gene1664	2.65367	1.08808e-12		PUV_RS10430	gene2087	4.48072	0.000157597		PUV_RS12695	gene2541	1.92332	0.000417526		PUV_RS01155	gene232	3.66271	2.81506e-26		PUV_RS10695	gene2140	3.01597	2.53232e-31		PUV_RS09310	gene1862	1.86819	0.00123361		PUV_RS10275	gene2056	5.89244	8.15261e-23
PUV_RS09835	gene1967	6.90568	0		PUV_RS09340	gene1868	5.85452	0.000112627		PUV_RS10410	gene2083	1.65823	3.13576e-29		PUV_RS08325	gene1665	2.74943	5.08814e-29		PUV_RS01040	gene209	3.34169	0.000379734		PUV_RS12700	gene2542	1.30723	0.00573062		PUV_RS11635	gene2329	7.51284	2.72819e-20		PUV_RS10700	gene2141	2.80802	5.35712e-26		PUV_RS09345	gene1869	1.46633	0.0256737		PUV_RS10280	gene2057	3.07263	0.0142412
PUV_RS09845	gene1969	2.4455	2.47967e-07		PUV_RS09345	gene1869	6.45799	1.13432e-05		PUV_RS01040	gene209	2.09404	1.23031e-41		PUV_RS08330	gene1666	3.82377	2.76209e-36		PUV_RS10450	gene2091	2.49596	2.83516e-08		PUV_RS12820	gene2566	3.07649	4.43577e-100		PUV_RS11640	gene2330	6.84859	1.98569e-68		PUV_RS10705	gene2142	2.64888	1.46394e-30		PUV_RS09355	gene1871	2.24292	0.0270567		PUV_RS10285	gene2058	4.54332	9.90065e-16
PUV_RS09885	gene1977	1.68756	2.73119e-05		PUV_RS09360	gene1872	4.06728	0.0198148		PUV_RS10450	gene2091	1.63378	1.9451e-29		PUV_RS08335	gene1667	5.70257	3.06176e-30		PUV_RS10460	gene2093	2.75398	0.00273398		PUV_RS12825	gene2567	2.82425	1.81076e-75		PUV_RS11645	gene2331	7.342	8.95608e-144		PUV_RS10710	gene2143	2.74067	4.1352e-22		PUV_RS09360	gene1872	1.95023	0.0465423		PUV_RS10325	gene2066	2.11802	0.0362007
PUV_RS09930	gene1986	3.48484	8.99402e-37		PUV_RS09370	gene1874	2.31908	0.00660248		PUV_RS10495	gene2100	1.51809	2.13546e-06		PUV_RS08375	gene1675	4.23763	0.0178445		PUV_RS10465	gene2094	3.3679	0.000324175		PUV_RS12850	gene2572	3.09766	1.07135e-05		PUV_RS11650	gene2332	2.83174	2.80959e-39		PUV_RS10715	gene2144	2.51176	1.40654e-12		PUV_RS09370	gene1874	1.53259	0.0335689		PUV_RS10330	gene2067	2.86517	0.00203655
PUV_RS09935	gene1987	2.42493	3.84306e-18		PUV_RS09380	gene1876	2.14103	0.00030067		PUV_RS10500	gene2101	1.97677	9.42258e-14		PUV_RS08390	gene1678	3.23908	0.0167908		PUV_RS10470	gene2095	3.00486	0.00121619		PUV_RS12940	gene2590	2.32984	3.14299e-12		PUV_RS11660	gene2334	5.1289	0.00557668		PUV_RS10720	gene2145	2.61125	1.23354e-37		PUV_RS09400	gene1880	1.70445	0.0106041		PUV_RS10390	gene2079	6.70283	1.19799e-36
PUV_RS09940	gene1988	2.56286	5.65881e-15		PUV_RS09420	gene1884	2.18753	0.000865557		PUV_RS10560	gene2113	1.45415	2.0797e-05		PUV_RS08435	gene1687	7.75719	0		PUV_RS10475	gene2096	5.39843	0.000868123		PUV_RS12945	gene2591	2.96841	5.72657e-19		PUV_RS11695	gene2341	5.34206	3.57417e-18		PUV_RS10725	gene2146	3.30112	9.65146e-81		PUV_RS09420	gene1884	3.0007	4.70755e-27		PUV_RS10415	gene2084	4.15388	6.16325e-08
PUV_RS09945	gene1989	2.54059	7.11038e-07		PUV_RS09425	gene1885	4.64445	3.39249e-26		PUV_RS10580	gene2117	1.27202	0.00314171		PUV_RS08440	gene1688	3.35614	6.78717e-29		PUV_RS10480	gene2097	3.42283	0.000912847		PUV_RS12950	gene2592	2.75761	4.81726e-14		PUV_RS11700	gene2342	5.92922	1.77994e-84		PUV_RS10730	gene2147	3.2631	6.64066e-51		PUV_RS09425	gene1885	4.18145	2.99566e-152		PUV_RS10440	gene2089	7.47393	0
PUV_RS09950	gene1990	2.15029	0.0214698		PUV_RS09440	gene1888	2.69514	5.3623e-08		PUV_RS10585	gene2118	2.21649	7.5365e-24		PUV_RS08460	gene1692	3.42648	3.88874e-97		PUV_RS10485	gene2098	3.46506	4.84508e-05		PUV_RS12960	gene2594	1.55323	0.0171542		PUV_RS11705	gene2343	6.39652	5.85111e-75		PUV_RS10735	gene2148	3.92404	2.57371e-43		PUV_RS09440	gene1888	1.57533	0.000212488		PUV_RS10465	gene2094	1.93499	0.0151129
PUV_RS09960	gene1992	4.69265	9.47415e-57		PUV_RS09445	gene1889	4.60814	7.58587e-09		PUV_RS10595	gene2120	1.55497	1.25374e-07		PUV_RS00090	gene17	6.62116	0		PUV_RS10490	gene2099	4.26058	0.00518324		PUV_RS12965	gene2595	1.95868	0.00582955		PUV_RS11710	gene2344	6.07175	5.29823e-52		PUV_RS10740	gene2149	4.32414	1.05936e-84		PUV_RS09445	gene1889	3.26195	6.27075e-37		PUV_RS10470	gene2095	2.55411	0.000921982
PUV_RS10030	gene2007	2.13295	0.00161756		PUV_RS09450	gene1890	4.86001	0.00251759		PUV_RS10600	gene2121	1.61162	1.29057e-08		PUV_RS08565	gene1713	1.77642	2.90857e-09		PUV_RS10520	gene2105	1.96928	0.00136603		PUV_RS01350	gene271	1.39441	0.0458743		PUV_RS11715	gene2345	6.64659	4.21672e-10		PUV_RS10745	gene2150	4.49392	1.83995e-36		PUV_RS09450	gene1890	2.23428	0.000929246		PUV_RS10480	gene2097	5.67191	0.000244447
PUV_RS10035	gene2008	3.71192	7.30657e-36		PUV_RS09475	gene1895	1.88379	0.0341398		PUV_RS10605	gene2122	1.75669	3.48301e-14		PUV_RS08570	gene1714	2.11385	2.92946e-13		PUV_RS10525	gene2106	4.5429	2.72821e-12		PUV_RS01370	gene275	1.7122	1.32878e-14		PUV_RS11720	gene2346	5.83606	2.15206e-62		PUV_RS10750	gene2151	4.64627	8.90829e-71		PUV_RS09480	gene1896	3.05106	8.19586e-37		PUV_RS10485	gene2098	3.76496	0.000948986
PUV_RS10040	gene2009	4.06077	2.64283e-20		PUV_RS09480	gene1896	3.70645	1.62704e-10		PUV_RS10610	gene2123	2.30901	2.19946e-69		PUV_RS08575	gene1715	2.42599	7.7303e-18		PUV_RS10530	gene2107	6.55848	1.53508e-05		PUV_RS01375	gene276	2.09555	4.10358e-61		PUV_RS11785	gene2359	4.46593	0.00913018		PUV_RS10755	gene2152	4.27938	4.5318e-62		PUV_RS00945	gene190	4.71283	8.75618e-49		PUV_RS10490	gene2099	5.88842	0.000115036
PUV_RS10045	gene2010	5.78267	2.07307e-42		PUV_RS09490	gene1898	1.93417	0.0356668		PUV_RS10615	gene2124	1.60011	1.59326e-06		PUV_RS08580	gene1716	2.58196	3.83216e-36		PUV_RS10535	gene2108	5.15489	4.38609e-06		PUV_RS01380	gene277	1.8698	2.25017e-06		PUV_RS11795	gene2361	2.79348	2.65605e-62		PUV_RS10765	gene2154	2.39877	6.35249e-26		PUV_RS00950	gene191	3.39374	3.21179e-56		PUV_RS10515	gene2104	2.87662	2.34476e-40
PUV_RS10050	gene2011	5.37157	1.55609e-54		PUV_RS00945	gene190	4.65162	6.93843e-12		PUV_RS10645	gene2130	2.05369	1.39211e-45		PUV_RS08585	gene1717	2.6723	3.83381e-79		PUV_RS10540	gene2109	5.63384	3.33707e-05		PUV_RS01385	gene278	1.72331	1.92665e-06		PUV_RS11800	gene2362	3.2616	3.88744e-68		PUV_RS10770	gene2155	3.99712	0.0302626		PUV_RS09575	gene1915	3.28536	7.72689e-55		PUV_RS10545	gene2110	3.22777	5.44873e-24
PUV_RS10055	gene2012	4.67847	3.54273e-126		PUV_RS00950	gene191	3.99171	5.02182e-79		PUV_RS10650	gene2131	1.96819	4.21489e-41		PUV_RS13200	gene1718	2.7276	1.70868e-11		PUV_RS10545	gene2110	2.19024	2.74973e-06		PUV_RS01510	gene303	4.73053	9.08133e-268		PUV_RS11830	gene2368	1.97308	1.29951e-14		PUV_RS10775	gene2156	3.80988	0.000465396		PUV_RS09580	gene1916	4.77289	6.61262e-105		PUV_RS10620	gene2125	4.41146	0.0192495
PUV_RS10060	gene2013	5.81529	1.32033e-37		PUV_RS09575	gene1915	5.48295	2.36152e-13		PUV_RS10655	gene2132	2.1548	2.68789e-40		PUV_RS08595	gene1719	4.81287	0.000772173		PUV_RS10555	gene2112	3.63348	0.0282917		PUV_RS01515	gene304	5.81004	0		PUV_RS11890	gene2380	5.72772	4.35597e-63		PUV_RS10780	gene2157	3.37389	3.08852e-11		PUV_RS09595	gene1919	1.77907	0.0190536		PUV_RS10630	gene2127	2.97726	0.0209963
PUV_RS10090	gene2019	4.96534	0.000505531		PUV_RS09580	gene1916	8.34538	2.08631e-09		PUV_RS10660	gene2133	2.37372	1.74498e-67		PUV_RS08600	gene1720	4.38608	0.0274561		PUV_RS10565	gene2114	2.55948	0.0143197		PUV_RS01520	gene305	3.1264	4.65555e-29		PUV_RS11940	gene2390	5.77584	3.61722e-09		PUV_RS10785	gene2158	2.38739	0.000181567		PUV_RS00955	gene192	3.40982	1.36489e-43		PUV_RS01060	gene213	1.3945	0.0317923
PUV_RS10095	gene2020	3.55823	0.00512769		PUV_RS09585	gene1917	2.7628	0.00324677		PUV_RS10665	gene2134	2.13585	7.47448e-51		PUV_RS08605	gene1721	3.905	0.049396		PUV_RS10580	gene2117	4.80968	1.7589e-12		PUV_RS01565	gene314	1.88385	0.0126451		PUV_RS12005	gene2403	1.65548	0.00806915		PUV_RS10790	gene2159	2.6973	7.28391e-06		PUV_RS09600	gene1920	4.19866	5.40149e-118		PUV_RS01070	gene215	3.246	6.73364e-33
PUV_RS10100	gene2021	4.09423	4.26564e-06		PUV_RS09595	gene1919	3.64709	0.0202917		PUV_RS10670	gene2135	2.28546	2.17304e-15		PUV_RS08640	gene1728	1.26661	0.00988733		PUV_RS10615	gene2124	5.51424	0.000608945		PUV_RS01670	gene335	1.72864	2.56814e-05		PUV_RS12020	gene2406	1.84055	3.6002e-06		PUV_RS10805	gene2162	2.83003	2.77601e-05		PUV_RS09605	gene1921	3.66506	5.20029e-36		PUV_RS01075	gene216	7.37088	1.41809e-119
PUV_RS10105	gene2022	4.23186	0.00397282		PUV_RS00955	gene192	4.40359	7.85099e-34		PUV_RS10675	gene2136	2.61237	2.1631e-72		PUV_RS08670	gene1734	3.23	7.3153e-79		PUV_RS10625	gene2126	3.26059	0.020508		PUV_RS01675	gene336	2.47318	2.38294e-05		PUV_RS12025	gene2407	3.97289	0.0373467		PUV_RS10830	gene2167	2.26467	2.54995e-10		PUV_RS09610	gene1922	4.34553	1.48235e-140		PUV_RS10795	gene2160	1.47113	0.00101905
PUV_RS10110	gene2023	3.77388	2.66111e-18		PUV_RS09600	gene1920	4.50045	3.11698e-21		PUV_RS10680	gene2137	2.55482	2.00958e-141		PUV_RS08675	gene1735	5.41367	2.88164e-224		PUV_RS10630	gene2127	4.16897	0.00680639		PUV_RS01680	gene337	2.87038	2.777e-86		PUV_RS12030	gene2408	6.02639	2.80991e-105		PUV_RS10845	gene2170	3.61933	0.0281984		PUV_RS09615	gene1923	3.16773	1.80466e-49		PUV_RS10800	gene2161	3.04549	1.2365e-10
PUV_RS10115	gene2024	3.18395	4.93355e-11		PUV_RS09605	gene1921	3.93822	3.20453e-07		PUV_RS10685	gene2138	2.49485	3.65514e-72		PUV_RS08680	gene1736	6.74984	0		PUV_RS10635	gene2128	2.61702	0.00645355		PUV_RS01685	gene338	1.6161	0.0121165		PUV_RS12055	gene2413	3.4595	0.0313256		PUV_RS10850	gene2171	4.97221	0.00284542		PUV_RS09620	gene1924	4.32057	1.5789e-64		PUV_RS10810	gene2163	4.0168	1.91569e-40
PUV_RS10130	gene2027	1.855	1.06064e-19		PUV_RS09610	gene1922	3.98666	2.28189e-22		PUV_RS10690	gene2139	2.46649	1.44234e-64		PUV_RS08690	gene1738	2.42811	3.06177e-60		PUV_RS10755	gene2152	2.04157	1.33712e-11		PUV_RS01690	gene339	3.18215	7.84831e-15		PUV_RS12060	gene2414	4.34704	5.80326e-95		PUV_RS10875	gene2176	3.95572	4.87146e-06		PUV_RS09625	gene1925	2.71033	8.50665e-05		PUV_RS10815	gene2164	7.64947	3.77933e-74
PUV_RS10240	gene2049	2.14504	0.00066763		PUV_RS09615	gene1923	3.53647	2.42695e-12		PUV_RS10695	gene2140	2.33733	4.47744e-113		PUV_RS00870	gene174	5.41978	1.55525e-19		PUV_RS10780	gene2157	2.64824	1.48399e-08		PUV_RS01695	gene340	2.87177	2.78717e-32		PUV_RS12095	gene2421	3.2265	0.0122588		PUV_RS10880	gene2177	2.47226	8.07204e-07		PUV_RS09635	gene1927	2.29779	1.14947e-22		PUV_RS01080	gene217	8.10441	7.53463e-79
PUV_RS10255	gene2052	3.26596	0.000493437		PUV_RS09620	gene1924	2.94897	2.52021e-09		PUV_RS10700	gene2141	2.59087	1.10224e-98		PUV_RS08725	gene1745	3.64547	5.51926e-16		PUV_RS10785	gene2158	2.03612	0.00114935		PUV_RS01700	gene341	1.97359	6.75096e-05		PUV_RS12100	gene2422	6.39995	0.00226707		PUV_RS10885	gene2178	2.92727	0.000195722		PUV_RS00960	gene193	3.46756	1.57111e-21		PUV_RS10925	gene2186	2.61328	0.000686187
PUV_RS10270	gene2055	8.8287	7.8187e-269		PUV_RS09625	gene1925	2.97441	0.0378812		PUV_RS10705	gene2142	2.89461	2.22185e-123		PUV_RS08730	gene1746	3.37294	1.61177e-26		PUV_RS10790	gene2159	3.12085	2.47333e-05		PUV_RS01705	gene342	1.44359	0.012645		PUV_RS12110	gene2424	4.06965	5.96345e-05		PUV_RS10890	gene2179	2.95026	3.092e-12		PUV_RS09675	gene1935	3.09732	1.37123e-20		PUV_RS00115	gene22	2.01749	9.38696e-09
PUV_RS10275	gene2056	6.83893	3.21129e-130		PUV_RS09630	gene1926	1.50696	0.00201172		PUV_RS10710	gene2143	2.70975	2.26706e-63		PUV_RS08745	gene1749	4.89635	3.34384e-91		PUV_RS10795	gene2160	1.32686	0.0490836		PUV_RS01730	gene347	1.51335	0.00155456		PUV_RS12115	gene2425	3.86479	0.0133557		PUV_RS01085	gene218	3.33751	2.10478e-27		PUV_RS09680	gene1936	3.42953	3.35918e-08		PUV_RS11025	gene2206	2.47389	0.0116874
PUV_RS10280	gene2057	5.414	1.08174e-29		PUV_RS09635	gene1927	2.46683	4.2027e-10		PUV_RS10715	gene2144	2.80604	1.81527e-167		PUV_RS00880	gene176	3.69118	6.49336e-14		PUV_RS10845	gene2170	2.98973	0.00124495		PUV_RS01735	gene348	2.82479	2.38053e-102		PUV_RS12140	gene2430	2.16031	2.01265e-12		PUV_RS10895	gene2180	3.64591	3.75491e-19		PUV_RS09685	gene1937	3.62562	4.35557e-22		PUV_RS11040	gene2209	2.9105	0.0127871
PUV_RS10285	gene2058	6.49381	1.16952e-229		PUV_RS00960	gene193	3.83287	6.73664e-06		PUV_RS10720	gene2145	2.74398	7.29633e-158		PUV_RS08800	gene1760	3.99444	3.44657e-148		PUV_RS10850	gene2171	2.87578	0.0268002		PUV_RS01740	gene349	3.05611	3.21784e-22		PUV_RS12145	gene2431	3.01205	3.16363e-09		PUV_RS10900	gene2181	3.92785	4.83246e-06		PUV_RS09690	gene1938	3.06521	3.35509e-25		PUV_RS11045	gene2210	5.56292	0.000465589
PUV_RS10345	gene2070	3.41439	0.0208124		PUV_RS09675	gene1935	2.98794	4.31945e-06		PUV_RS10725	gene2146	2.55177	5.23793e-111		PUV_RS08805	gene1761	2.85755	3.25841e-98		PUV_RS10875	gene2176	1.80334	0.0229494		PUV_RS01745	gene350	3.53068	1.52247e-20		PUV_RS12185	gene2439	1.56914	4.69811e-05		PUV_RS10905	gene2182	2.86527	1.20941e-08		PUV_RS09695	gene1939	2.93456	9.48741e-33		PUV_RS11085	gene2218	2.99883	1.29334e-16
PUV_RS13230	gene2071	3.80219	0.0292099		PUV_RS09680	gene1936	6.79186	3.10442e-06		PUV_RS10730	gene2147	2.56236	7.6149e-118		PUV_RS08810	gene1762	5.08725	8.64872e-68		PUV_RS10880	gene2177	2.38271	2.11966e-09		PUV_RS01770	gene355	2.30377	1.75836e-24		PUV_RS12215	gene2445	3.99112	8.0311e-139		PUV_RS01090	gene219	4.16098	0.000659208		PUV_RS09705	gene1941	1.8062	0.0048002		PUV_RS11090	gene2219	2.99614	1.11772e-14
PUV_RS10355	gene2072	4.22541	0.0179092		PUV_RS09685	gene1937	5.06143	0.000207796		PUV_RS10735	gene2148	2.64023	2.22798e-177		PUV_RS08815	gene1763	4.62469	1.62045e-57		PUV_RS10890	gene2179	2.65177	3.16015e-10		PUV_RS01775	gene356	2.85926	1.73769e-88		PUV_RS12220	gene2446	5.35081	9.05564e-39		PUV_RS11050	gene2211	6.92909	2.8755e-06		PUV_RS09710	gene1942	3.3963	3.0017e-09		PUV_RS11110	gene2223	2.06469	0.0152104
PUV_RS10390	gene2079	8.77657	5.61416e-267		PUV_RS09690	gene1938	7.16787	6.28258e-07		PUV_RS10740	gene2149	2.66417	1.01214e-117		PUV_RS08830	gene1766	2.76277	6.89583e-08		PUV_RS10895	gene2180	3.65852	3.4224e-21		PUV_RS01780	gene357	3.51821	5.65001e-158		PUV_RS01235	gene248	6.5489	4.56282e-27		PUV_RS11055	gene2212	7.02035	1.83906e-19		PUV_RS09715	gene1943	2.7005	0.0187893		PUV_RS11160	gene2233	5.20858	4.0791e-10
PUV_RS10395	gene2080	2.98205	1.06584e-58		PUV_RS09695	gene1939	2.7809	2.86714e-08		PUV_RS10745	gene2150	2.67209	1.61468e-80		PUV_RS08845	gene1769	1.32918	0.000143808		PUV_RS10900	gene2181	2.01723	0.00721398		PUV_RS01785	gene358	1.68464	7.62866e-05		PUV_RS01240	gene249	8.16425	9.22186e-36		PUV_RS11060	gene2213	4.73128	0.00483274		PUV_RS09745	gene1949	3.52879	3.0226e-29		PUV_RS11185	gene2238	2.04396	3.61527e-07
PUV_RS10400	gene2081	2.03675	5.3772e-18		PUV_RS09700	gene1940	5.33904	0.000604694		PUV_RS10750	gene2151	3.05291	8.5287e-197		PUV_RS00885	gene177	5.04852	1.34639e-33		PUV_RS10905	gene2182	2.51516	6.73021e-07		PUV_RS01820	gene365	3.16674	3.23559e-39		PUV_RS12510	gene2504	5.34433	6.48064e-188		PUV_RS11125	gene2226	3.89774	0.0403169		PUV_RS09750	gene1950	3.32973	1.91823e-19		PUV_RS11210	gene2244	2.79253	0.00226979
PUV_RS10415	gene2084	4.8823	3.90874e-40		PUV_RS09705	gene1941	4.64485	4.42497e-05		PUV_RS10755	gene2152	2.40425	8.12347e-51		PUV_RS00890	gene178	4.27824	6.18531e-35		PUV_RS10920	gene2185	4.36528	2.02732e-16		PUV_RS01965	gene395	1.57349	9.2444e-12		PUV_RS12530	gene2508	3.41697	2.11274e-12		PUV_RS11155	gene2232	6.14335	2.53701e-06		PUV_RS09755	gene1951	2.63383	0.000128973		PUV_RS11215	gene2245	3.94948	0.00153836
PUV_RS10420	gene2085	5.97477	9.37862e-07		PUV_RS09730	gene1946	4.35025	0.0102462		PUV_RS10765	gene2154	1.95243	1.76942e-20		PUV_RS08920	gene1784	1.43709	3.71924e-05		PUV_RS01090	gene219	2.25196	0.0139872		PUV_RS01970	gene396	2.40423	1.27722e-82		PUV_RS12595	gene2521	4.04667	1.88564e-15		PUV_RS01115	gene224	6.01408	9.10315e-05		PUV_RS09760	gene1952	3.02201	1.73724e-44		PUV_RS11225	gene2247	6.88845	8.97085e-146
PUV_RS10425	gene2086	2.04684	1.38628e-15		PUV_RS09745	gene1949	3.23812	9.48152e-06		PUV_RS10770	gene2155	2.27042	5.61551e-17		PUV_RS08935	gene1787	6.51837	2.48681e-183		PUV_RS10970	gene2195	4.674	0.00633751		PUV_RS01975	gene397	1.95082	8.54046e-17		PUV_RS12615	gene2525	7.3463	1.64165e-16		PUV_RS01120	gene225	3.92023	0.00181526		PUV_RS09770	gene1954	2.22956	4.966e-05		PUV_RS11230	gene2248	6.2611	5.95916e-29
PUV_RS10440	gene2089	8.04498	0		PUV_RS09750	gene1950	2.76069	2.20318e-06		PUV_RS10775	gene2156	1.57076	1.16233e-07		PUV_RS09005	gene1801	2.9277	5.57846e-59		PUV_RS11005	gene2202	5.35796	0.000973362		PUV_RS01980	gene398	2.59564	0.000117955		PUV_RS12625	gene2527	6.00072	7.32395e-100		PUV_RS11240	gene2250	4.97436	0.0025363		PUV_RS09780	gene1956	2.30563	0.00200368		PUV_RS13240	gene2249	6.9365	2.92096e-08
PUV_RS10480	gene2097	4.55356	0.0006484		PUV_RS09755	gene1951	2.76776	0.0333645		PUV_RS10780	gene2157	1.29854	1.85404e-06		PUV_RS09010	gene1802	2.91262	4.94966e-25		PUV_RS11010	gene2203	4.11075	0.0243501		PUV_RS01995	gene401	2.01893	1.36106e-05		PUV_RS12700	gene2542	1.91482	0.000223117		PUV_RS11260	gene2254	2.93794	0.000812479		PUV_RS09860	gene1972	2.84101	0.000605817		PUV_RS11335	gene2269	2.28525	0.00223472
PUV_RS10485	gene2098	2.71554	0.0154091		PUV_RS09790	gene1958	4.76562	0.00330584		PUV_RS10785	gene2158	1.28218	7.6712e-05		PUV_RS09030	gene1806	2.07007	0.000473719		PUV_RS11015	gene2204	4.34703	0.00387751		PUV_RS02000	gene402	2.44668	1.43795e-17		PUV_RS12705	gene2543	5.53806	9.43697e-10		PUV_RS11270	gene2256	2.90185	0.0109819		PUV_RS09875	gene1975	1.33722	0.0176487		PUV_RS11340	gene2270	5.05919	0.000226622
PUV_RS10515	gene2104	4.03591	1.56692e-177		PUV_RS09855	gene1971	3.59156	0.0233007		PUV_RS10790	gene2159	1.4816	2.22855e-11		PUV_RS09075	gene1815	1.4971	9.27161e-07		PUV_RS11020	gene2205	4.03842	0.0289055		PUV_RS02125	gene427	2.45464	3.75309e-38		PUV_RS12710	gene2544	7.58627	3.04554e-07		PUV_RS11285	gene2259	1.64645	0.0499568		PUV_RS09980	gene1996	1.71786	0.00896317		PUV_RS11355	gene2273	4.11499	0.0446677
PUV_RS10560	gene2113	2.57884	3.10112e-46		PUV_RS09860	gene1972	3.96531	0.0251327		PUV_RS10805	gene2162	2.62014	1.27637e-69		PUV_RS09080	gene1816	1.20937	0.00765351		PUV_RS11030	gene2207	4.99673	0.00281439		PUV_RS02190	gene440	1.58282	7.89085e-10		PUV_RS12715	gene2545	5.11781	0.00640004		PUV_RS01125	gene226	2.43737	0.0438684		PUV_RS00015	gene2	3.3878	8.54766e-18		PUV_RS11405	gene2283	3.79346	1.10317e-110
PUV_RS10625	gene2126	3.81428	0.022281		PUV_RS09980	gene1996	2.93141	0.00403181		PUV_RS10820	gene2165	1.86785	3.32527e-11		PUV_RS09105	gene1821	2.86226	1.34449e-05		PUV_RS11035	gene2208	4.24755	0.0180853		PUV_RS02195	gene441	2.22697	1.29735e-36		PUV_RS12720	gene2546	4.536	0.029304		PUV_RS11310	gene2264	2.01061	0.0147656		PUV_RS00995	gene200	3.88368	1.85558e-299		PUV_RS11450	gene2292	1.60998	1.54996e-08
PUV_RS01070	gene215	2.76353	1.57548e-38		PUV_RS00015	gene2	5.91643	8.91954e-05		PUV_RS10825	gene2166	3.15601	1.06414e-38		PUV_RS09120	gene1824	2.05974	0.000869758		PUV_RS11040	gene2209	4.86546	0.00398132		PUV_RS02200	gene442	2.12991	2.42322e-11		PUV_RS12750	gene2552	4.23368	0.00269566		PUV_RS11320	gene2266	5.09671	0.000244068		PUV_RS10025	gene2006	1.73933	0.0493657		PUV_RS11465	gene2295	2.04382	1.1695e-06
PUV_RS01075	gene216	7.88867	0		PUV_RS00995	gene200	5.56093	7.3325e-79		PUV_RS10830	gene2167	2.32024	6.35672e-71		PUV_RS09165	gene1833	3.10247	1.11236e-116		PUV_RS11050	gene2211	7.77262	7.58053e-08		PUV_RS02205	gene443	1.88902	4.35612e-13		PUV_RS12765	gene2555	2.38503	3.51716e-06		PUV_RS01130	gene227	4.44081	6.63864e-17		PUV_RS01000	gene201	2.7972	0		PUV_RS11475	gene2297	6.49901	5.82833e-47
PUV_RS10800	gene2161	2.02662	6.70536e-06		PUV_RS09995	gene2000	3.87102	0.0306757		PUV_RS10835	gene2168	2.51199	5.61199e-27		PUV_RS09170	gene1834	3.11241	7.73989e-66		PUV_RS11055	gene2212	6.94512	6.57026e-19		PUV_RS02210	gene444	2.30214	6.04037e-08		PUV_RS12800	gene2562	3.87092	0.0121404		PUV_RS11345	gene2271	3.04696	0.038289		PUV_RS10120	gene2025	3.80603	0.0253093		PUV_RS00120	gene23	7.05819	1.14174e-219
PUV_RS10810	gene2163	3.85385	1.75331e-59		PUV_RS10010	gene2003	3.56396	0.00512036		PUV_RS10840	gene2169	2.05494	2.71601e-12		PUV_RS09180	gene1836	4.46454	3.98466e-08		PUV_RS11060	gene2213	6.29647	4.00398e-05		PUV_RS02220	gene446	1.82256	4.52226e-15		PUV_RS12820	gene2566	2.71523	3.01212e-13		PUV_RS11370	gene2276	2.68323	2.52093e-11		PUV_RS10125	gene2026	3.08503	0.0004259		PUV_RS11545	gene2311	1.41841	0.000815066
PUV_RS10815	gene2164	7.21051	0		PUV_RS10120	gene2025	4.18838	0.0153597		PUV_RS10860	gene2173	1.62528	0.0154963		PUV_RS09185	gene1837	3.18957	4.04105e-06		PUV_RS11065	gene2214	1.77191	0.0158903		PUV_RS02225	gene447	1.541	2.90733e-06		PUV_RS12825	gene2567	2.4961	1.04149e-31		PUV_RS11385	gene2279	3.47571	4.89054e-09		PUV_RS01010	gene203	3.28333	1.13047e-24		PUV_RS11580	gene2318	3.6068	7.74765e-05
PUV_RS01080	gene217	7.47737	1.15902e-283		PUV_RS01010	gene203	2.43156	0.000303582		PUV_RS10875	gene2176	1.73075	1.0673e-13		PUV_RS09235	gene1847	4.65508	4.37402e-54		PUV_RS11155	gene2232	2.40981	0.0194048		PUV_RS02230	gene448	1.65864	3.75649e-10		PUV_RS12865	gene2575	5.06665	5.34011e-21		PUV_RS01135	gene228	4.45602	1.67824e-05		PUV_RS10165	gene2034	1.7434	0.0230435		PUV_RS01155	gene232	5.17388	8.15745e-88
PUV_RS10925	gene2186	3.76068	2.70414e-23		PUV_RS10145	gene2030	3.98644	1.32554e-05		PUV_RS10885	gene2178	1.31368	4.63436e-05		PUV_RS09240	gene1848	3.96414	2.16933e-22		PUV_RS11175	gene2236	6.03636	0.000111695		PUV_RS02235	gene449	1.50132	1.38646e-05		PUV_RS13075	gene2617	2.80169	0.0232499		PUV_RS11400	gene2282	4.1395	4.42087e-37		PUV_RS10170	gene2035	2.29525	1.64705e-08		PUV_RS11620	gene2326	1.80857	0.00383937
PUV_RS00115	gene22	2.89366	7.30323e-59		PUV_RS10150	gene2031	4.8206	0.00294786		PUV_RS10890	gene2179	1.27536	0.00330556		PUV_RS09245	gene1849	6.12559	0		PUV_RS11180	gene2237	2.16565	0.0244122		PUV_RS02260	gene454	4.34953	1.05887e-151		PUV_RS01360	gene273	5.86136	0.000466195		PUV_RS11470	gene2296	4.14896	6.78701e-05		PUV_RS10175	gene2036	2.41912	1.56998e-10		PUV_RS11635	gene2329	7.38837	2.1166e-20
PUV_RS11085	gene2218	2.50722	9.16518e-15		PUV_RS10160	gene2033	5.38091	0.000526659		PUV_RS01085	gene218	1.6278	1.84928e-19		PUV_RS09325	gene1865	2.30637	1.96448e-20		PUV_RS11190	gene2239	2.94405	0.00440678		PUV_RS02265	gene455	3.69826	4.72394e-54		PUV_RS01370	gene275	5.74333	3.45477e-132		PUV_RS11485	gene2299	3.59169	0.00627872		PUV_RS10180	gene2037	4.34702	3.45461e-05		PUV_RS11640	gene2330	8.17996	1.20477e-107
PUV_RS11090	gene2219	2.6914	2.51232e-14		PUV_RS10175	gene2036	1.97203	0.0233212		PUV_RS10900	gene2181	1.23686	0.00975696		PUV_RS13105	gene187	3.19709	4.06856e-27		PUV_RS01115	gene224	3.86761	1.70802e-06		PUV_RS02305	gene463	3.56225	2.62867e-35		PUV_RS01375	gene276	5.86889	1.93654e-185		PUV_RS11490	gene2300	5.7149	0.000286204		PUV_RS10185	gene2038	2.56286	7.65783e-10		PUV_RS11645	gene2331	8.3296	5.63475e-198
PUV_RS11110	gene2223	1.81819	0.028631		PUV_RS10185	gene2038	4.0732	6.66018e-05		PUV_RS10905	gene2182	1.43639	4.29648e-12		PUV_RS09395	gene1879	1.98746	2.42083e-09		PUV_RS01120	gene225	2.6404	0.016847		PUV_RS13115	gene465	2.51057	8.73568e-125		PUV_RS01380	gene277	2.45267	5.66859e-05		PUV_RS11495	gene2301	2.27975	6.58231e-08		PUV_RS01020	gene205	4.35989	5.84104e-83		PUV_RS11650	gene2332	3.4286	3.45738e-84
PUV_RS11160	gene2233	7.38465	1.08752e-41		PUV_RS10195	gene2040	4.00132	0.0242437		PUV_RS10995	gene2200	1.96137	3.92065e-05		PUV_RS09405	gene1881	4.30843	7.6583e-175		PUV_RS11255	gene2253	3.69265	0.0247288		PUV_RS02320	gene466	2.1706	2.22146e-63		PUV_RS01385	gene278	2.10025	3.55518e-05		PUV_RS11500	gene2302	2.82994	3.03455e-08		PUV_RS10290	gene2059	2.7014	5.33851e-07		PUV_RS11660	gene2334	4.8187	0.00338047
PUV_RS11215	gene2245	2.6871	0.00163873		PUV_RS01020	gene205	7.2031	5.42361e-07		PUV_RS11055	gene2212	1.29637	7.04716e-06		PUV_RS09410	gene1882	5.16303	9.45197e-130		PUV_RS11290	gene2260	3.76754	0.0197006		PUV_RS02325	gene467	2.51443	6.15048e-121		PUV_RS01510	gene303	3.83667	7.61606e-65		PUV_RS11600	gene2322	4.01396	0.0329172		PUV_RS01025	gene206	4.27644	2.89266e-140		PUV_RS11695	gene2341	6.27051	3.68091e-30
PUV_RS11220	gene2246	3.38377	0.00809294		PUV_RS01025	gene206	7.04848	2.07803e-12		PUV_RS11095	gene2220	1.95848	4.60777e-09		PUV_RS09415	gene1883	3.67805	8.44793e-152		PUV_RS11320	gene2266	3.18016	0.00103866		PUV_RS02330	gene468	2.07995	3.02247e-38		PUV_RS01515	gene304	3.28866	4.64223e-33		PUV_RS11630	gene2328	6.68301	7.23517e-06		PUV_RS10310	gene2063	3.34285	1.96022e-36		PUV_RS11700	gene2342	7.11	1.56184e-138
PUV_RS11225	gene2247	8.05313	0		PUV_RS10310	gene2063	5.73934	1.08651e-05		PUV_RS11100	gene2221	1.59391	0.0090385		PUV_RS09510	gene1902	5.32384	3.95685e-179		PUV_RS11325	gene2267	4.24828	0.000486882		PUV_RS02335	gene469	2.37508	3.38897e-53		PUV_RS01670	gene335	3.26625	4.12732e-10		PUV_RS11735	gene2349	2.84279	7.20932e-19		PUV_RS10340	gene2069	3.80309	4.4199e-20		PUV_RS11705	gene2343	6.99401	2.60108e-98
PUV_RS11230	gene2248	6.24699	1.18041e-142		PUV_RS10340	gene2069	3.14375	0.00246183		PUV_RS11115	gene2224	3.23696	1.25852e-26		PUV_RS09515	gene1903	3.96675	6.70673e-54		PUV_RS11330	gene2268	2.04641	0.0112281		PUV_RS02340	gene470	2.07055	6.17158e-44		PUV_RS01695	gene340	1.6659	0.0324773		PUV_RS01175	gene236	3.72877	0.0213637		PUV_RS01030	gene207	4.35558	1.3691e-10		PUV_RS11710	gene2344	6.76859	4.88653e-73
PUV_RS13240	gene2249	5.13708	6.99661e-36		PUV_RS01030	gene207	3.46218	0.0351384		PUV_RS11155	gene2232	3.1292	1.01242e-84		PUV_RS09520	gene1904	3.01083	0.000264229		PUV_RS11335	gene2269	3.12375	3.29956e-05		PUV_RS02345	gene471	1.72199	2.85637e-18		PUV_RS01715	gene344	2.90919	0.00104995		PUV_RS11810	gene2364	4.21849	7.57735e-08		PUV_RS10365	gene2074	4.45679	2.41507e-121		PUV_RS11715	gene2345	6.77046	2.40592e-11
PUV_RS11275	gene2257	1.82256	0.00821207		PUV_RS10365	gene2074	3.903	1.19273e-16		PUV_RS11165	gene2234	1.99025	1.27942e-16		PUV_RS09525	gene1905	2.02688	1.549e-12		PUV_RS01130	gene227	4.17696	1.99143e-17		PUV_RS02350	gene472	1.4156	3.73044e-05		PUV_RS01720	gene345	1.82561	0.0314794		PUV_RS11815	gene2365	4.67603	4.59848e-09		PUV_RS10370	gene2075	2.31954	8.11988e-15		PUV_RS11720	gene2346	6.06033	3.01833e-75
PUV_RS11340	gene2270	4.49264	0.00021427		PUV_RS10370	gene2075	3.40478	3.17016e-06		PUV_RS01120	gene225	1.65831	1.87679e-13		PUV_RS09530	gene1906	5.01497	5.24358e-35		PUV_RS11355	gene2273	4.66689	0.00667898		PUV_RS02355	gene473	1.32122	0.00313267		PUV_RS01730	gene347	2.30096	0.000238604		PUV_RS11820	gene2366	4.60469	6.00765e-40		PUV_RS10380	gene2077	1.33772	0.0167613		PUV_RS11795	gene2361	1.28105	0.0048874
PUV_RS11405	gene2283	3.97647	0		PUV_RS10380	gene2077	1.69961	0.00164936		PUV_RS11240	gene2250	1.63177	5.6551e-07		PUV_RS09540	gene1908	4.85105	4.76439e-132		PUV_RS01135	gene228	3.99656	6.5963e-07		PUV_RS02365	gene475	2.04516	1.22069e-13		PUV_RS01770	gene355	2.39431	5.67831e-07		PUV_RS01180	gene237	5.72463	0.000260277		PUV_RS10405	gene2082	2.06552	1.19761e-31		PUV_RS11830	gene2368	2.55904	6.83932e-42
PUV_RS11440	gene2290	2.06425	2.08041e-34		PUV_RS01035	gene208	5.85575	0.000112821		PUV_RS11260	gene2254	3.01324	1.6531e-45		PUV_RS09550	gene1910	3.96677	1.59216e-118		PUV_RS11400	gene2282	1.44846	0.0416383		PUV_RS02395	gene481	1.51517	1.98475e-07		PUV_RS01775	gene356	4.10256	4.84358e-54		PUV_RS11840	gene2370	1.78737	0.0185382		PUV_RS10430	gene2087	2.96514	4.23482e-21		PUV_RS11890	gene2380	6.46894	7.00311e-93
PUV_RS11445	gene2291	1.84401	1.32594e-05		PUV_RS10405	gene2082	1.48809	0.000374408		PUV_RS11270	gene2256	1.44747	1.08723e-05		PUV_RS09560	gene1912	5.87674	2.08273e-165		PUV_RS11410	gene2284	4.52701	3.89548e-13		PUV_RS02410	gene484	2.20025	0.0257191		PUV_RS01780	gene357	4.13305	1.01992e-104		PUV_RS11875	gene2377	2.46164	0.0416256		PUV_RS01040	gene209	3.62206	1.95474e-81		PUV_RS11940	gene2390	4.84008	5.10167e-07
PUV_RS11450	gene2292	3.55059	4.00277e-175		PUV_RS10430	gene2087	5.45134	3.52769e-07		PUV_RS01125	gene226	2.05393	3.94874e-17		PUV_RS09565	gene1913	5.86387	0		PUV_RS11420	gene2286	4.65798	0.00652423		PUV_RS02420	gene486	2.19752	0.0340453		PUV_RS01785	gene358	2.64187	1.05619e-08		PUV_RS11880	gene2378	4.88777	6.95823e-56		PUV_RS10450	gene2091	1.9535	1.49158e-28		PUV_RS11950	gene2392	3.48993	5.11645e-05
PUV_RS11475	gene2297	8.20395	0		PUV_RS01040	gene209	5.43573	3.557e-13		PUV_RS11295	gene2261	1.85238	1.15846e-31		PUV_RS09640	gene1928	2.70374	0.00721142		PUV_RS11425	gene2287	5.11868	0.0019508		PUV_RS02425	gene487	2.31713	2.91422e-09		PUV_RS01800	gene361	5.87023	1.44367e-19		PUV_RS01185	gene238	4.17377	0.000576738		PUV_RS10455	gene2092	1.69991	0.0177077		PUV_RS11990	gene2400	2.29716	0.00253408
PUV_RS00120	gene23	7.67	0		PUV_RS10445	gene2090	2.44564	5.72313e-06		PUV_RS11305	gene2263	1.8274	2.83377e-30		PUV_RS09650	gene1930	1.59731	0.0123364		PUV_RS11430	gene2288	4.59262	0.00813184		PUV_RS02435	gene489	2.71973	6.31133e-86		PUV_RS01955	gene393	3.62706	1.25973e-12		PUV_RS11895	gene2381	5.35582	0.000889847		PUV_RS00110	gene21	2.53344	1.43103e-08		PUV_RS11995	gene2401	1.88603	8.36016e-06
PUV_RS11515	gene2305	6.10801	0.000873848		PUV_RS10450	gene2091	4.12974	2.89113e-34		PUV_RS11315	gene2265	1.43131	0.00642455		PUV_RS09735	gene1947	3.38083	7.06376e-66		PUV_RS11485	gene2299	5.3565	2.1853e-08		PUV_RS02440	gene490	2.02395	3.20645e-12		PUV_RS01960	gene394	4.54195	7.76728e-08		PUV_RS11900	gene2382	3.21705	0.00266207		PUV_RS10495	gene2100	1.6837	0.000361213		PUV_RS12005	gene2403	2.73929	1.45392e-22
PUV_RS11535	gene2309	1.75471	4.44583e-05		PUV_RS00110	gene21	3.34675	0.00288492		PUV_RS11320	gene2266	1.61877	1.97257e-11		PUV_RS09795	gene1959	4.47967	9.22698e-07		PUV_RS11495	gene2301	1.89417	0.000126523		PUV_RS02445	gene491	1.59815	0.00495843		PUV_RS01965	gene395	3.78638	1.69316e-60		PUV_RS11920	gene2386	4.62581	1.76531e-07		PUV_RS10500	gene2101	3.47332	5.93747e-09		PUV_RS12010	gene2404	1.37284	0.033515
PUV_RS01150	gene231	1.49925	0.007824		PUV_RS01045	gene210	2.93131	0.0416525		PUV_RS11370	gene2276	2.37657	4.73048e-72		PUV_RS09800	gene1960	2.43056	0.000333392		PUV_RS11560	gene2314	4.58215	0.00815051		PUV_RS02450	gene492	1.94654	1.50857e-14		PUV_RS01970	gene396	4.11497	6.93577e-73		PUV_RS11925	gene2387	2.60786	0.000692583		PUV_RS10580	gene2117	4.90509	1.95488e-137		PUV_RS12015	gene2405	1.59104	3.90483e-05
PUV_RS11545	gene2311	1.79719	2.10312e-09		PUV_RS10495	gene2100	2.00769	0.00400352		PUV_RS11375	gene2277	2.41984	6.61001e-15		PUV_RS09805	gene1961	2.53179	5.94211e-05		PUV_RS11565	gene2315	4.42413	0.000220609		PUV_RS02455	gene493	1.6669	6.26063e-10		PUV_RS01975	gene397	1.51954	0.000457792		PUV_RS12130	gene2428	4.73734	0.00551444		PUV_RS10585	gene2118	2.89977	8.04212e-13		PUV_RS12020	gene2406	2.3664	6.27387e-21
PUV_RS11575	gene2317	2.49509	8.53793e-75		PUV_RS10500	gene2101	4.26957	0.00324094		PUV_RS11385	gene2279	1.74409	6.98357e-23		PUV_RS09820	gene1964	4.28719	8.99281e-57		PUV_RS11615	gene2325	2.10962	0.0064288		PUV_RS02500	gene502	1.55467	0.0340453		PUV_RS02005	gene403	5.12952	0.00533739		PUV_RS12135	gene2429	2.5707	0.000411061		PUV_RS10595	gene2120	2.41512	1.305e-17		PUV_RS12025	gene2407	3.98261	0.00989158
PUV_RS11580	gene2318	6.48313	5.63806e-35		PUV_RS10510	gene2103	1.98571	7.42624e-05		PUV_RS11400	gene2282	2.55007	1.20755e-56		PUV_RS09830	gene1966	3.23764	1.69246e-88		PUV_RS11620	gene2326	2.58329	0.000578762		PUV_RS02505	gene503	2.01323	1.98207e-33		PUV_RS02010	gene404	2.55086	7.0853e-09		PUV_RS12160	gene2434	2.92705	0.00962584		PUV_RS10600	gene2121	2.40655	4.70415e-13		PUV_RS12030	gene2408	7.07027	1.74659e-163
PUV_RS11585	gene2319	3.19846	4.51189e-57		PUV_RS10520	gene2105	1.86538	0.00324333		PUV_RS11460	gene2294	1.57229	0.0425271		PUV_RS09835	gene1967	5.83699	2.07427e-240		PUV_RS11625	gene2327	4.13738	0.000781918		PUV_RS02560	gene514	2.78608	2.86221e-56		PUV_RS02015	gene405	2.31448	4.69637e-05		PUV_RS12165	gene2435	5.04082	0.0003084		PUV_RS10605	gene2122	2.02334	0.000389674		PUV_RS12060	gene2414	4.89398	2.92819e-147
PUV_RS01155	gene232	4.63063	9.38232e-116		PUV_RS10525	gene2106	3.81586	2.41549e-08		PUV_RS11470	gene2296	1.97669	5.6067e-13		PUV_RS09840	gene1968	1.78411	0.000479142		PUV_RS11630	gene2328	4.06005	0.00104767		PUV_RS02570	gene516	2.47013	2.228e-76		PUV_RS00220	gene43	2.34335	0.0390294		PUV_RS12175	gene2437	4.00225	0.00962584		PUV_RS10610	gene2123	3.64447	9.45439e-100		PUV_RS12070	gene2416	4.27955	0.0218697
PUV_RS11635	gene2329	8.74488	9.31191e-91		PUV_RS10530	gene2107	5.76559	0.000150597		PUV_RS11490	gene2300	2.31754	4.48549e-18		PUV_RS09845	gene1969	2.85115	5.47745e-33		PUV_RS11775	gene2357	2.91026	0.000965554		PUV_RS02575	gene517	2.43923	1.14997e-61		PUV_RS02220	gene446	1.60041	0.0120783		PUV_RS12235	gene2449	3.91964	2.06745e-09		PUV_RS10615	gene2124	2.27876	8.16294e-08		PUV_RS12090	gene2420	1.44922	0.00412737
PUV_RS11640	gene2330	8.84177	0		PUV_RS10535	gene2108	4.07539	0.000599473		PUV_RS11495	gene2301	1.21152	0.0433724		PUV_RS09850	gene1970	3.52892	9.13271e-65		PUV_RS11780	gene2358	2.61332	0.0116613		PUV_RS02580	gene518	2.77836	2.11906e-127		PUV_RS02225	gene447	1.66967	5.66859e-05		PUV_RS01220	gene245	6.71942	7.04113e-06		PUV_RS10645	gene2130	3.30929	4.2077e-177		PUV_RS12095	gene2421	3.27791	0.000678736
PUV_RS11645	gene2331	9.04408	0		PUV_RS10540	gene2109	4.7391	0.000643432		PUV_RS11500	gene2302	2.21508	8.55268e-49		PUV_RS09860	gene1972	1.3873	0.0418981		PUV_RS01175	gene236	6.16258	6.52245e-05		PUV_RS02585	gene519	2.59679	2.00963e-95		PUV_RS02240	gene450	1.49116	0.000223117		PUV_RS01225	gene246	4.11822	0.0232667		PUV_RS10650	gene2131	3.45571	1.79153e-205		PUV_RS12100	gene2422	9.00786	3.31051e-07
PUV_RS11650	gene2332	3.75171	2.87525e-165		PUV_RS10565	gene2114	2.55617	0.0105993		PUV_RS11550	gene2312	4.32619	5.04674e-54		PUV_RS09910	gene1982	3.18331	1.28081e-31		PUV_RS11810	gene2364	2.57283	0.00882659		PUV_RS02590	gene520	2.35043	5.20887e-49		PUV_RS02265	gene455	3.28768	9.42088e-15		PUV_RS12300	gene2462	4.80985	0.00459802		PUV_RS10655	gene2132	3.23697	2.37814e-225		PUV_RS12110	gene2424	5.27277	1.02871e-11
PUV_RS11655	gene2333	5.19135	0.0309276		PUV_RS10580	gene2117	6.0817	4.87457e-22		PUV_RS11555	gene2313	2.55902	4.73734e-17		PUV_RS09915	gene1983	3.86332	1.59954e-36		PUV_RS11820	gene2366	2.85738	3.36897e-41		PUV_RS02595	gene521	1.9026	4.7894e-19		PUV_RS02305	gene463	8.09334	3.91853e-08		PUV_RS12305	gene2463	3.47122	0.0416256		PUV_RS10660	gene2133	3.53719	4.84216e-226		PUV_RS12115	gene2425	4.16111	0.000657066
PUV_RS11660	gene2334	6.55209	1.17931e-28		PUV_RS10585	gene2118	4.08015	6.65147e-05		PUV_RS11570	gene2316	2.24874	2.92648e-61		PUV_RS09920	gene1984	3.50956	2.41495e-20		PUV_RS01180	gene237	5.07145	0.00226246		PUV_RS02600	gene522	2.76512	6.89997e-25		PUV_RS13115	gene465	6.0418	5.01841e-132		PUV_RS12310	gene2464	5.13508	0.00183323		PUV_RS10665	gene2134	2.85711	1.04691e-142		PUV_RS12140	gene2430	3.17085	9.25602e-64
PUV_RS11665	gene2335	1.9795	0.00259842		PUV_RS10595	gene2120	1.4963	0.0274782		PUV_RS11590	gene2320	2.62901	1.41231e-133		PUV_RS09925	gene1985	2.66646	8.44508e-08		PUV_RS11875	gene2377	1.83841	0.0410182		PUV_RS02605	gene523	2.15437	3.04483e-29		PUV_RS02320	gene466	6.37599	0		PUV_RS12315	gene2465	3.6529	0.00108599		PUV_RS10670	gene2135	4.34459	3.19415e-64		PUV_RS12145	gene2431	3.9848	7.89551e-29
PUV_RS11695	gene2341	6.43083	1.45479e-191		PUV_RS10600	gene2121	1.71761	0.0175877		PUV_RS11630	gene2328	1.41397	1.10508e-06		PUV_RS09930	gene1986	6.35375	0		PUV_RS11880	gene2378	3.83094	1.5826e-78		PUV_RS02610	gene524	1.64029	3.94684e-12		PUV_RS02325	gene467	7.04143	0		PUV_RS12320	gene2466	5.37823	0.000784969		PUV_RS10675	gene2136	4.62645	2.77735e-282		PUV_RS12185	gene2439	1.37154	0.000183377
PUV_RS11700	gene2342	7.54293	0		PUV_RS10605	gene2122	2.1801	0.00135617		PUV_RS01160	gene233	1.65216	1.44806e-07		PUV_RS09950	gene1990	2.75186	6.98191e-13		PUV_RS01185	gene238	5.08432	0.000311153		PUV_RS13120	gene525	2.04716	4.0505e-16		PUV_RS02330	gene468	7.03785	0		PUV_RS12325	gene2467	5.34115	1.17248e-06		PUV_RS10680	gene2137	4.3711	2.05593e-284		PUV_RS01215	gene244	2.47447	0.0130346
PUV_RS11705	gene2343	7.71829	0		PUV_RS10610	gene2123	3.11471	5.95979e-19		PUV_RS11735	gene2349	2.04458	3.50425e-22		PUV_RS09960	gene1992	3.23251	4.56809e-32		PUV_RS11895	gene2381	4.36568	0.0134266		PUV_RS02900	gene583	1.37121	0.00285276		PUV_RS02335	gene469	7.14478	5.24552e-171		PUV_RS12330	gene2468	5.35673	0.00010751		PUV_RS10685	gene2138	4.42265	0		PUV_RS12205	gene2443	2.25983	0.000687255
PUV_RS11710	gene2344	8.20213	0		PUV_RS10615	gene2124	7.11435	7.85085e-07		PUV_RS11740	gene2350	2.35643	1.23592e-27		PUV_RS09965	gene1993	3.10217	1.9371e-09		PUV_RS11920	gene2386	3.72801	9.72214e-07		PUV_RS03090	gene621	1.30062	0.00390065		PUV_RS02340	gene470	6.7771	0		PUV_RS12335	gene2469	4.00949	1.82071e-06		PUV_RS10690	gene2139	4.3559	0		PUV_RS12215	gene2445	5.00146	6.09198e-280
PUV_RS11715	gene2345	8.36161	2.4178e-207		PUV_RS10635	gene2128	2.71404	0.00243553		PUV_RS11745	gene2351	2.7712	2.6164e-36		PUV_RS09970	gene1994	2.93021	1.59157e-13		PUV_RS11925	gene2387	2.56813	0.00271617		PUV_RS03105	gene624	2.69228	1.1837e-19		PUV_RS02345	gene471	6.8314	7.11573e-155		PUV_RS12345	gene2471	4.41577	1.2386e-05		PUV_RS10695	gene2140	4.26409	1.58398e-121		PUV_RS12220	gene2446	6.73053	1.38094e-75
PUV_RS11720	gene2346	7.18497	0		PUV_RS10650	gene2131	1.26688	0.0021297		PUV_RS11750	gene2352	2.65379	1.8097e-23		PUV_RS09975	gene1995	8.33548	2.48087e-09		PUV_RS01190	gene239	5.24434	0.00137082		PUV_RS03110	gene625	2.0765	2.57029e-09		PUV_RS02350	gene472	6.34554	7.77333e-94		PUV_RS12350	gene2472	4.72114	5.2611e-12		PUV_RS10700	gene2141	4.46421	2.82819e-242		PUV_RS12270	gene2456	2.83195	0.00458852
PUV_RS11725	gene2347	3.90924	0.00794444		PUV_RS10655	gene2132	1.49002	8.23106e-06		PUV_RS11755	gene2353	2.21554	2.17089e-09		PUV_RS09980	gene1996	1.52761	0.0102861		PUV_RS11965	gene2395	2.86571	0.000685504		PUV_RS03160	gene635	1.37878	1.28794e-05		PUV_RS02355	gene473	6.26981	9.62514e-133		PUV_RS12365	gene2475	4.89986	0.00374353		PUV_RS10705	gene2142	4.42344	4.78386e-283		PUV_RS01235	gene248	6.27093	3.03339e-26
PUV_RS11760	gene2354	4.41024	1.32594e-05		PUV_RS10660	gene2133	1.4211	9.5277e-05		PUV_RS11810	gene2364	2.43668	7.52459e-27		PUV_RS09990	gene1999	2.01369	7.95447e-05		PUV_RS11975	gene2397	3.81378	0.000506291		PUV_RS03190	gene641	3.41984	9.79457e-60		PUV_RS02360	gene474	6.93299	6.17147e-14		PUV_RS00130	gene25	5.30727	0.0010055		PUV_RS10710	gene2143	4.18114	3.50207e-204		PUV_RS12410	gene2484	3.51939	0.000910164
PUV_RS11785	gene2359	2.16364	0.047537		PUV_RS10665	gene2134	1.58226	3.18833e-11		PUV_RS11815	gene2365	2.36944	2.06888e-70		PUV_RS09995	gene2000	2.3737	4.49843e-18		PUV_RS00125	gene24	3.09444	0.0357797		PUV_RS03195	gene642	1.89383	1.76863e-08		PUV_RS02365	gene475	2.79313	5.80009e-10		PUV_RS12515	gene2505	2.18656	0.000936161		PUV_RS10715	gene2144	4.75287	1.41319e-177		PUV_RS12415	gene2485	3.79603	5.28192e-24
PUV_RS11790	gene2360	2.94335	0.00200606		PUV_RS10670	gene2135	1.73611	3.03413e-05		PUV_RS11840	gene2370	2.48121	2.16517e-52		PUV_RS10000	gene2001	3.24062	3.99197e-22		PUV_RS01195	gene240	4.19159	0.0198857		PUV_RS03200	gene643	1.51941	0.00437577		PUV_RS02395	gene481	5.18957	7.19289e-86		PUV_RS12520	gene2506	2.27936	0.00636005		PUV_RS10720	gene2145	4.67689	0		PUV_RS01240	gene249	7.5671	4.60782e-31
PUV_RS11795	gene2361	3.49026	0		PUV_RS10675	gene2136	1.8148	3.26077e-15		PUV_RS11845	gene2371	2.25789	6.68531e-17		PUV_RS10005	gene2002	1.71503	2.55259e-06		PUV_RS01200	gene241	4.12432	0.0247126		PUV_RS13125	gene649	1.3105	0.00271617		PUV_RS02400	gene482	6.71088	1.72536e-05		PUV_RS12575	gene2517	4.43294	0.0116493		PUV_RS10725	gene2146	4.71993	0		PUV_RS12495	gene2501	2.06695	1.70319e-07
PUV_RS11800	gene2362	4.33223	3.15149e-145		PUV_RS10680	gene2137	1.81286	1.1069e-19		PUV_RS11850	gene2372	1.48831	1.03857e-07		PUV_RS10030	gene2007	2.56988	2.26263e-19		PUV_RS12075	gene2417	3.98487	0.0331653		PUV_RS03235	gene650	1.72623	4.47894e-14		PUV_RS02405	gene483	5.83769	0.00140157		PUV_RS12580	gene2518	4.23621	0.022077		PUV_RS10730	gene2147	4.67961	0		PUV_RS12510	gene2504	7.51258	0
PUV_RS11830	gene2368	2.90505	3.85698e-156		PUV_RS10685	gene2138	1.77793	4.93141e-16		PUV_RS11900	gene2382	1.29103	0.0100205		PUV_RS10035	gene2008	3.15448	2.11398e-44		PUV_RS12080	gene2418	4.91138	0.00350187		PUV_RS03240	gene651	2.09986	7.69642e-16		PUV_RS02420	gene486	5.82262	0.00145296		PUV_RS01255	gene252	3.9285	0.00172667		PUV_RS10735	gene2148	4.90522	0		PUV_RS12530	gene2508	3.25268	3.13963e-15
PUV_RS11835	gene2369	1.91386	0.000197028		PUV_RS10690	gene2139	1.8517	3.03819e-17		PUV_RS11920	gene2386	1.3344	0.000683742		PUV_RS10040	gene2009	3.99277	1.57865e-36		PUV_RS12130	gene2428	4.32866	0.0145978		PUV_RS03250	gene653	1.96682	1.04933e-11		PUV_RS02425	gene487	5.52451	2.78042e-06		PUV_RS12600	gene2522	3.25089	0.0207542		PUV_RS10740	gene2149	4.80952	1.8783e-256		PUV_RS12535	gene2509	1.71004	1.13488e-14
PUV_RS11890	gene2380	7.00758	5.99191e-289		PUV_RS10695	gene2140	1.78124	1.38486e-24		PUV_RS11945	gene2391	1.3807	0.00275366		PUV_RS10045	gene2010	5.27228	1.89914e-43		PUV_RS12135	gene2429	2.2984	0.000421868		PUV_RS03325	gene668	2.13723	2.26687e-66		PUV_RS02430	gene488	5.1158	0.0177704		PUV_RS12605	gene2523	4.5954	0.00782881		PUV_RS10745	gene2150	4.53934	5.20683e-284		PUV_RS12550	gene2512	2.58703	0.021224
PUV_RS11940	gene2390	3.87889	1.01347e-10		PUV_RS10700	gene2141	1.48581	9.15086e-07		PUV_RS12040	gene2410	1.80668	2.35054e-18		PUV_RS10050	gene2011	4.91034	1.81584e-59		PUV_RS12160	gene2434	2.96885	0.000592393		PUV_RS03330	gene669	2.19236	2.64434e-40		PUV_RS02435	gene489	5.54324	1.89377e-41		PUV_RS12635	gene2529	2.75843	0.00275541		PUV_RS10750	gene2151	4.94103	0		PUV_RS12585	gene2519	3.88521	0.00209486
PUV_RS11985	gene2399	1.67246	0.0154227		PUV_RS10705	gene2142	1.36805	0.000144275		PUV_RS12045	gene2411	1.92227	4.6156e-12		PUV_RS10055	gene2012	3.60931	2.65632e-67		PUV_RS12165	gene2435	5.6016	0.000454783		PUV_RS03335	gene670	1.87563	5.5999e-17		PUV_RS02440	gene490	6.36216	6.46449e-25		PUV_RS01260	gene253	8.84164	1.88511e-10		PUV_RS10755	gene2152	3.67451	6.43886e-114		PUV_RS12595	gene2521	3.53397	3.34725e-14
PUV_RS11990	gene2400	2.07317	0.000730362		PUV_RS10710	gene2143	1.36091	0.00477651		PUV_RS12050	gene2412	1.79132	1.65092e-17		PUV_RS10060	gene2013	4.06111	1.07462e-19		PUV_RS12175	gene2437	2.53484	0.00373894		PUV_RS03340	gene671	2.15517	5.33003e-13		PUV_RS02445	gene491	6.40689	1.75164e-06		PUV_RS12650	gene2532	5.57004	5.0161e-05		PUV_RS10765	gene2154	3.09966	4.89663e-214		PUV_RS12615	gene2525	7.12514	3.08064e-16
PUV_RS12005	gene2403	2.44183	9.29565e-33		PUV_RS10715	gene2144	1.28989	0.00598346		PUV_RS12165	gene2435	2.24184	2.76615e-34		PUV_RS10070	gene2015	2.08247	8.23086e-06		PUV_RS01215	gene244	5.13146	0.00188763		PUV_RS03355	gene674	1.98868	1.32168e-06		PUV_RS02450	gene492	4.26834	1.05464e-71		PUV_RS12655	gene2533	3.42289	0.0117202		PUV_RS10770	gene2155	2.55308	2.30254e-08		PUV_RS12625	gene2527	6.55234	1.0534e-132
PUV_RS12010	gene2404	1.61265	1.27168e-07		PUV_RS10720	gene2145	1.5997	1.86678e-13		PUV_RS12200	gene2442	1.56855	2.22517e-09		PUV_RS10075	gene2016	2.11482	3.60367e-09		PUV_RS12205	gene2443	1.77023	0.0189344		PUV_RS03405	gene684	1.474	2.50352e-07		PUV_RS02455	gene493	5.22228	1.00107e-117		PUV_RS12660	gene2534	5.13122	0.000223122		PUV_RS10775	gene2156	2.37615	8.43381e-17		PUV_RS12700	gene2542	2.54415	4.44292e-18
PUV_RS12015	gene2405	1.85638	1.99688e-11		PUV_RS10725	gene2146	2.0573	4.61348e-35		PUV_RS12235	gene2449	1.69132	1.23274e-18		PUV_RS10080	gene2017	4.35191	2.36352e-26		PUV_RS12235	gene2449	4.2039	4.88466e-07		PUV_RS00350	gene69	1.58017	0.037533		PUV_RS02460	gene494	6.45692	1.38683e-06		PUV_RS12680	gene2538	2.23968	2.11087e-05		PUV_RS10780	gene2157	2.78165	1.36325e-64		PUV_RS12705	gene2543	3.70448	0.000150098
PUV_RS12020	gene2406	2.59637	4.21335e-54		PUV_RS10730	gene2147	2.23231	4.07927e-39		PUV_RS01220	gene245	1.7288	5.81054e-11		PUV_RS10090	gene2019	6.20827	2.66234e-09		PUV_RS01220	gene245	6.1586	6.80766e-05		PUV_RS03440	gene691	1.37761	2.48036e-05		PUV_RS02505	gene503	5.15292	1.50909e-72		PUV_RS01270	gene255	2.92198	1.00477e-07		PUV_RS10785	gene2158	2.41277	2.78667e-28		PUV_RS12710	gene2544	6.96608	1.52239e-06
PUV_RS12025	gene2407	3.94279	2.47115e-05		PUV_RS10735	gene2148	2.77827	9.61019e-59		PUV_RS12300	gene2462	1.39379	0.00697138		PUV_RS10095	gene2020	4.49629	3.87202e-10		PUV_RS12240	gene2450	4.33317	0.0156366		PUV_RS03460	gene695	3.85297	1.0555e-167		PUV_RS02560	gene514	2.96332	7.59752e-20		PUV_RS12775	gene2557	3.56159	3.05836e-09		PUV_RS10790	gene2159	2.95465	3.52423e-59		PUV_RS12715	gene2545	4.16669	0.0198432
PUV_RS12030	gene2408	7.06285	0		PUV_RS10740	gene2149	3.41775	1.8398e-133		PUV_RS12305	gene2463	1.39639	0.00268232		PUV_RS10100	gene2021	5.20285	5.4218e-20		PUV_RS12245	gene2451	4.55505	0.00871019		PUV_RS03515	gene706	2.42787	3.70079e-92		PUV_RS02570	gene516	3.00128	8.08228e-93		PUV_RS12780	gene2558	4.78257	9.96911e-07		PUV_RS10805	gene2162	3.7216	3.13419e-65		PUV_RS12720	gene2546	4.54757	0.007521
PUV_RS12035	gene2409	1.48539	0.00310436		PUV_RS10745	gene2150	3.70575	6.51101e-63		PUV_RS12310	gene2464	1.53868	7.25821e-06		PUV_RS10105	gene2022	4.96285	2.64895e-07		PUV_RS12250	gene2452	4.29089	0.0165438		PUV_RS03530	gene709	1.7969	0.0243549		PUV_RS02575	gene517	4.06575	1.38237e-106		PUV_RS12785	gene2559	2.97988	0.0491503		PUV_RS10820	gene2165	2.10234	0.000687278		PUV_RS12725	gene2547	3.73346	0.00344706
PUV_RS12040	gene2410	1.81506	4.93141e-16		PUV_RS10750	gene2151	4.16724	7.84181e-141		PUV_RS12315	gene2465	1.85992	3.73654e-19		PUV_RS10110	gene2023	2.55392	1.50184e-10		PUV_RS12255	gene2453	3.42133	0.000859545		PUV_RS03555	gene714	1.26669	0.008641		PUV_RS02580	gene518	4.77618	1.47179e-256		PUV_RS12845	gene2571	2.48292	0.0393912		PUV_RS10825	gene2166	3.63356	3.20233e-23		PUV_RS12745	gene2551	2.3182	4.44118e-11
PUV_RS12045	gene2411	2.68525	1.08394e-29		PUV_RS10755	gene2152	4.44581	1.42017e-120		PUV_RS12320	gene2466	2.05455	4.5728e-20		PUV_RS10115	gene2024	2.2259	6.61442e-08		PUV_RS12260	gene2454	3.9622	0.0330876		PUV_RS03610	gene725	1.77762	0.00582389		PUV_RS02585	gene519	4.67834	7.96787e-229		PUV_RS12860	gene2574	3.52579	9.09754e-16		PUV_RS10830	gene2167	3.44498	1.13577e-142		PUV_RS12750	gene2552	5.22124	1.80153e-06
PUV_RS12050	gene2412	2.56269	1.1372e-52		PUV_RS10765	gene2154	3.14605	2.34043e-58		PUV_RS12330	gene2468	1.5535	0.00369699		PUV_RS10205	gene2042	1.85763	0.0143373		PUV_RS12265	gene2455	2.54083	0.0288872		PUV_RS03615	gene726	2.38251	2.12176e-19		PUV_RS02590	gene520	4.42508	1.42523e-190		PUV_RS12890	gene2580	4.63019	0		PUV_RS10835	gene2168	1.36681	0.00185767		PUV_RS12755	gene2553	1.92217	0.00158812
PUV_RS12055	gene2413	5.58319	1.71215e-19		PUV_RS10770	gene2155	2.754	0.00204884		PUV_RS12335	gene2469	1.48074	0.00960434		PUV_RS10240	gene2049	4.2034	2.74835e-75		PUV_RS12270	gene2456	5.19153	0.00158804		PUV_RS03620	gene727	1.97012	4.84134e-10		PUV_RS02595	gene521	4.27255	1.11459e-181		PUV_RS12900	gene2582	5.3631	3.2974e-20		PUV_RS10875	gene2176	1.97274	5.18811e-10		PUV_RS12765	gene2555	3.0229	3.84122e-21
PUV_RS12060	gene2414	5.04311	0		PUV_RS10775	gene2156	2.93402	7.75922e-07		PUV_RS01230	gene247	2.54282	3.14403e-10		PUV_RS10255	gene2052	2.96278	0.000800153		PUV_RS12315	gene2465	3.72982	0.00392561		PUV_RS03625	gene728	2.47205	8.69478e-37		PUV_RS02600	gene522	5.32369	2.03308e-71		PUV_RS12905	gene2583	2.60308	0.0380267		PUV_RS10885	gene2178	2.1237	1.96543e-13		PUV_RS12800	gene2562	3.90453	0.00167092
PUV_RS12090	gene2420	2.02182	2.64916e-21		PUV_RS10780	gene2157	3.94678	3.5326e-26		PUV_RS12340	gene2470	1.56815	0.00300524		PUV_RS10260	gene2053	1.59974	2.64672e-05		PUV_RS12320	gene2466	5.81013	0.00023288		PUV_RS03630	gene729	2.4788	7.9004e-45		PUV_RS02605	gene523	4.38182	1.20283e-117		PUV_RS12930	gene2588	2.54669	0.0070793		PUV_RS10890	gene2179	2.13267	1.99647e-32		PUV_RS12865	gene2575	5.4293	1.95109e-28
PUV_RS12095	gene2421	4.03659	1.62898e-13		PUV_RS10785	gene2158	3.3183	2.07391e-15		PUV_RS12345	gene2471	1.26779	0.00642455		PUV_RS10270	gene2055	7.73788	2.2573e-206		PUV_RS12325	gene2467	4.88581	4.57979e-08		PUV_RS03635	gene730	2.07319	5.37994e-53		PUV_RS02610	gene524	2.77003	3.60873e-30		PUV_RS12955	gene2593	2.09923	2.27499e-06		PUV_RS01085	gene218	2.86277	7.55131e-108		PUV_RS12870	gene2576	2.07114	0.00608323
PUV_RS12100	gene2422	9.78722	2.89756e-12		PUV_RS10790	gene2159	4.60245	2.59132e-14		PUV_RS12350	gene2472	1.92574	8.61874e-50		PUV_RS10275	gene2056	6.27355	5.4785e-121		PUV_RS12330	gene2468	2.44685	0.00242621		PUV_RS03640	gene731	2.20961	5.68975e-37		PUV_RS13120	gene525	2.24713	1.41679e-06		PUV_RS12960	gene2594	2.16846	0.035304		PUV_RS10900	gene2181	2.00399	5.17571e-15		PUV_RS01285	gene258	2.46833	0.000375333
PUV_RS12110	gene2424	2.88761	0.000247376		PUV_RS10805	gene2162	2.85804	1.11849e-09		PUV_RS12540	gene2510	2.48862	3.30261e-94		PUV_RS10280	gene2057	4.37167	4.87268e-24		PUV_RS12335	gene2469	1.98596	0.00781571		PUV_RS03650	gene733	3.50714	2.59193e-135		PUV_RS02685	gene539	6.30684	0.000217646		PUV_RS12975	gene2597	4.27593	0.0158526		PUV_RS10905	gene2182	2.41348	1.04682e-28		PUV_RS13075	gene2617	2.22943	0.0404524
PUV_RS12115	gene2425	6.35828	9.08347e-20		PUV_RS10845	gene2170	2.86718	0.00170781		PUV_RS12545	gene2511	2.79925	3.54642e-30		PUV_RS10285	gene2058	3.83457	3.87823e-70		PUV_RS12340	gene2470	4.09839	0.0252569		PUV_RS03655	gene734	4.11815	1.51097e-163		PUV_RS13255	gene545	2.64449	8.67168e-42		PUV_RS00135	gene26	4.42313	5.87499e-08		PUV_RS01090	gene219	2.11902	3.16263e-10		PUV_RS01360	gene273	6.40555	1.46633e-05
PUV_RS12140	gene2430	2.67775	5.3106e-56		PUV_RS10850	gene2171	3.37907	0.00246183		PUV_RS12600	gene2522	2.60131	1.298e-36		PUV_RS10320	gene2065	3.64032	1.55932e-69		PUV_RS12345	gene2471	4.60969	8.51005e-05		PUV_RS03660	gene735	5.11962	9.60453e-115		PUV_RS02730	gene549	3.30394	0.0033349		PUV_RS12990	gene2600	2.98898	0.0465023		PUV_RS10945	gene2190	2.29631	0.00279059		PUV_RS01365	gene274	3.49861	2.97218e-10
PUV_RS12145	gene2431	3.73634	3.75922e-84		PUV_RS10875	gene2176	3.53409	3.51234e-16		PUV_RS12605	gene2523	3.51144	2.14748e-49		PUV_RS10325	gene2066	4.12483	1.14645e-66		PUV_RS12350	gene2472	3.48794	4.56034e-07		PUV_RS03665	gene736	4.03158	1.19768e-90		PUV_RS02750	gene553	2.88681	8.0383e-10		PUV_RS13000	gene2602	5.17448	2.60122e-13		PUV_RS10995	gene2200	3.64323	0.000158379		PUV_RS01370	gene275	6.665	5.26859e-204
PUV_RS12185	gene2439	1.95839	4.41028e-16		PUV_RS10880	gene2177	3.1228	1.53766e-21		PUV_RS12630	gene2528	2.57217	1.72157e-26		PUV_RS10330	gene2067	3.9929	3.43522e-53		PUV_RS12360	gene2474	4.97136	0.00292268		PUV_RS00375	gene74	2.10745	2.19218e-14		PUV_RS02770	gene557	5.09303	0.0142012		PUV_RS13005	gene2603	4.18746	7.22244e-05		PUV_RS01100	gene221	1.73581	0.00216684		PUV_RS01375	gene276	6.3637	5.85988e-241
PUV_RS12190	gene2440	1.80762	1.11532e-08		PUV_RS10885	gene2178	2.95742	2.025e-09		PUV_RS01260	gene253	4.08561	4.2315e-161		PUV_RS10335	gene2068	2.29249	4.12643e-07		PUV_RS12365	gene2475	5.13716	0.00182009		PUV_RS03690	gene741	1.80274	1.1699e-14		PUV_RS02900	gene583	5.7439	8.64191e-83		PUV_RS13010	gene2604	5.23002	2.12258e-25		PUV_RS11050	gene2211	3.23611	1.25484e-31		PUV_RS01510	gene303	1.54358	0.00127079
PUV_RS12205	gene2443	1.91073	0.00621282		PUV_RS10890	gene2179	3.92713	5.34896e-31		PUV_RS12660	gene2534	2.25205	6.37262e-36		PUV_RS10390	gene2079	5.52564	1.8562e-93		PUV_RS12380	gene2478	6.01745	0.000111695		PUV_RS00380	gene75	2.41801	1.04646e-13		PUV_RS02935	gene590	3.58003	2.14057e-05		PUV_RS13245	gene2605	5.65841	0.000379339		PUV_RS11055	gene2212	3.70431	8.05042e-189		PUV_RS01670	gene335	2.57452	8.47894e-08
PUV_RS12215	gene2445	4.96675	0		PUV_RS01085	gene218	2.9188	3.36285e-47		PUV_RS12665	gene2535	1.87332	5.14098e-13		PUV_RS10415	gene2084	2.99853	2.00054e-16		PUV_RS12385	gene2479	4.11043	9.42885e-05		PUV_RS03800	gene763	1.34469	0.000917099		PUV_RS02950	gene593	3.06585	2.59504e-07		PUV_RS13250	gene2606	5.45292	0.000650853		PUV_RS11095	gene2220	2.61001	4.63452e-06		PUV_RS01715	gene344	2.87945	1.33286e-05
PUV_RS12220	gene2446	7.26152	1.49419e-236		PUV_RS10895	gene2180	4.68981	1.05277e-40		PUV_RS12670	gene2536	1.8689	1.42802e-23		PUV_RS10420	gene2085	3.03779	0.0376311		PUV_RS12390	gene2480	5.52501	5.26821e-05		PUV_RS03850	gene773	1.91725	2.62638e-06		PUV_RS02955	gene594	3.32625	0.0188013		PUV_RS13025	gene2607	6.03946	0.00010423		PUV_RS11100	gene2221	1.91395	0.010617		PUV_RS01720	gene345	2.938	1.91696e-16
PUV_RS01235	gene248	8.52845	2.60003e-303		PUV_RS10900	gene2181	3.25409	5.06158e-11		PUV_RS01265	gene254	1.28309	0.0127928		PUV_RS10440	gene2089	6.43261	0		PUV_RS12400	gene2482	4.0069	0.0303468		PUV_RS03880	gene779	1.57249	0.000437255		PUV_RS03045	gene612	2.58376	0.000617586		PUV_RS01300	gene261	6.07095	3.51589e-06		PUV_RS11115	gene2224	4.30865	1.89746e-06		PUV_RS01725	gene346	2.16285	4.78048e-14
PUV_RS01240	gene249	8.85105	0		PUV_RS10905	gene2182	3.95155	1.4854e-24		PUV_RS12760	gene2554	1.2492	0.0340199		PUV_RS10460	gene2093	2.48124	1.30618e-23		PUV_RS12405	gene2483	4.82245	0.00428491		PUV_RS04005	gene804	2.03085	3.88493e-24		PUV_RS03090	gene621	2.51588	1.806e-10		PUV_RS13055	gene2613	3.81436	0.0464752		PUV_RS11140	gene2229	3.90315	0.00369557		PUV_RS01730	gene347	3.07226	4.55891e-17
PUV_RS01245	gene250	3.12999	0.00379744		PUV_RS10920	gene2185	2.43218	0.000748724		PUV_RS12775	gene2557	1.96511	5.6679e-41		PUV_RS10465	gene2094	2.26574	9.89092e-24		PUV_RS12410	gene2484	4.09998	0.000108527		PUV_RS04010	gene805	1.58151	0.00104271		PUV_RS03105	gene624	2.80484	8.65045e-10		PUV_RS00140	gene27	6.30756	3.19054e-05		PUV_RS11155	gene2232	4.86334	6.75937e-124		PUV_RS01775	gene356	3.20834	1.09612e-34
PUV_RS12510	gene2504	6.70284	0		PUV_RS01090	gene219	3.21089	1.96038e-06		PUV_RS12780	gene2558	1.80156	3.07745e-27		PUV_RS10470	gene2095	2.27677	4.4972e-19		PUV_RS12415	gene2485	3.83104	2.52544e-16		PUV_RS04015	gene806	1.61939	6.59344e-11		PUV_RS03110	gene625	3.45886	7.66099e-14		PUV_RS01345	gene270	3.96649	3.49075e-06		PUV_RS11165	gene2234	2.62602	6.18647e-17		PUV_RS01780	gene357	2.74766	8.49423e-40
PUV_RS12530	gene2508	3.53663	6.00217e-46		PUV_RS10970	gene2195	4.1724	0.0154936		PUV_RS12785	gene2559	1.46929	0.00358647		PUV_RS10475	gene2096	2.30458	5.82527e-16		PUV_RS12420	gene2486	6.88315	4.08122e-06		PUV_RS04095	gene822	2.68502	5.93782e-100		PUV_RS03155	gene634	6.82039	2.28769e-05		PUV_RS01355	gene272	2.46858	2.79798e-07		PUV_RS01115	gene224	2.23459	3.27101e-17		PUV_RS01785	gene358	4.01654	7.10837e-45
PUV_RS12595	gene2521	3.9186	1.16786e-43		PUV_RS01100	gene221	2.46637	0.00227791		PUV_RS12790	gene2560	1.45231	3.93031e-10		PUV_RS10480	gene2097	7.97639	4.59203e-21		PUV_RS12425	gene2487	3.92842	0.0129573		PUV_RS04100	gene823	3.32394	4.154e-91		PUV_RS03160	gene635	7.09342	9.48237e-69		PUV_RS01390	gene279	5.15564	0.00163514		PUV_RS01120	gene225	3.18596	6.25989e-27		PUV_RS01790	gene359	1.91864	1.87527e-10
PUV_RS12615	gene2525	7.85271	1.54337e-211		PUV_RS11050	gene2211	8.31226	2.29812e-09		PUV_RS12805	gene2563	1.23811	0.0447526		PUV_RS10485	gene2098	6.18059	5.76077e-52		PUV_RS12430	gene2488	5.3953	9.06552e-05		PUV_RS04105	gene824	2.51013	3.35746e-52		PUV_RS03190	gene641	1.9279	0.000192824		PUV_RS00145	gene28	3.26299	0.0205888		PUV_RS11240	gene2250	4.28129	2.91186e-36		PUV_RS01800	gene361	7.2867	2.41712e-35
PUV_RS12625	gene2527	7.67416	0		PUV_RS11055	gene2212	8.24149	3.5465e-28		PUV_RS12845	gene2571	1.56712	5.79739e-05		PUV_RS10490	gene2099	5.90255	1.35598e-28		PUV_RS12435	gene2489	4.45841	0.0027648		PUV_RS04110	gene825	1.46098	0.000120214		PUV_RS13125	gene649	3.52431	9.33349e-41		PUV_RS01395	gene280	4.46622	0.0023328		PUV_RS11260	gene2254	4.11208	3.20542e-57		PUV_RS01955	gene393	3.80288	1.05363e-19
PUV_RS12695	gene2541	2.2832	8.43485e-07		PUV_RS11060	gene2213	6.14959	3.71336e-05		PUV_RS12855	gene2573	1.20845	0.0167908		PUV_RS10515	gene2104	1.4967	1.76516e-07		PUV_RS12440	gene2490	6.79811	5.91049e-06		PUV_RS04250	gene853	2.34473	1.28106e-40		PUV_RS03235	gene650	4.81986	2.06405e-65		PUV_RS01405	gene282	2.02644	7.69454e-06		PUV_RS11265	gene2255	2.0376	0.00498213		PUV_RS01960	gene394	5.15328	3.97229e-13
PUV_RS12700	gene2542	2.82365	2.3955e-65		PUV_RS11065	gene2214	1.78521	0.0102433		PUV_RS12860	gene2574	2.63379	2.14328e-106		PUV_RS10545	gene2110	3.13107	1.84511e-102		PUV_RS12445	gene2491	6.51264	1.84847e-05		PUV_RS04260	gene855	3.33319	3.13875e-52		PUV_RS03240	gene651	4.8761	7.28993e-21		PUV_RS01420	gene285	4.26075	0.0166556		PUV_RS11270	gene2256	2.36093	1.70445e-13		PUV_RS01965	gene395	4.82648	8.12982e-136
PUV_RS12705	gene2543	7.84165	2.69281e-23		PUV_RS11095	gene2220	5.50093	0.000371874		PUV_RS12890	gene2580	2.43816	3.14619e-101		PUV_RS10550	gene2111	2.09123	0.00986711		PUV_RS12450	gene2492	3.25003	0.0222152		PUV_RS04265	gene856	3.48804	2.83858e-236		PUV_RS03250	gene653	1.88659	0.0007102		PUV_RS01425	gene286	2.28799	0.00147477		PUV_RS01125	gene226	2.17458	2.99487e-09		PUV_RS01970	gene396	3.38626	7.08951e-50
PUV_RS12710	gene2544	6.97813	2.28409e-23		PUV_RS11125	gene2226	3.3812	0.0397083		PUV_RS12900	gene2582	2.24499	1.33402e-55		PUV_RS10555	gene2112	2.10681	1.44518e-08		PUV_RS12460	gene2494	3.7623	0.0202318		PUV_RS04285	gene860	1.64586	0.00169884		PUV_RS03325	gene668	4.53102	4.56891e-71		PUV_RS01430	gene287	5.45502	0.000747842		PUV_RS11295	gene2261	1.86068	5.99739e-15		PUV_RS02005	gene403	6.73795	4.02223e-06
PUV_RS12715	gene2545	5.75829	0.000822928		PUV_RS11155	gene2232	5.53901	1.30248e-17		PUV_RS12930	gene2588	1.38656	1.33353e-06		PUV_RS10625	gene2126	7.07487	3.28329e-16		PUV_RS12470	gene2496	2.56769	0.000608945		PUV_RS04310	gene865	2.03867	7.50429e-19		PUV_RS03330	gene669	4.39362	4.18642e-27		PUV_RS01465	gene294	3.10137	3.0011e-10		PUV_RS11305	gene2263	1.51405	8.37099e-05		PUV_RS02010	gene404	3.81309	1.80944e-48
PUV_RS12725	gene2547	3.82184	0.000868367		PUV_RS11165	gene2234	2.35595	0.00111904		PUV_RS12935	gene2589	1.81635	3.95719e-31		PUV_RS10630	gene2127	6.40211	8.78776e-24		PUV_RS12475	gene2497	2.3777	0.00979552		PUV_RS04315	gene866	3.43538	1.09447e-78		PUV_RS03355	gene674	2.87923	6.13651e-05		PUV_RS01470	gene295	3.11537	0.00551444		PUV_RS11310	gene2264	1.91196	8.95264e-08		PUV_RS02015	gene405	3.63796	1.03088e-34
PUV_RS12765	gene2555	3.47307	2.57032e-71		PUV_RS01115	gene224	4.57211	5.38144e-10		PUV_RS12945	gene2591	1.83	6.42541e-08		PUV_RS10640	gene2129	3.07761	8.03584e-20		PUV_RS12480	gene2498	1.86658	0.000162748		PUV_RS04320	gene867	2.86692	1.16204e-79		PUV_RS03365	gene676	2.42328	4.98847e-05		PUV_RS00020	gene3	7.23162	7.08023e-07		PUV_RS11315	gene2265	2.10932	0.000172453		PUV_RS02020	gene406	3.26728	6.67188e-21
PUV_RS12800	gene2562	4.30415	1.14053e-11		PUV_RS01120	gene225	4.29871	9.99207e-08		PUV_RS12950	gene2592	2.25342	3.96084e-12		PUV_RS01070	gene215	2.16414	4.66993e-30		PUV_RS12485	gene2499	2.96978	2.60316e-07		PUV_RS04325	gene868	2.01659	8.63583e-14		PUV_RS03375	gene678	3.65338	0.00140512		PUV_RS00155	gene30	2.22061	0.0141435		PUV_RS11320	gene2266	2.67912	2.44227e-31		PUV_RS02045	gene411	2.8906	1.2379e-07
PUV_RS12820	gene2566	3.6619	1.60903e-135		PUV_RS11240	gene2250	4.90233	0.000365022		PUV_RS12955	gene2593	1.71665	2.05349e-18		PUV_RS01075	gene216	6.79129	3.66827e-245		PUV_RS00130	gene25	7.44751	3.7969e-07		PUV_RS04335	gene870	1.4644	0.00646485		PUV_RS03405	gene684	3.73637	5.0157e-118		PUV_RS01495	gene300	3.23719	0.0218081		PUV_RS01130	gene227	4.2235	9.38698e-143		PUV_RS02085	gene419	2.03596	3.40186e-08
PUV_RS12825	gene2567	3.23663	1.30647e-108		PUV_RS11260	gene2254	2.77686	3.0927e-06		PUV_RS12960	gene2594	1.88008	7.36064e-12		PUV_RS10795	gene2160	2.09172	9.93403e-41		PUV_RS12490	gene2500	2.28211	0.00189598		PUV_RS04340	gene871	1.64731	0.000117955		PUV_RS03430	gene689	5.77988	3.11728e-09		PUV_RS01505	gene302	3.62856	6.96077e-109		PUV_RS11345	gene2271	1.81457	0.000127094		PUV_RS00215	gene42	2.29524	5.66844e-05
PUV_RS12850	gene2572	2.67605	0.000637777		PUV_RS11270	gene2256	2.99594	4.93474e-05		PUV_RS12965	gene2595	2.58895	1.05131e-29		PUV_RS10800	gene2161	3.25213	2.77481e-73		PUV_RS12570	gene2516	3.91953	0.0366887		PUV_RS04345	gene872	1.40019	0.0138609		PUV_RS03435	gene690	6.14538	6.38346e-61		PUV_RS01540	gene309	3.53137	0.0019547		PUV_RS11370	gene2276	3.11504	1.33798e-108		PUV_RS00220	gene43	3.58608	1.85982e-10
PUV_RS12865	gene2575	5.03962	5.93425e-73		PUV_RS11285	gene2259	1.82509	0.000155881		PUV_RS12970	gene2596	2.50296	4.41689e-15		PUV_RS10810	gene2163	2.11544	2.37352e-11		PUV_RS12575	gene2517	5.39796	0.000857281		PUV_RS00445	gene88	1.96242	0.00181915		PUV_RS03440	gene691	6.55391	6.86042e-246		PUV_RS01545	gene310	3.63732	8.71526e-10		PUV_RS11380	gene2278	1.50114	0.0384282		PUV_RS00225	gene44	4.61128	0.00127909
PUV_RS12980	gene2598	3.48939	0.0415788		PUV_RS11290	gene2260	3.98955	0.00757714		PUV_RS12975	gene2597	2.00564	6.22018e-15		PUV_RS10815	gene2164	5.84009	9.43896e-211		PUV_RS12580	gene2518	5.09944	0.00205012		PUV_RS04385	gene880	1.81431	0.00849124		PUV_RS03460	gene695	3.95261	1.502e-40		PUV_RS01570	gene315	5.45935	0.000692583		PUV_RS11385	gene2279	3.49553	1.59296e-48		PUV_RS02220	gene446	2.53768	3.36581e-24
PUV_RS01360	gene273	6.32677	1.8754e-17		PUV_RS11310	gene2264	2.1786	9.99342e-06		PUV_RS12990	gene2600	1.73478	6.76752e-11		PUV_RS01080	gene217	6.29206	4.27772e-199		PUV_RS01255	gene252	5.0555	0.000379734		PUV_RS04390	gene881	1.53937	0.0191687		PUV_RS03495	gene702	3.6502	1.42241e-05		PUV_RS01575	gene316	5.19528	0.00141622		PUV_RS01135	gene228	4.36282	5.62497e-46		PUV_RS02225	gene447	2.56442	2.06636e-40
PUV_RS01370	gene275	7.29698	0		PUV_RS11315	gene2265	4.15671	0.00475146		PUV_RS12995	gene2601	1.82872	0.000203156		PUV_RS10910	gene2183	2.70988	1.48555e-09		PUV_RS12635	gene2529	2.55786	0.00324491		PUV_RS04405	gene884	4.02354	2.15588e-139		PUV_RS03515	gene706	4.6875	3.0065e-93		PUV_RS01590	gene319	5.48293	0.000617222		PUV_RS11400	gene2282	4.54607	0		PUV_RS02230	gene448	1.88387	5.82593e-13
PUV_RS01375	gene276	7.90785	0		PUV_RS11320	gene2266	4.79893	6.88294e-10		PUV_RS13000	gene2602	2.80195	8.65144e-131		PUV_RS10915	gene2184	3.91575	5.50201e-16		PUV_RS01260	gene253	5.52146	0.000595251		PUV_RS04420	gene887	1.39399	0.000505179		PUV_RS03525	gene708	5.10104	0.00100728		PUV_RS00165	gene32	4.54897	0.0100611		PUV_RS11470	gene2296	3.90252	3.9573e-62		PUV_RS02235	gene449	1.7282	2.68818e-07
PUV_RS01380	gene277	3.10387	3.30912e-28		PUV_RS11330	gene2268	1.90919	0.0240595		PUV_RS13005	gene2603	2.73394	3.51236e-69		PUV_RS10920	gene2185	1.9331	2.15979e-22		PUV_RS12650	gene2532	4.02731	2.76468e-07		PUV_RS04425	gene888	1.94403	2.52057e-06		PUV_RS03555	gene714	6.57975	9.22186e-36		PUV_RS01620	gene325	6.04805	9.55823e-05		PUV_RS11485	gene2299	2.27689	3.39374e-11		PUV_RS00230	gene45	3.61868	0.00030318
PUV_RS01385	gene278	1.4492	0.00402808		PUV_RS01130	gene227	5.3682	8.61864e-33		PUV_RS13010	gene2604	2.29317	5.59395e-90		PUV_RS10925	gene2186	5.05414	1.13242e-103		PUV_RS12655	gene2533	4.90578	0.00339793		PUV_RS00450	gene89	1.85454	0.000567412		PUV_RS03560	gene715	5.5992	2.21011e-47		PUV_RS01630	gene327	7.15856	9.79536e-07		PUV_RS11490	gene2300	5.00556	7.09885e-32		PUV_RS02240	gene450	2.59113	3.13565e-59
PUV_RS01510	gene303	5.01012	1.44597e-287		PUV_RS11345	gene2271	2.4248	0.0019071		PUV_RS13245	gene2605	2.07966	5.94761e-15		PUV_RS10935	gene2188	3.10281	0.00261134		PUV_RS12660	gene2534	3.39067	0.0129942		PUV_RS04580	gene919	2.54434	5.14837e-06		PUV_RS03565	gene716	4.80796	2.16901e-68		PUV_RS01635	gene328	5.18041	3.17903e-06		PUV_RS11495	gene2301	1.63817	1.69327e-13		PUV_RS02265	gene455	2.63204	5.80488e-11
PUV_RS01515	gene304	5.16926	0		PUV_RS11370	gene2276	2.49888	2.24403e-18		PUV_RS13250	gene2606	2.15247	5.99845e-20		PUV_RS10975	gene2196	2.31329	0.00568499		PUV_RS12675	gene2537	4.08287	0.0264742		PUV_RS04585	gene920	2.00727	9.72214e-07		PUV_RS03570	gene717	5.10048	1.60583e-14		PUV_RS01655	gene332	2.75006	3.59279e-11		PUV_RS11500	gene2302	2.72805	2.03343e-61		PUV_RS02305	gene463	6.39217	1.6838e-05
PUV_RS01520	gene305	1.5056	0.0131873		PUV_RS11380	gene2278	1.84674	0.0433223		PUV_RS13025	gene2607	2.23651	5.40718e-29		PUV_RS11000	gene2201	2.13808	0.0101071		PUV_RS12680	gene2538	2.10694	4.59265e-06		PUV_RS04590	gene921	2.27148	8.48023e-12		PUV_RS03575	gene718	2.8702	0.00389688		PUV_RS01765	gene354	6.43723	1.11483e-12		PUV_RS11550	gene2312	4.85139	2.69167e-26		PUV_RS13115	gene465	5.51718	7.45822e-115
PUV_RS01550	gene311	4.72658	4.64267e-05		PUV_RS11385	gene2279	3.2529	6.35835e-20		PUV_RS01300	gene261	1.89765	1.56242e-29		PUV_RS11005	gene2202	1.75727	3.54574e-07		PUV_RS12725	gene2547	2.62637	0.0202318		PUV_RS04600	gene923	2.06469	3.94684e-12		PUV_RS13085	gene72	3.11062	0.00627872		PUV_RS01810	gene363	1.8921	0.0141936		PUV_RS11555	gene2313	3.14735	8.22685e-13		PUV_RS02320	gene466	7.21806	0
PUV_RS01670	gene335	2.63889	1.06659e-20		PUV_RS01135	gene228	4.9817	5.58471e-12		PUV_RS01330	gene267	1.81837	9.62216e-11		PUV_RS11010	gene2203	2.15219	3.86862e-07		PUV_RS01270	gene255	2.24856	2.85885e-06		PUV_RS04605	gene924	1.48471	0.00511581		PUV_RS03605	gene724	2.4119	0.0383437		PUV_RS01815	gene364	3.50889	2.85398e-13		PUV_RS11570	gene2316	2.27892	3.33267e-17		PUV_RS02325	gene467	7.65131	0
PUV_RS01690	gene339	2.21852	2.26585e-05		PUV_RS11395	gene2281	2.21927	0.0014245		PUV_RS01355	gene272	1.76593	6.86894e-14		PUV_RS11015	gene2204	2.27208	9.62885e-16		PUV_RS01280	gene257	2.59306	0.0216081		PUV_RS04685	gene940	2.8784	1.92903e-110		PUV_RS03615	gene726	2.56492	4.13081e-05		PUV_RS00190	gene37	3.88445	0.0398189		PUV_RS11590	gene2320	1.64899	3.64795e-07		PUV_RS02330	gene468	8.06827	0
PUV_RS01695	gene340	1.68962	2.37575e-05		PUV_RS11400	gene2282	3.99854	1.70614e-57		PUV_RS01390	gene279	2.00304	1.71615e-07		PUV_RS11020	gene2205	2.17465	0.000130016		PUV_RS12870	gene2576	2.47037	4.01681e-05		PUV_RS04720	gene947	1.60079	0.0376864		PUV_RS03620	gene727	4.97175	6.58714e-14		PUV_RS01885	gene379	3.51651	0.00188713		PUV_RS11595	gene2321	2.47107	0.000816287		PUV_RS02335	gene469	7.88309	1.22856e-221
PUV_RS01715	gene344	2.59081	1.80688e-07		PUV_RS11465	gene2295	3.75894	0.0154091		PUV_RS01395	gene280	1.95995	7.44709e-20		PUV_RS11025	gene2206	2.4345	6.35937e-11		PUV_RS12875	gene2577	3.51656	0.00224331		PUV_RS04775	gene958	2.05869	2.19897e-12		PUV_RS03625	gene728	5.6426	5.01807e-32		PUV_RS00195	gene38	3.39429	3.81845e-09		PUV_RS11600	gene2322	4.02845	7.06909e-10		PUV_RS02340	gene470	7.75381	0
PUV_RS01720	gene345	1.84845	9.35854e-05		PUV_RS11470	gene2296	3.72948	6.50896e-09		PUV_RS01400	gene281	1.48575	2.60366e-06		PUV_RS11030	gene2207	2.15247	5.96521e-07		PUV_RS01285	gene258	3.02858	0.00631241		PUV_RS04835	gene970	1.40288	0.00104767		PUV_RS03630	gene729	4.18888	2.24763e-64		PUV_RS01895	gene381	2.85574	5.74398e-10		PUV_RS11630	gene2328	2.8866	3.63743e-31		PUV_RS02345	gene471	8.02392	1.68663e-232
PUV_RS01725	gene346	1.84425	4.98149e-06		PUV_RS11485	gene2299	5.10556	7.4338e-08		PUV_RS01405	gene282	1.74237	4.26295e-36		PUV_RS11035	gene2208	3.55501	1.51755e-17		PUV_RS12890	gene2580	2.21197	3.87207e-53		PUV_RS04860	gene975	1.97655	1.21865e-06		PUV_RS03635	gene730	3.695	7.96037e-78		PUV_RS01900	gene382	2.51042	0.000419802		PUV_RS11735	gene2349	2.70102	1.60798e-64		PUV_RS02350	gene472	8.06046	9.11778e-173
PUV_RS01730	gene347	2.79441	1.17245e-29		PUV_RS01145	gene230	1.6207	0.000160584		PUV_RS01415	gene284	1.31059	0.0035664		PUV_RS11040	gene2209	3.43728	2.00084e-14		PUV_RS12895	gene2581	3.24904	0.00647159		PUV_RS04865	gene976	2.0052	1.54595e-07		PUV_RS03640	gene731	4.70515	1.39752e-97		PUV_RS01905	gene383	2.22596	0.0092361		PUV_RS11740	gene2350	3.52092	3.09412e-38		PUV_RS02355	gene473	7.99264	3.92673e-247
PUV_RS01770	gene355	2.88682	6.2148e-44		PUV_RS11490	gene2300	4.13537	5.46735e-05		PUV_RS01420	gene285	3.58318	2.30369e-46		PUV_RS11045	gene2210	3.50998	1.47291e-06		PUV_RS12900	gene2582	3.02535	6.27232e-10		PUV_RS04870	gene977	2.18225	4.58918e-88		PUV_RS03655	gene734	6.31702	2.79973e-35		PUV_RS01920	gene386	2.52046	8.54482e-08		PUV_RS11745	gene2351	3.85067	3.53754e-23		PUV_RS02360	gene474	8.85006	4.03562e-25
PUV_RS01775	gene356	4.69478	5.69649e-256		PUV_RS11495	gene2301	3.1057	1.91868e-22		PUV_RS01425	gene286	2.15519	4.32827e-37		PUV_RS11085	gene2218	1.56606	3.66571e-05		PUV_RS12985	gene2599	4.93546	0.00325455		PUV_RS04895	gene982	3.50749	7.04406e-202		PUV_RS03660	gene735	5.19993	3.63643e-11		PUV_RS01985	gene399	4.05087	1.46375e-77		PUV_RS11750	gene2352	4.19233	3.57463e-27		PUV_RS02365	gene475	2.33421	7.42613e-09
PUV_RS01780	gene357	4.98878	0		PUV_RS11500	gene2302	2.88248	3.62652e-17		PUV_RS00150	gene29	1.68607	6.87937e-12		PUV_RS11090	gene2219	1.93349	2.63922e-09		PUV_RS00135	gene26	4.5919	7.6958e-20		PUV_RS04900	gene983	2.7195	3.77672e-45		PUV_RS03665	gene736	4.7056	8.02759e-14		PUV_RS00025	gene4	2.55896	0.00107164		PUV_RS11755	gene2353	3.53004	1.67015e-08		PUV_RS02385	gene479	4.27739	0.0264066
PUV_RS01785	gene358	2.75372	1.72488e-24		PUV_RS11550	gene2312	3.59043	0.00109114		PUV_RS01465	gene294	1.88587	2.00064e-30		PUV_RS11135	gene2228	3.18786	2.14742e-10		PUV_RS01295	gene260	5.94169	0.000151058							PUV_RS03675	gene738	4.25688	2.80958e-18		PUV_RS00205	gene40	4.18952	0.000581617		PUV_RS11770	gene2356	2.01288	0.000176908		PUV_RS02390	gene480	2.10791	1.32161e-09
PUV_RS01790	gene359	1.31733	0.0264165		PUV_RS11600	gene2322	5.19126	0.00111655		PUV_RS01470	gene295	1.88624	2.26404e-18		PUV_RS11160	gene2233	6.23025	3.19967e-31		PUV_RS13010	gene2604	1.59396	0.00160344							PUV_RS00375	gene74	5.36905	1.43963e-12		PUV_RS01990	gene400	4.05092	6.83418e-93		PUV_RS11810	gene2364	3.55839	1.1397e-46		PUV_RS02395	gene481	6.36025	3.11129e-158
PUV_RS01800	gene361	8.06549	4.36458e-155		PUV_RS11615	gene2325	2.69977	6.60688e-06		PUV_RS01475	gene296	1.55728	3.30576e-07		PUV_RS11175	gene2236	5.02383	1.49815e-30		PUV_RS13245	gene2605	3.8691	0.0401499							PUV_RS00380	gene75	4.29494	2.79767e-07		PUV_RS01995	gene401	1.98855	0.026874		PUV_RS11815	gene2365	3.67937	5.47511e-94		PUV_RS02400	gene482	7.07094	9.93793e-07
PUV_RS01805	gene362	2.06086	0.00125661		PUV_RS11625	gene2327	3.02402	0.031118		PUV_RS01480	gene297	1.27637	0.00301314		PUV_RS11190	gene2239	1.89187	9.35718e-08		PUV_RS01300	gene261	2.94218	2.57928e-05							PUV_RS03800	gene763	5.00724	4.71453e-107		PUV_RS02030	gene408	3.29327	3.02069e-25		PUV_RS11820	gene2366	2.31787	3.41656e-70		PUV_RS02405	gene483	6.56749	1.34117e-05
PUV_RS01820	gene365	1.62441	0.000262211		PUV_RS11630	gene2328	5.47402	3.02807e-07		PUV_RS00020	gene3	1.96662	2.19213e-18		PUV_RS11195	gene2240	1.82438	0.0011921		PUV_RS13050	gene2612	3.86516	0.0429717							PUV_RS03865	gene776	2.81961	5.6096e-05		PUV_RS02095	gene421	4.67349	0.00631802		PUV_RS11825	gene2367	2.7543	1.40972e-11		PUV_RS02410	gene484	4.87906	0.00398951
PUV_RS01955	gene393	4.34314	7.00185e-95		PUV_RS11735	gene2349	3.10966	5.16212e-34		PUV_RS01495	gene300	2.75881	2.85814e-49		PUV_RS11205	gene2242	2.19655	0.000281994		PUV_RS13055	gene2613	4.50088	0.00255229							PUV_RS03925	gene788	4.55425	7.05909e-05		PUV_RS02100	gene422	5.49441	0.000527684		PUV_RS01180	gene237	1.50836	0.0121233		PUV_RS02420	gene486	5.11878	0.00176694
PUV_RS01960	gene394	5.06123	2.34218e-61		PUV_RS11740	gene2350	1.83385	0.00485677		PUV_RS01500	gene301	1.76543	3.13472e-12		PUV_RS13235	gene2243	1.76633	0.0435854		PUV_RS13075	gene2617	2.32917	0.00679593							PUV_RS03960	gene795	3.87627	5.14794e-06		PUV_RS02175	gene437	4.55871	0.00868095		PUV_RS11840	gene2370	2.36766	7.58645e-28		PUV_RS02425	gene487	4.94207	1.07916e-05
PUV_RS01965	gene395	5.27282	0		PUV_RS01175	gene236	6.90871	1.81231e-06		PUV_RS01505	gene302	1.97825	2.62133e-34		PUV_RS11210	gene2244	3.75711	1.85619e-25		PUV_RS01310	gene263	5.6809	0.000363112							PUV_RS03965	gene796	5.41697	1.83425e-09		PUV_RS02180	gene438	4.09407	0.0254341		PUV_RS11850	gene2372	1.73606	6.91175e-05		PUV_RS02435	gene489	3.94801	1.96018e-19
PUV_RS01970	gene396	4.94678	0		PUV_RS11805	gene2363	2.13523	0.00164936		PUV_RS01520	gene305	1.6208	0.000848476		PUV_RS11215	gene2245	3.5933	2.38656e-20		PUV_RS01335	gene268	4.3294	0.0144213							PUV_RS03975	gene798	3.6998	2.22281e-07		PUV_RS02185	gene439	3.00783	1.82805e-11		PUV_RS11880	gene2378	3.36797	0		PUV_RS02440	gene490	6.19145	2.94534e-25
PUV_RS01975	gene397	1.9252	5.10129e-16		PUV_RS11810	gene2364	5.00952	1.11268e-13		PUV_RS01540	gene309	2.05189	2.14926e-26		PUV_RS11220	gene2246	4.63835	5.206e-12		PUV_RS01340	gene269	3.37209	0.0137983							PUV_RS03980	gene799	2.84285	0.0375107		PUV_RS02245	gene451	2.4681	0.00626794		PUV_RS01185	gene238	1.91111	2.29823e-09		PUV_RS02445	gene491	6.79289	5.19361e-08
PUV_RS01980	gene398	2.95617	5.04291e-06		PUV_RS11815	gene2365	3.4756	2.19955e-18		PUV_RS01545	gene310	2.06018	1.68905e-63		PUV_RS11225	gene2247	7.43665	0		PUV_RS00140	gene27	4.9849	9.81333e-14							PUV_RS04010	gene805	3.74005	3.44035e-51		PUV_RS02285	gene459	5.17339	7.54924e-12		PUV_RS11895	gene2381	2.0547	1.36389e-05		PUV_RS02450	gene492	4.14533	5.48702e-82
PUV_RS02005	gene403	5.76566	3.44557e-25		PUV_RS11820	gene2366	3.48193	1.65565e-73		PUV_RS00165	gene32	2.87269	2.42217e-20		PUV_RS11230	gene2248	6.0422	7.6521e-158		PUV_RS01345	gene270	3.82685	1.22069e-13							PUV_RS04015	gene806	6.27343	0		PUV_RS00250	gene49	3.64758	0.00492868		PUV_RS11900	gene2382	3.15783	5.86106e-26		PUV_RS02455	gene493	6.15979	2.06156e-195
PUV_RS02010	gene404	2.77516	2.43054e-20		PUV_RS01180	gene237	5.96165	7.94174e-05		PUV_RS01600	gene321	2.01326	5.6839e-10		PUV_RS13240	gene2249	5.33306	3.61771e-57		PUV_RS01365	gene274	3.95335	2.89224e-11							PUV_RS04085	gene820	5.45847	0.000185968		PUV_RS00030	gene5	5.47203	2.18944e-20		PUV_RS11920	gene2386	3.28223	4.4479e-55		PUV_RS02460	gene494	7.06864	1.13953e-08
PUV_RS02015	gene405	3.13651	4.94804e-47		PUV_RS11850	gene2372	2.67213	9.85493e-06		PUV_RS01620	gene325	3.26024	1.29566e-59		PUV_RS11255	gene2253	3.71622	3.92035e-22		PUV_RS00145	gene28	3.34947	2.82028e-06							PUV_RS04095	gene822	3.74566	1.79427e-60		PUV_RS02620	gene526	1.85409	0.000735771		PUV_RS11925	gene2387	2.80112	3.31379e-36		PUV_RS02505	gene503	5.40203	1.40475e-93
PUV_RS02020	gene406	1.97744	1.62149e-06		PUV_RS11875	gene2377	2.12427	0.00285498		PUV_RS01625	gene326	2.1637	0.0067359		PUV_RS11275	gene2257	2.16429	3.24039e-15		PUV_RS01430	gene287	2.88228	0.0114713							PUV_RS04100	gene823	2.60273	9.70752e-34		PUV_RS02630	gene528	2.10211	0.00107555		PUV_RS11930	gene2388	3.17431	2.40336e-26		PUV_RS02560	gene514	2.08563	1.04258e-08
PUV_RS00215	gene42	1.979	0.00313793		PUV_RS11880	gene2378	4.37848	3.58717e-112		PUV_RS01630	gene327	2.0089	1.94213e-16		PUV_RS11325	gene2267	1.43686	0.00039794		PUV_RS01455	gene292	4.09415	0.0252531							PUV_RS04110	gene825	2.64342	3.15061e-18		PUV_RS02645	gene531	4.29979	0.0174515		PUV_RS00125	gene24	2.28205	0.00403006		PUV_RS02565	gene515	2.33352	0.0187421
PUV_RS02105	gene423	1.7392	0.0333768		PUV_RS01185	gene238	5.84371	6.69518e-06		PUV_RS01635	gene328	2.01106	1.43854e-30		PUV_RS11335	gene2269	3.14534	2.73055e-45		PUV_RS01465	gene294	1.95287	0.00278101							PUV_RS04115	gene826	2.34988	1.30479e-11		PUV_RS02650	gene532	6.18399	5.296e-05		PUV_RS01195	gene240	2.48285	0.00043582		PUV_RS02570	gene516	3.73412	2.23184e-205
PUV_RS02125	gene427	1.95299	1.14256e-16		PUV_RS11895	gene2381	5.56743	0.000298068		PUV_RS01650	gene331	1.63396	2.87296e-09		PUV_RS11340	gene2270	6.07524	6.63938e-14		PUV_RS00020	gene3	4.20849	0.0005931							PUV_RS04160	gene835	2.04517	2.7796e-05		PUV_RS02680	gene538	2.57629	0.000114373		PUV_RS12040	gene2410	1.3561	0.00397472		PUV_RS02575	gene517	4.41454	1.78141e-160
PUV_RS00220	gene43	3.18913	1.61437e-15		PUV_RS11900	gene2382	2.57998	2.31448e-05		PUV_RS01655	gene332	1.84997	1.71201e-31		PUV_RS11355	gene2273	5.2412	3.14371e-13		PUV_RS00155	gene30	3.06201	3.639e-06							PUV_RS04165	gene836	5.70657	0.000888309		PUV_RS02710	gene544	2.55338	2.02767e-15		PUV_RS12050	gene2412	2.35341	1.13919e-14		PUV_RS02580	gene518	4.70797	7.3805e-255
PUV_RS00225	gene44	3.61811	2.74009e-09		PUV_RS11920	gene2386	5.06241	2.06043e-14		PUV_RS01675	gene336	2.30534	6.10462e-05		PUV_RS11360	gene2274	2.76042	0.0117883		PUV_RS01530	gene307	4.04647	0.0285382							PUV_RS04215	gene846	4.0096	2.37888e-05		PUV_RS02735	gene550	4.14803	0.0243841		PUV_RS12130	gene2428	2.95624	3.21278e-09		PUV_RS02585	gene519	5.05779	1.28229e-301
PUV_RS02190	gene440	2.11417	1.01534e-32		PUV_RS11925	gene2387	3.60872	6.76886e-08		PUV_RS01680	gene337	2.34732	3.50381e-50		PUV_RS11405	gene2283	2.74181	2.57594e-138		PUV_RS01540	gene309	3.78336	0.0189344							PUV_RS04240	gene851	6.15138	5.30942e-97		PUV_RS02740	gene551	4.85125	0.00366097		PUV_RS12135	gene2429	2.85248	3.58295e-24		PUV_RS02590	gene520	5.15099	6.12081e-302
PUV_RS02195	gene441	1.73744	1.24375e-13		PUV_RS01190	gene239	3.73337	0.0412172		PUV_RS01700	gene341	1.37683	0.010296		PUV_RS11410	gene2284	3.6036	3.575e-99		PUV_RS01545	gene310	2.13379	0.00159619							PUV_RS04250	gene853	2.92027	2.84317e-41		PUV_RS02745	gene552	3.63677	1.25857e-10		PUV_RS12150	gene2432	1.87095	6.67229e-08		PUV_RS02595	gene521	5.42541	0
PUV_RS02200	gene442	1.94362	5.29423e-08		PUV_RS11965	gene2395	2.28849	0.01883		PUV_RS01735	gene348	2.74501	1.64308e-116		PUV_RS11415	gene2285	2.54627	1.9592e-14		PUV_RS01560	gene313	4.12744	0.0238842							PUV_RS04265	gene856	2.45383	2.05989e-29		PUV_RS02775	gene558	2.89585	0.00632054		PUV_RS12155	gene2433	2.16796	0.0042776		PUV_RS02600	gene522	5.59132	1.43518e-86
PUV_RS02210	gene444	4.65659	4.26605e-35		PUV_RS01195	gene240	4.43973	0.0078304		PUV_RS01740	gene349	2.3904	8.612e-23		PUV_RS11420	gene2286	2.40393	1.87679e-13		PUV_RS01570	gene315	6.09907	8.1868e-05							PUV_RS04310	gene865	1.90935	2.32448e-05		PUV_RS02780	gene559	3.00805	0.00827746		PUV_RS12165	gene2435	3.792	3.13421e-54		PUV_RS02605	gene523	5.18448	1.01693e-192
PUV_RS02220	gene446	2.99166	2.08382e-75		PUV_RS12130	gene2428	5.1983	0.000957217		PUV_RS01745	gene350	2.15957	2.74471e-11		PUV_RS11425	gene2287	2.39376	2.06245e-10		PUV_RS01575	gene316	4.92102	1.93128e-05							PUV_RS04315	gene866	1.78784	4.30315e-08		PUV_RS02785	gene560	4.25497	0.0221117		PUV_RS12170	gene2436	2.02402	0.00024713		PUV_RS02610	gene524	3.96117	4.07924e-99
PUV_RS02225	gene447	2.59084	1.50991e-46		PUV_RS12135	gene2429	3.40258	1.94764e-12		PUV_RS01765	gene354	1.9046	7.93055e-09		PUV_RS11430	gene2288	2.40656	6.5501e-07		PUV_RS01580	gene317	4.35258	0.0152352							PUV_RS04320	gene867	2.34392	8.65815e-10		PUV_RS02805	gene564	1.56148	1.1132e-06		PUV_RS12200	gene2442	1.35035	0.0154978		PUV_RS13120	gene525	2.57889	1.5151e-15
PUV_RS02230	gene448	2.14832	1.40313e-28		PUV_RS12150	gene2432	2.12352	0.00022429		PUV_RS01810	gene363	1.45279	3.35026e-07		PUV_RS11475	gene2297	5.28703	2.74672e-137		PUV_RS01585	gene318	4.46473	0.0108746							PUV_RS04345	gene872	1.51501	0.0337873		PUV_RS02830	gene569	4.53664	3.42055e-08		PUV_RS12235	gene2449	3.06794	5.43921e-76		PUV_RS02685	gene539	6.41353	1.88694e-05
PUV_RS02235	gene449	1.9581	5.66497e-18		PUV_RS12160	gene2434	3.63802	9.98549e-07		PUV_RS01815	gene364	2.49646	1.10596e-48		PUV_RS00120	gene23	6.31761	0		PUV_RS01590	gene319	6.09791	8.14936e-05							PUV_RS04405	gene884	2.87447	3.10738e-21		PUV_RS02840	gene571	3.92792	0.00164715		PUV_RS01220	gene245	3.76137	3.77488e-36		PUV_RS02695	gene541	3.25035	3.58448e-31
PUV_RS00230	gene45	3.60696	2.43777e-08		PUV_RS12165	gene2435	7.84344	2.51687e-08		PUV_RS01820	gene365	1.54233	8.86917e-05		PUV_RS11560	gene2314	1.86206	0.000455735		PUV_RS01595	gene320	2.37484	0.0147875							PUV_RS00460	gene91	7.10854	5.30918e-123		PUV_RS02860	gene575	5.20778	3.90091e-15		PUV_RS01225	gene246	2.30111	1.11335e-06		PUV_RS02700	gene542	3.71607	1.63959e-14
PUV_RS02240	gene450	2.66032	5.5527e-81		PUV_RS12170	gene2436	3.45094	0.00756484		PUV_RS01870	gene376	1.66078	0.000112335		PUV_RS11565	gene2315	2.01561	6.40546e-14		PUV_RS01630	gene327	5.15041	0.000255324							PUV_RS04570	gene917	6.37818	6.96278e-12		PUV_RS02865	gene576	5.10463	6.21473e-12		PUV_RS12300	gene2462	3.0126	1.13862e-09		PUV_RS13255	gene545	4.28955	3.84268e-165
PUV_RS02260	gene454	2.9572	6.65513e-55		PUV_RS12175	gene2437	2.88746	0.000155881		PUV_RS01875	gene377	1.66003	5.48962e-07		PUV_RS11580	gene2318	3.74117	5.19695e-11		PUV_RS01635	gene328	2.71435	0.00173878							PUV_RS04575	gene918	3.30498	1.20969e-09		PUV_RS02870	gene577	4.46452	0.00325826		PUV_RS12305	gene2463	1.72482	0.00439223		PUV_RS02730	gene549	4.743	7.94539e-11
PUV_RS02265	gene455	5.55414	7.0569e-107		PUV_RS12225	gene2447	4.16465	0.0154783		PUV_RS01880	gene378	1.47611	5.64881e-05		PUV_RS01155	gene232	2.57786	2.11086e-30		PUV_RS00170	gene33	4.08034	0.0257691							PUV_RS00465	gene92	6.5642	1.24611e-126		PUV_RS02875	gene578	5.53529	0.000641164		PUV_RS12310	gene2464	2.77276	3.59038e-09		PUV_RS02750	gene553	4.58225	1.03029e-52
PUV_RS02305	gene463	7.51619	8.06153e-36		PUV_RS12235	gene2449	5.89522	7.95467e-16		PUV_RS01885	gene379	1.53327	4.33683e-08		PUV_RS11620	gene2326	1.92726	1.17833e-12		PUV_RS00175	gene34	2.80339	0.00117457							PUV_RS00470	gene93	6.63577	1.52027e-92		PUV_RS02880	gene579	4.33886	0.00365544		PUV_RS12315	gene2465	2.36675	2.60304e-13		PUV_RS02770	gene557	5.13624	0.00168235
PUV_RS13115	gene465	8.09166	0		PUV_RS01220	gene245	7.88741	2.09713e-08		PUV_RS00195	gene38	1.6414	1.75142e-07		PUV_RS11635	gene2329	6.71493	1.64961e-50		PUV_RS00180	gene35	2.18717	0.0272859							PUV_RS04640	gene931	5.81831	0.00140208		PUV_RS02905	gene584	2.0784	3.13274e-05		PUV_RS12320	gene2466	4.13127	3.71866e-40		PUV_RS02900	gene583	7.23361	1.03308e-152
PUV_RS02320	gene466	7.94643	0		PUV_RS01225	gene246	2.18584	0.0309276		PUV_RS01890	gene380	1.81831	6.28104e-09		PUV_RS11640	gene2330	7.16975	0		PUV_RS01765	gene354	2.81198	1.72175e-09							PUV_RS04645	gene932	3.90533	1.58253e-06		PUV_RS02960	gene595	3.04011	4.05821e-10		PUV_RS12325	gene2467	4.81947	7.49499e-112		PUV_RS02935	gene590	3.62724	8.07095e-08
PUV_RS02325	gene467	8.69994	0		PUV_RS12300	gene2462	2.65947	0.0121112		PUV_RS01895	gene381	1.64207	3.90365e-15		PUV_RS11645	gene2331	7.31303	0		PUV_RS01850	gene372	5.45021	0.000857281							PUV_RS00475	gene94	6.1835	5.29234e-150		PUV_RS02965	gene596	4.3266	0.00032659		PUV_RS12330	gene2468	4.28265	4.84225e-44		PUV_RS02950	gene593	3.54538	2.97514e-17
PUV_RS02330	gene468	8.47307	0		PUV_RS12305	gene2463	3.10076	0.00110282		PUV_RS01900	gene382	1.8641	9.44722e-25		PUV_RS11650	gene2332	1.9482	9.54818e-23		PUV_RS00195	gene38	2.07183	0.00221321							PUV_RS04685	gene940	3.96738	1.55101e-35		PUV_RS02975	gene598	3.47998	0.00962584		PUV_RS12335	gene2469	4.17961	3.99234e-35		PUV_RS02955	gene594	3.99148	5.79414e-05
PUV_RS02335	gene469	8.44916	0		PUV_RS12310	gene2464	4.20457	0.000344305		PUV_RS01920	gene386	2.33629	1.67742e-69		PUV_RS11655	gene2333	4.14411	0.0311951		PUV_RS01930	gene388	4.8656	0.00403032							PUV_RS04705	gene944	2.65209	0.0400227		PUV_RS02980	gene599	3.46871	0.000726812		PUV_RS12340	gene2470	2.35964	0.00273278		PUV_RS03045	gene612	2.58879	1.61008e-06
PUV_RS02340	gene470	8.28572	0		PUV_RS12315	gene2465	5.58974	1.47249e-07		PUV_RS01985	gene399	3.11994	2.65169e-109		PUV_RS11660	gene2334	4.87581	6.24018e-17		PUV_RS01935	gene389	4.49997	0.00994234							PUV_RS00480	gene95	4.48209	1.98963e-07		PUV_RS02985	gene600	4.61778	0.00145051		PUV_RS12345	gene2471	2.4736	7.83827e-30		PUV_RS03090	gene621	3.7686	4.81509e-48
PUV_RS02345	gene471	8.07882	0		PUV_RS12320	gene2466	7.86468	2.35767e-08		PUV_RS00025	gene4	1.73948	1.51725e-13		PUV_RS01165	gene234	2.01929	0.0212942		PUV_RS00200	gene39	1.93954	0.0352108							PUV_RS04745	gene952	4.06514	1.36875e-90		PUV_RS03000	gene603	2.50611	0.00112499		PUV_RS12350	gene2472	4.1724	1.30236e-139		PUV_RS03110	gene625	2.0447	0.000220656
PUV_RS02350	gene472	8.13655	0		PUV_RS12325	gene2467	6.15618	5.02976e-14		PUV_RS00205	gene40	2.57701	9.10018e-55		PUV_RS11695	gene2341	4.85575	1.65744e-112		PUV_RS01940	gene390	7.17255	1.19474e-06							PUV_RS04755	gene954	2.9124	1.46354e-15		PUV_RS03005	gene604	4.30794	1.4129e-44		PUV_RS12365	gene2475	3.42543	1.1429e-11		PUV_RS03155	gene634	7.92635	2.18058e-08
PUV_RS02355	gene473	7.72687	0		PUV_RS12330	gene2468	4.00035	6.16638e-12		PUV_RS01990	gene400	3.14649	2.27539e-172		PUV_RS11700	gene2342	6.236	4.96269e-256		PUV_RS01945	gene391	7.32672	6.05815e-07							PUV_RS00485	gene96	5.5137	1.10954e-13		PUV_RS03010	gene605	4.44094	1.79907e-42		PUV_RS00130	gene25	1.76875	0.000324606		PUV_RS03160	gene635	7.89944	6.61628e-92
PUV_RS02360	gene474	7.36096	1.0686e-154		PUV_RS12335	gene2469	3.4667	1.50483e-13		PUV_RS01995	gene401	2.66853	3.5413e-29		PUV_RS11705	gene2343	5.45579	1.73626e-288		PUV_RS00025	gene4	2.2801	0.008641							PUV_RS00490	gene97	5.43236	2.04243e-66		PUV_RS03015	gene606	3.88328	3.16045e-157		PUV_RS12515	gene2505	1.97227	3.51695e-12		PUV_RS03190	gene641	2.0273	7.71738e-10
PUV_RS02365	gene475	3.0361	8.23821e-44		PUV_RS12340	gene2470	5.66653	0.000227425		PUV_RS02000	gene402	2.43378	5.74981e-48		PUV_RS11710	gene2344	5.92192	3.89153e-209		PUV_RS02025	gene407	4.76737	0.00636138							PUV_RS04835	gene970	4.98345	4.51296e-138		PUV_RS03020	gene607	3.78796	2.04154e-60		PUV_RS12525	gene2507	1.43545	0.0231311		PUV_RS03205	gene644	2.3542	0.0406727
PUV_RS02380	gene478	3.82446	0.0247225		PUV_RS12345	gene2471	5.87749	2.11414e-08		PUV_RS02110	gene424	1.95458	4.32165e-17		PUV_RS11715	gene2345	5.19735	2.06493e-70		PUV_RS02030	gene408	3.15691	3.64705e-38							PUV_RS04865	gene976	2.32755	0.00895275		PUV_RS03060	gene615	4.02567	0.00962584		PUV_RS12540	gene2510	1.79949	3.31023e-05		PUV_RS03220	gene647	1.66221	6.17903e-08
PUV_RS02385	gene479	6.23149	1.79035e-05		PUV_RS12350	gene2472	5.41368	4.47867e-21		PUV_RS02150	gene432	1.6992	5.36023e-07		PUV_RS11720	gene2346	4.8793	2.96819e-156		PUV_RS02035	gene409	6.43514	2.53598e-05							PUV_RS04870	gene977	3.08353	2.41467e-83		PUV_RS03075	gene618	2.31227	0.00247459		PUV_RS12545	gene2511	1.59031	0.040244		PUV_RS13125	gene649	4.64809	2.5914e-107
PUV_RS02390	gene480	2.06081	2.93603e-10		PUV_RS12365	gene2475	6.08762	4.7912e-05		PUV_RS02155	gene433	1.89645	1.02703e-06		PUV_RS11775	gene2357	3.27167	4.86132e-44		PUV_RS02040	gene410	3.60975	0.0298521							PUV_RS00495	gene98	5.57391	5.29823e-52		PUV_RS03080	gene619	1.66326	0.0201146		PUV_RS12570	gene2516	2.94408	0.0220936		PUV_RS03235	gene650	5.06957	1.34961e-85
PUV_RS02395	gene481	6.73306	0		PUV_RS12380	gene2478	3.86301	0.0307177		PUV_RS02160	gene434	2.0215	4.09037e-09		PUV_RS11780	gene2358	3.82328	4.73984e-35		PUV_RS02045	gene411	3.16309	0.00118046							PUV_RS04895	gene982	5.17704	3.58009e-29		PUV_RS03085	gene620	2.90608	8.56541e-05		PUV_RS12580	gene2518	1.9383	0.0389063		PUV_RS03240	gene651	4.80114	1.12373e-23
PUV_RS02400	gene482	4.82878	4.48237e-30		PUV_RS00130	gene25	6.65832	5.54663e-06		PUV_RS02205	gene443	1.34637	0.00148569		PUV_RS11785	gene2359	3.23009	7.484e-18		PUV_RS02055	gene413	2.8695	0.00122012							PUV_RS04900	gene983	6.77679	6.80686e-69		PUV_RS03125	gene628	2.47036	0.000429271		PUV_RS01255	gene252	2.25471	7.18079e-12		PUV_RS03250	gene653	1.68376	8.9004e-05
PUV_RS02405	gene483	4.97509	8.95906e-06		PUV_RS12515	gene2505	1.70544	0.000381155		PUV_RS02245	gene451	2.19107	5.74845e-28		PUV_RS11790	gene2360	3.76483	5.17778e-16		PUV_RS02065	gene415	1.81583	0.000901845							PUV_RS04910	gene985	4.37872	4.93897e-06		PUV_RS03130	gene629	3.83088	1.48554e-28		PUV_RS12600	gene2522	3.18581	2.37675e-21		PUV_RS03325	gene668	5.68784	3.88478e-140
PUV_RS02410	gene484	6.34773	5.06769e-08		PUV_RS12520	gene2506	1.76276	0.00324861		PUV_RS02260	gene454	1.39233	0.000715936		PUV_RS11855	gene2373	2.1041	2.80536e-08		PUV_RS02085	gene419	2.61683	0.000103334							PUV_RS04920	gene987	6.61178	1.19638e-63		PUV_RS03135	gene630	3.41655	4.06555e-22		PUV_RS12605	gene2523	3.65125	3.16286e-13		PUV_RS03330	gene669	5.48385	1.4932e-57
PUV_RS02420	gene486	6.80796	7.00666e-07		PUV_RS12540	gene2510	2.0273	3.95022e-07		PUV_RS00240	gene47	1.8006	2.63626e-18		PUV_RS11890	gene2380	5.66242	8.22373e-184		PUV_RS02100	gene422	4.33806	1.56013e-07							PUV_RS04925	gene988	3.83572	0.000429293		PUV_RS03245	gene652	4.67701	4.49315e-42		PUV_RS12630	gene2528	3.4187	1.6657e-21		PUV_RS03335	gene670	2.09302	6.29585e-09
PUV_RS02425	gene487	5.42499	6.95132e-40		PUV_RS12545	gene2511	2.03921	0.0416616		PUV_RS00250	gene49	1.9392	5.97903e-18		PUV_RS01190	gene239	1.51097	0.00852188		PUV_RS02175	gene437	3.59508	0.0064582							PUV_RS00500	gene99	5.18302	6.07079e-30		PUV_RS03380	gene679	1.60573	0.00164245		PUV_RS12635	gene2529	2.58315	2.3424e-20		PUV_RS03340	gene671	2.20307	4.14649e-08
PUV_RS02435	gene489	6.47218	0		PUV_RS12570	gene2516	4.22565	0.0140319		PUV_RS00030	gene5	2.35021	1.66002e-41		PUV_RS11940	gene2390	4.50991	4.83798e-30		PUV_RS02180	gene438	3.23166	0.0228273												PUV_RS03395	gene682	8.29039	3.81845e-09		PUV_RS01260	gene253	5.94311	0		PUV_RS03345	gene672	1.87815	1.23962e-18
PUV_RS02440	gene490	7.06002	4.08337e-156		PUV_RS12575	gene2517	5.12903	0.00115743		PUV_RS02620	gene526	1.24101	0.00576428		PUV_RS11950	gene2392	3.48506	1.40462e-36		PUV_RS02185	gene439	2.75118	1.24338e-26												PUV_RS03445	gene692	3.00107	0.00119964		PUV_RS12650	gene2532	3.89556	8.78593e-31		PUV_RS03355	gene674	2.48078	3.30289e-05
PUV_RS02445	gene491	6.35674	1.25228e-49		PUV_RS12580	gene2518	5.42483	0.000471167		PUV_RS02625	gene527	1.53022	4.95512e-08		PUV_RS11975	gene2397	1.58827	4.61827e-06		PUV_RS02285	gene459	4.08872	9.21728e-15												PUV_RS03465	gene696	3.52511	9.72178e-07		PUV_RS12655	gene2533	3.67742	1.83894e-28		PUV_RS03365	gene676	2.57536	1.89039e-10
PUV_RS02450	gene492	5.34462	5.1462e-238		PUV_RS01255	gene252	5.76138	1.10473e-05		PUV_RS02630	gene528	1.36629	0.000545009		PUV_RS12020	gene2406	1.21002	0.0415387		PUV_RS00030	gene5	3.07394	2.7827e-09												PUV_RS03470	gene697	3.44763	0.011511		PUV_RS12660	gene2534	2.59704	1.26694e-23		PUV_RS03375	gene678	3.09468	0.00225098
PUV_RS02455	gene493	6.45559	0		PUV_RS12605	gene2523	3.20588	0.00547933		PUV_RS02635	gene529	1.46155	0.00199873		PUV_RS12025	gene2407	5.76168	6.0672e-25		PUV_RS02510	gene504	3.95085	0.0339018												PUV_RS03520	gene707	4.80803	9.77375e-112		PUV_RS12670	gene2536	2.07097	6.96267e-19		PUV_RS03405	gene684	4.49396	2.39042e-214
PUV_RS02460	gene494	7.43743	2.31409e-37		PUV_RS12630	gene2528	3.10116	0.000174786		PUV_RS02650	gene532	2.60521	1.10897e-40		PUV_RS12030	gene2408	5.61623	0		PUV_RS02515	gene505	3.532	0.0083832												PUV_RS00360	gene71	3.19589	2.07937e-07		PUV_RS12680	gene2538	1.36411	0.0304896		PUV_RS03415	gene686	2.43105	7.79281e-09
PUV_RS02500	gene502	2.39911	2.02159e-08		PUV_RS12635	gene2529	3.60086	1.05795e-07		PUV_RS02680	gene538	1.75751	4.52241e-11		PUV_RS01200	gene241	2.76069	7.66132e-07		PUV_RS02520	gene506	5.47304	0.000689991												PUV_RS03645	gene732	4.36936	1.13803e-08		PUV_RS01265	gene254	1.87588	0.00475264		PUV_RS03430	gene689	7.27529	3.76811e-17
PUV_RS02505	gene503	5.65876	0		PUV_RS01260	gene253	9.60707	1.51337e-12		PUV_RS02710	gene544	2.24829	1.76257e-93		PUV_RS12060	gene2414	3.43357	1.46604e-157		PUV_RS02525	gene507	3.50387	0.00914301												PUV_RS03710	gene745	5.87462	0.000153915		PUV_RS12760	gene2554	1.81579	9.93892e-06		PUV_RS03435	gene690	7.4088	9.0855e-102
PUV_RS02555	gene513	3.64764	1.10467e-05		PUV_RS12650	gene2532	5.00775	1.45312e-12		PUV_RS02830	gene569	1.90269	1.40627e-17		PUV_RS12070	gene2416	4.26142	0.00476187		PUV_RS02640	gene530	4.7245	0.00561909												PUV_RS03715	gene746	3.60656	0.0323572		PUV_RS12775	gene2557	2.82453	4.9027e-56		PUV_RS03440	gene691	7.44022	0
PUV_RS02560	gene514	4.05192	1.3655e-141		PUV_RS12655	gene2533	6.08791	4.77699e-05		PUV_RS02840	gene571	1.77879	6.15592e-14		PUV_RS12075	gene2417	3.35524	2.81728e-08		PUV_RS02645	gene531	4.68158	0.00624273												PUV_RS03755	gene754	5.40127	0.000768021		PUV_RS12780	gene2558	2.18194	1.26654e-25		PUV_RS03460	gene695	1.79733	0.000193541
PUV_RS02565	gene515	3.47524	6.69488e-13		PUV_RS12660	gene2534	5.64273	1.05485e-07		PUV_RS02860	gene575	5.04183	0		PUV_RS12080	gene2418	3.48015	4.80624e-15		PUV_RS02655	gene533	3.81348	0.000535552												PUV_RS03760	gene755	5.07295	0.00188713		PUV_RS12785	gene2559	1.65026	0.0102914		PUV_RS03495	gene702	4.34789	4.5174e-12
PUV_RS02570	gene516	4.41227	0		PUV_RS12680	gene2538	2.48013	1.44969e-10		PUV_RS02865	gene576	4.30939	9.33063e-74		PUV_RS12095	gene2421	3.09139	4.42956e-12		PUV_RS02660	gene534	3.9141	0.0363928												PUV_RS03785	gene760	2.5824	0.000142762		PUV_RS12790	gene2560	1.6456	8.46807e-05		PUV_RS03515	gene706	4.91323	2.93146e-124
PUV_RS02575	gene517	5.59792	0		PUV_RS01265	gene254	3.77615	0.000346368		PUV_RS02870	gene577	4.75866	1.00137e-70		PUV_RS12100	gene2422	8.33761	1.98547e-09		PUV_RS02670	gene536	1.59761	0.0134764												PUV_RS03790	gene761	4.04251	2.99957e-40		PUV_RS12840	gene2570	2.21711	0.00728293		PUV_RS03525	gene708	3.55683	0.0314493
PUV_RS02580	gene518	6.03781	0		PUV_RS01270	gene255	2.98648	4.52552e-15		PUV_RS02875	gene578	4.42113	9.58971e-75		PUV_RS12105	gene2423	3.16402	0.015185		PUV_RS02680	gene538	2.01789	0.0161131												PUV_RS03795	gene762	4.18884	1.09266e-54		PUV_RS12845	gene2571	2.72781	4.11167e-14		PUV_RS03555	gene714	7.33813	6.30789e-49
PUV_RS02585	gene519	6.18513	0		PUV_RS12775	gene2557	3.03019	5.6719e-18		PUV_RS02880	gene579	4.00033	3.30618e-146		PUV_RS12110	gene2424	3.4519	2.52753e-18		PUV_RS02685	gene539	1.91738	0.0326637												PUV_RS03805	gene764	4.2683	0.0170572		PUV_RS12860	gene2574	4.29052	5.53439e-215		PUV_RS03560	gene715	6.74293	4.19704e-82
PUV_RS02590	gene520	5.8459	0		PUV_RS12780	gene2558	3.31491	8.50056e-14		PUV_RS02905	gene584	1.8349	2.98196e-12		PUV_RS12115	gene2425	4.66966	1.02393e-11		PUV_RS00275	gene54	4.27902	0.000425649												PUV_RS03810	gene765	3.50465	3.04734e-05		PUV_RS12890	gene2580	4.24234	0		PUV_RS03565	gene716	6.1878	1.24999e-146
PUV_RS02595	gene521	5.74301	0		PUV_RS01275	gene256	2.99709	0.0343669		PUV_RS02940	gene591	1.63206	7.20794e-19		PUV_RS01210	gene243	2.6235	8.55834e-05		PUV_RS02690	gene540	4.47594	0.0104247												PUV_RS03870	gene777	2.95272	1.81813e-08		PUV_RS12900	gene2582	4.42313	3.35047e-272		PUV_RS03570	gene717	5.83865	3.05365e-23
PUV_RS02600	gene522	5.94308	4.84136e-177		PUV_RS12790	gene2560	1.51456	0.0142915		PUV_RS02960	gene595	2.70606	2.19479e-135		PUV_RS12140	gene2430	2.02543	2.14152e-27		PUV_RS02695	gene541	4.94897	3.05201e-61												PUV_RS03900	gene783	2.78733	2.62789e-06		PUV_RS12905	gene2583	1.52977	0.00721686		PUV_RS03575	gene718	3.40458	1.40109e-07
PUV_RS02605	gene523	5.5333	0		PUV_RS12795	gene2561	1.99403	0.0323545		PUV_RS02965	gene596	1.89308	1.42236e-21		PUV_RS12145	gene2431	2.82248	1.10128e-64		PUV_RS02700	gene542	4.46947	1.13157e-05												PUV_RS03905	gene784	3.52817	2.81257e-05		PUV_RS12910	gene2584	2.4143	2.29715e-07		PUV_RS13085	gene72	3.67279	2.04439e-06
PUV_RS02610	gene524	3.64512	6.30588e-185		PUV_RS12860	gene2574	2.42588	1.81617e-22		PUV_RS02980	gene599	1.69451	4.48737e-11		PUV_RS01215	gene244	1.8161	4.11195e-05		PUV_RS02720	gene547	3.249	0.00651825												PUV_RS03915	gene786	3.13356	5.06149e-05		PUV_RS12915	gene2585	2.3784	7.67121e-05		PUV_RS03615	gene726	2.40233	5.33136e-06
PUV_RS13120	gene525	3.09958	4.90209e-56		PUV_RS12890	gene2580	4.65012	0		PUV_RS02985	gene600	2.05123	6.7027e-25		PUV_RS12205	gene2443	3.68096	9.7492e-60		PUV_RS00280	gene55	6.94793	3.04069e-06												PUV_RS03920	gene787	2.70541	0.000340579		PUV_RS12930	gene2588	2.57077	4.97778e-15		PUV_RS03620	gene727	5.87995	9.05017e-24
PUV_RS02685	gene539	4.2309	6.814e-10		PUV_RS12895	gene2581	3.48759	0.00149494		PUV_RS02990	gene601	1.65689	5.38093e-05		PUV_RS12210	gene2444	1.44656	0.00471452		PUV_RS02740	gene551	3.13053	0.0102985												PUV_RS00400	gene79	4.91936	0.00320572		PUV_RS12935	gene2589	2.44855	1.98664e-43		PUV_RS03625	gene728	6.07829	9.66381e-42
PUV_RS13255	gene545	3.37453	3.07155e-98		PUV_RS12900	gene2582	5.27034	3.63666e-42		PUV_RS03000	gene603	3.46722	8.90428e-106		PUV_RS12215	gene2445	3.73522	1.63291e-266		PUV_RS02745	gene552	4.12138	2.32061e-10												PUV_RS03940	gene791	2.30832	1.92962e-06		PUV_RS12950	gene2592	2.58467	5.53386e-19		PUV_RS03630	gene729	4.79239	9.87488e-106
PUV_RS02730	gene549	2.41796	0.000696332		PUV_RS12905	gene2583	2.33311	0.00142598		PUV_RS03005	gene604	2.99419	2.04628e-145		PUV_RS12220	gene2446	6.30328	8.96547e-183		PUV_RS02780	gene559	2.28841	0.00428491												PUV_RS03945	gene792	2.44965	0.000162617		PUV_RS12955	gene2593	3.07106	1.07306e-86		PUV_RS03635	gene730	4.85389	1.41738e-170
PUV_RS02750	gene553	4.12819	1.81656e-102		PUV_RS12910	gene2584	2.1126	0.0260874		PUV_RS03010	gene605	2.83241	8.15551e-211		PUV_RS12240	gene2450	2.20219	0.000137186		PUV_RS00285	gene56	3.46279	1.35404e-05												PUV_RS03950	gene793	2.03499	0.000233034		PUV_RS12960	gene2594	2.12078	5.19851e-11		PUV_RS03640	gene731	5.55411	2.9376e-164
PUV_RS02770	gene557	6.07749	0.00272659		PUV_RS12925	gene2587	2.11579	1.92191e-05		PUV_RS03015	gene606	2.65318	7.69414e-108		PUV_RS12245	gene2451	2.11998	1.29004e-05		PUV_RS02785	gene560	3.03221	0.0158963												PUV_RS03955	gene794	1.47031	0.0370245		PUV_RS12965	gene2595	3.14545	4.33261e-14		PUV_RS03655	gene734	5.10807	4.9294e-23
PUV_RS02900	gene583	7.46625	0		PUV_RS12930	gene2588	2.82738	4.82809e-07		PUV_RS03020	gene607	2.6709	1.38653e-97		PUV_RS12250	gene2452	3.15161	1.26381e-09		PUV_RS02790	gene561	2.33075	8.93854e-07												PUV_RS00045	gene8	3.55721	1.06256e-34		PUV_RS12970	gene2596	2.51118	4.26253e-05		PUV_RS03660	gene735	3.47985	3.7942e-05
PUV_RS02935	gene590	2.6327	1.34874e-07		PUV_RS12955	gene2593	1.48621	0.000772421		PUV_RS03060	gene615	1.6017	4.6552e-05		PUV_RS12255	gene2453	2.58038	1.77115e-28		PUV_RS02830	gene569	3.50344	3.59647e-05												PUV_RS00405	gene80	5.88988	0.000192408		PUV_RS12975	gene2597	3.32173	2.23979e-17		PUV_RS03665	gene736	3.03703	9.4959e-06
PUV_RS02950	gene593	2.50938	6.19751e-11		PUV_RS12975	gene2597	3.74654	0.00245269		PUV_RS03075	gene618	2.98658	4.13855e-74		PUV_RS12260	gene2454	2.30162	1.59931e-08		PUV_RS02840	gene571	3.18651	0.0250602												PUV_RS04055	gene814	3.13221	9.07796e-34		PUV_RS00135	gene26	1.33992	0.0073499		PUV_RS03675	gene738	5.82954	2.65304e-50
PUV_RS02955	gene594	2.8271	0.000224012		PUV_RS00135	gene26	4.61712	1.59451e-20		PUV_RS03080	gene619	1.30567	0.000342996		PUV_RS12265	gene2455	3.01451	1.76418e-21		PUV_RS00295	gene58	3.46591	0.00266216												PUV_RS04060	gene815	2.02284	0.00413545		PUV_RS01295	gene260	2.5098	1.82133e-09		PUV_RS00375	gene74	5.43759	6.69077e-15
PUV_RS03045	gene612	3.05941	6.00262e-25		PUV_RS01295	gene260	6.64428	5.87554e-06		PUV_RS03125	gene628	2.16916	1.11233e-26		PUV_RS12270	gene2456	3.07639	1.92862e-25		PUV_RS00300	gene59	3.97479	0.0328554												PUV_RS04065	gene816	2.63349	0.000576738		PUV_RS12990	gene2600	3.62257	9.3623e-22		PUV_RS03700	gene743	1.80909	0.00399656
PUV_RS03050	gene613	2.53526	6.24791e-14		PUV_RS12990	gene2600	3.56264	0.00022347		PUV_RS03130	gene629	3.19713	1.37953e-154		PUV_RS12275	gene2457	1.76667	0.000227617		PUV_RS02975	gene598	3.68842	0.00452294												PUV_RS04070	gene817	2.92079	4.9483e-12		PUV_RS12995	gene2601	4.45894	6.33176e-09		PUV_RS00380	gene75	3.6426	2.3999e-06
PUV_RS03065	gene616	3.36548	0.00413962		PUV_RS12995	gene2601	5.0053	0.00183166		PUV_RS03135	gene630	2.86121	2.59493e-119		PUV_RS12355	gene2473	1.50539	0.0191131		PUV_RS02980	gene599	3.82707	0.00278644												PUV_RS04130	gene829	4.93333	0.00314002		PUV_RS13000	gene2602	5.37644	3.11456e-230		PUV_RS03800	gene763	6.34604	2.39646e-200
PUV_RS03090	gene621	3.33483	2.32835e-114		PUV_RS13000	gene2602	4.3777	1.84343e-34		PUV_RS03170	gene637	1.63554	0.000407491		PUV_RS12360	gene2474	2.1132	1.03586e-10		PUV_RS00305	gene60	5.8937	0.000174617												PUV_RS04135	gene830	2.65884	0.000260888		PUV_RS13005	gene2603	5.71648	2.00255e-60		PUV_RS00390	gene77	2.38801	1.13831e-29
PUV_RS03100	gene623	1.46488	0.0247113		PUV_RS13005	gene2603	3.48956	4.31623e-09		PUV_RS00325	gene64	1.51067	5.19286e-05		PUV_RS12380	gene2478	2.15444	2.23749e-18		PUV_RS00310	gene61	8.25692	6.79832e-09												PUV_RS04175	gene838	6.84957	3.7208e-06		PUV_RS13010	gene2604	4.02581	4.54096e-167		PUV_RS03860	gene775	3.06475	0.0389794
PUV_RS03105	gene624	2.43118	8.92602e-14		PUV_RS13010	gene2604	3.88713	1.71844e-65		PUV_RS03195	gene642	2.64051	2.03389e-66		PUV_RS12385	gene2479	2.36397	2.874e-28		PUV_RS03040	gene611	4.00864	0.0294384												PUV_RS04180	gene839	3.51965	0.00196875		PUV_RS13245	gene2605	4.32916	6.67773e-24		PUV_RS03865	gene776	3.1742	2.22944e-11
PUV_RS03110	gene625	2.95578	2.59991e-24		PUV_RS13245	gene2605	5.94877	8.09675e-05		PUV_RS03200	gene643	1.78815	9.42591e-13		PUV_RS01235	gene248	4.77773	4.39271e-79		PUV_RS03055	gene614	3.85417	0.0413774												PUV_RS04195	gene842	3.46461	2.08743e-08		PUV_RS13250	gene2606	3.34658	9.61857e-20		PUV_RS03875	gene778	1.61462	0.00641422
PUV_RS03155	gene634	7.23022	1.13533e-11		PUV_RS13250	gene2606	3.47993	0.000377682		PUV_RS00330	gene65	1.55884	0.00467167		PUV_RS12390	gene2480	2.2989	3.01659e-29		PUV_RS03070	gene617	5.35639	0.000981339												PUV_RS04205	gene844	3.64812	0.026874		PUV_RS13025	gene2607	4.75506	5.25384e-31		PUV_RS03925	gene788	3.93153	0.000204739
PUV_RS03160	gene635	8.03993	0		PUV_RS13025	gene2607	3.90545	3.50393e-06		PUV_RS03245	gene652	2.71902	6.56086e-120		PUV_RS12395	gene2481	1.72489	0.0380322		PUV_RS00315	gene62	5.45221	0.000735925												PUV_RS04230	gene849	5.40958	0.000707978		PUV_RS01300	gene261	4.49194	3.89025e-122		PUV_RS03935	gene790	2.42672	8.89637e-08
PUV_RS03190	gene641	2.63494	1.79472e-27		PUV_RS01300	gene261	4.83984	5.92729e-19		PUV_RS03270	gene657	2.55266	7.52334e-06		PUV_RS12400	gene2482	2.21196	3.02813e-07		PUV_RS03085	gene620	2.10153	0.00125515												PUV_RS04270	gene857	3.21571	7.68969e-31		PUV_RS01305	gene262	2.31534	0.0396676		PUV_RS03960	gene795	3.54325	1.30047e-06
PUV_RS13125	gene649	4.76495	8.49937e-292		PUV_RS13050	gene2612	4.02784	0.0233492		PUV_RS03315	gene666	1.78903	0.0101545		PUV_RS12405	gene2483	3.16748	1.4623e-23		PUV_RS03215	gene646	1.61951	0.029384												PUV_RS04275	gene858	1.47766	4.36126e-06		PUV_RS01310	gene263	3.06207	0.000234771		PUV_RS03965	gene796	5.3301	1.66809e-10
PUV_RS03235	gene650	5.84005	0		PUV_RS13055	gene2613	3.783	0.0144961		PUV_RS03320	gene667	1.96599	2.76761e-06		PUV_RS12410	gene2484	3.50354	1.48013e-46		PUV_RS03220	gene647	1.6705	0.0104844												PUV_RS04280	gene859	3.57236	2.13795e-05		PUV_RS01330	gene267	2.97754	1.09074e-08		PUV_RS03970	gene797	3.93935	0.00153505
PUV_RS03240	gene651	5.15184	2.77838e-134		PUV_RS01310	gene263	5.92135	8.91954e-05		PUV_RS03380	gene679	1.25461	0.00039882		PUV_RS12415	gene2485	4.41407	4.89978e-164		PUV_RS03280	gene659	3.87828	0.0424339												PUV_RS00440	gene87	5.09014	0.00229453		PUV_RS01355	gene272	2.26937	6.45244e-31		PUV_RS03975	gene798	6.47972	3.61097e-39
PUV_RS03250	gene653	2.52644	6.65005e-26		PUV_RS01330	gene267	3.98267	0.000929328		PUV_RS00345	gene68	1.79565	1.88658e-10		PUV_RS12420	gene2486	3.29572	4.81755e-71		PUV_RS03290	gene661	6.39248	2.89581e-05												PUV_RS04355	gene874	2.72341	3.42488e-05		PUV_RS01390	gene279	2.94727	2.00944e-12		PUV_RS03980	gene799	3.37714	8.6382e-05
PUV_RS03325	gene668	5.96539	0		PUV_RS01335	gene268	4.20384	0.0141834		PUV_RS03385	gene680	1.95223	2.14534e-23		PUV_RS12425	gene2487	3.20093	8.08559e-24		PUV_RS03295	gene662	2.80614	0.00220618												PUV_RS00050	gene9	2.7942	1.66794e-17		PUV_RS01395	gene280	2.97548	2.07747e-27		PUV_RS04010	gene805	3.8593	6.67079e-66
PUV_RS03330	gene669	5.71453	0		PUV_RS01340	gene269	3.11112	0.0238453		PUV_RS03395	gene682	1.2656	0.0161905		PUV_RS12430	gene2488	3.20035	2.88223e-57		PUV_RS03395	gene682	5.95505	8.39151e-06												PUV_RS04505	gene905	6.61053	9.91277e-06		PUV_RS01405	gene282	1.5149	2.45131e-06		PUV_RS04015	gene806	7.45692	0
PUV_RS03335	gene670	2.41631	1.18369e-40		PUV_RS00140	gene27	4.87299	2.30292e-13		PUV_RS00350	gene69	2.07466	4.15944e-21		PUV_RS12435	gene2489	3.35277	5.68774e-34		PUV_RS03450	gene693	3.84299	0.0431292												PUV_RS04510	gene906	4.18423	0.00702233		PUV_RS01420	gene285	3.5759	1.83895e-18		PUV_RS04020	gene807	5.18926	0.0027916
PUV_RS03340	gene671	2.44652	1.1343e-18		PUV_RS01345	gene270	3.70906	6.50295e-13		PUV_RS03465	gene696	2.26666	6.47834e-39		PUV_RS01240	gene249	5.20465	1.77373e-162		PUV_RS03465	gene696	2.98116	0.00137131												PUV_RS04595	gene922	2.88541	4.04526e-19		PUV_RS01425	gene286	2.31394	2.61064e-23		PUV_RS04085	gene820	6.5532	2.01081e-07
PUV_RS03345	gene672	1.75308	6.15108e-16		PUV_RS01355	gene272	1.84795	2.55284e-06		PUV_RS03470	gene697	2.49551	2.46423e-42		PUV_RS12440	gene2490	4.27685	4.58575e-53		PUV_RS03475	gene698	4.43521	0.0113626												PUV_RS04620	gene927	4.36107	1.7534e-24		PUV_RS01430	gene287	2.82614	2.01675e-09		PUV_RS04095	gene822	4.0134	1.06477e-90
PUV_RS03355	gene674	2.85429	7.19332e-19		PUV_RS01390	gene279	2.45893	0.0143117		PUV_RS03480	gene699	1.50544	0.00812178		PUV_RS12445	gene2491	5.25012	5.80897e-43		PUV_RS03505	gene704	5.0056	1.12086e-05												PUV_RS04625	gene928	4.78523	5.04051e-30		PUV_RS01465	gene294	3.54661	9.77173e-121		PUV_RS04100	gene823	2.80576	5.2945e-47
PUV_RS03365	gene676	3.32295	3.72421e-49		PUV_RS00145	gene28	2.7625	0.000391629		PUV_RS00355	gene70	1.37707	0.0157237		PUV_RS12450	gene2492	1.70507	0.000402021		PUV_RS03520	gene707	5.0642	1.11638e-187												PUV_RS04630	gene929	3.24945	7.59715e-06		PUV_RS01470	gene295	3.01022	3.56712e-15		PUV_RS04110	gene825	3.47635	8.14624e-61
PUV_RS03375	gene678	2.21	0.00364558		PUV_RS01395	gene280	3.14819	4.31945e-06		PUV_RS03485	gene700	1.39444	0.00732292		PUV_RS12460	gene2494	1.59413	0.000473341		PUV_RS03585	gene720	4.38656	0.0033732												PUV_RS04660	gene935	4.69856	0.0054674		PUV_RS01475	gene296	2.54898	2.10373e-13		PUV_RS04115	gene826	3.31786	9.31432e-45
PUV_RS03405	gene684	4.69392	0		PUV_RS01400	gene281	2.44585	7.99142e-07		PUV_RS00360	gene71	2.47714	2.80747e-45		PUV_RS12470	gene2496	1.66982	2.01774e-08		PUV_RS03590	gene721	3.68109	1.38416e-06												PUV_RS04695	gene942	3.74329	5.88517e-14		PUV_RS01480	gene297	2.33849	3.24251e-12		PUV_RS04160	gene835	2.55644	1.05059e-19
PUV_RS03415	gene686	2.05623	5.50067e-07		PUV_RS01405	gene282	1.73269	1.9199e-08		PUV_RS03535	gene710	1.89552	2.46497e-15		PUV_RS12475	gene2497	1.33303	0.012474		PUV_RS03595	gene722	2.91972	2.36383e-07												PUV_RS04760	gene955	3.23589	7.80273e-05		PUV_RS01485	gene298	1.84402	0.00263696		PUV_RS04165	gene836	5.77877	0.000173871
PUV_RS03420	gene687	1.54668	0.0051211		PUV_RS01420	gene285	5.39959	0.000517166		PUV_RS03540	gene711	1.83956	3.6696e-09		PUV_RS12480	gene2498	1.85266	4.34397e-26		PUV_RS03705	gene744	1.76384	5.77712e-08												PUV_RS04765	gene956	2.78802	0.00230968		PUV_RS00020	gene3	4.23016	2.19701e-75		PUV_RS04215	gene846	2.32226	0.0444857
PUV_RS03430	gene689	7.57656	2.11818e-71		PUV_RS01425	gene286	1.4942	0.0416616		PUV_RS03545	gene712	1.95913	2.47019e-15		PUV_RS12485	gene2499	1.77724	4.43392e-10		PUV_RS03710	gene745	3.21803	0.00247954												PUV_RS04785	gene960	5.51874	0.000504069		PUV_RS00155	gene30	2.60079	3.54718e-15		PUV_RS04240	gene851	6.32064	1.21933e-109
PUV_RS03435	gene690	8.06286	0		PUV_RS01430	gene287	3.47184	0.000371712		PUV_RS03550	gene713	1.43862	1.78413e-05		PUV_RS01245	gene250	3.44848	7.18998e-09		PUV_RS03740	gene751	3.62001	0.0291304												PUV_RS04790	gene961	4.01933	0.00138692		PUV_RS01495	gene300	3.31288	4.56805e-22		PUV_RS04250	gene853	2.80078	1.18063e-56
PUV_RS03440	gene691	7.90865	0		PUV_RS01465	gene294	3.83874	5.14028e-23		PUV_RS03645	gene732	3.39658	1.40582e-118		PUV_RS12490	gene2500	1.92125	1.81446e-11		PUV_RS03745	gene752	4.05136	0.0271863												PUV_RS04795	gene962	3.93566	0.0123561		PUV_RS01500	gene301	3.8786	1.00309e-18		PUV_RS04265	gene856	1.75527	2.82781e-13
PUV_RS03460	gene695	4.06972	1.02184e-166		PUV_RS01470	gene295	2.40007	0.000181676		PUV_RS03650	gene733	2.50519	6.7272e-76		PUV_RS12495	gene2501	1.95046	1.38936e-25		PUV_RS03790	gene761	1.45152	0.0101007												PUV_RS04800	gene963	4.21238	0.0187524		PUV_RS01505	gene302	2.9866	0		PUV_RS04295	gene862	1.90737	0.0487118
PUV_RS03495	gene702	4.49262	1.12059e-32		PUV_RS00020	gene3	6.17511	2.69031e-09		PUV_RS03710	gene745	1.48559	2.84013e-07		PUV_RS12510	gene2504	6.45412	0		PUV_RS03795	gene762	1.90055	4.46751e-07												PUV_RS04805	gene964	3.07233	0.00482408		PUV_RS01520	gene305	1.72127	3.86949e-05		PUV_RS04300	gene863	3.37456	4.68577e-07
PUV_RS03510	gene705	3.91364	0.00727533		PUV_RS00155	gene30	3.69262	2.64098e-10		PUV_RS03715	gene746	1.51988	1.3295e-05		PUV_RS12530	gene2508	1.83918	2.90964e-09		PUV_RS03805	gene764	2.96389	0.00345843												PUV_RS04810	gene965	3.86506	0.00217679		PUV_RS01540	gene309	5.09641	9.61883e-48		PUV_RS04330	gene869	1.79508	0.00725335
PUV_RS03515	gene706	5.90589	0		PUV_RS01495	gene300	3.84545	5.90062e-06		PUV_RS03755	gene754	4.14062	6.52184e-50		PUV_RS01250	gene251	2.61125	2.60242e-07		PUV_RS03905	gene784	4.28232	3.35648e-05												PUV_RS04815	gene966	5.66654	0.000375659		PUV_RS01545	gene310	3.91879	1.21717e-119		PUV_RS04335	gene870	2.42056	3.18096e-13
PUV_RS03525	gene708	3.90836	2.54731e-08		PUV_RS01500	gene301	4.23272	0.00029405		PUV_RS03760	gene755	4.19026	1.64524e-53		PUV_RS12585	gene2519	1.60757	0.0200466		PUV_RS03910	gene785	2.79209	0.000582056												PUV_RS04830	gene969	4.70118	0.00621596		PUV_RS01560	gene313	4.19846	1.33669e-09		PUV_RS04340	gene871	2.22985	1.02071e-17
PUV_RS03530	gene709	3.06719	5.52353e-09		PUV_RS01505	gene302	3.09245	1.99848e-94		PUV_RS03785	gene760	2.19883	1.076e-37		PUV_RS12595	gene2521	4.06074	1.8223e-83		PUV_RS03915	gene786	2.16955	0.000404777												PUV_RS04840	gene971	4.0509	0.000120218		PUV_RS01570	gene315	2.39948	2.13893e-07		PUV_RS04345	gene872	2.15648	3.08958e-14
PUV_RS03555	gene714	7.64899	5.94291e-215		PUV_RS01540	gene309	5.83525	7.13111e-06		PUV_RS03790	gene761	2.27122	2.15343e-55		PUV_RS12615	gene2525	5.0238	5.42351e-78		PUV_RS03920	gene787	2.16495	0.00337767												PUV_RS04845	gene972	3.0242	0.0167955		PUV_RS01575	gene316	2.16663	1.43212e-06		PUV_RS04365	gene876	1.89021	0.0316104
PUV_RS03560	gene715	6.10596	4.18483e-292		PUV_RS01545	gene310	4.19397	1.0895e-22		PUV_RS03795	gene762	2.00281	3.07413e-18		PUV_RS12625	gene2527	6.66489	0		PUV_RS03975	gene798	3.18159	1.79641e-11												PUV_RS04850	gene973	4.37548	2.84865e-20		PUV_RS01580	gene317	2.6509	0.0251873		PUV_RS04405	gene884	1.81839	3.80396e-06
PUV_RS03565	gene716	4.90743	1.28924e-245		PUV_RS01560	gene313	4.66523	0.0046006		PUV_RS03810	gene765	2.75281	1.03705e-88		PUV_RS12640	gene2530	2.94974	0.000163374		PUV_RS04055	gene814	1.62016	2.10254e-05												PUV_RS04880	gene979	4.0327	1.86522e-14		PUV_RS01585	gene318	2.90802	0.000136056		PUV_RS04445	gene892	3.9641	0.00155336
PUV_RS03570	gene717	4.42466	7.01275e-61		PUV_RS01570	gene315	6.61153	6.21765e-06		PUV_RS03850	gene773	1.34485	0.00073831		PUV_RS12645	gene2531	4.53839	0.00196755		PUV_RS04060	gene815	2.28845	0.000729824												PUV_RS04885	gene980	5.34454	9.54831e-05		PUV_RS00165	gene32	3.20564	9.2939e-08		PUV_RS00460	gene91	7.91597	2.1084e-163
PUV_RS03575	gene718	3.08727	2.34853e-11		PUV_RS01575	gene316	4.50118	9.074e-05		PUV_RS03855	gene774	1.56209	0.000123391		PUV_RS12700	gene2542	1.51642	2.60069e-10		PUV_RS04065	gene816	2.4124	0.000155142												PUV_RS04915	gene986	4.07545	0.0276846		PUV_RS01615	gene324	2.51328	0.0140317		PUV_RS04550	gene914	2.04828	0.000482382
PUV_RS13085	gene72	3.57041	1.90423e-25		PUV_RS01585	gene318	4.82999	0.00293749		PUV_RS03870	gene777	1.66914	8.64775e-16		PUV_RS12705	gene2543	7.27822	2.16379e-21		PUV_RS04070	gene817	4.06811	3.05564e-36												PUV_RS04930	gene989	3.68447	8.31599e-19		PUV_RS01620	gene325	3.44417	1.27536e-21		PUV_RS04570	gene917	7.69983	1.75694e-19
PUV_RS03610	gene725	1.65153	0.0215082		PUV_RS01590	gene319	5.76695	0.000145559		PUV_RS03880	gene779	1.3144	0.00183058		PUV_RS12710	gene2544	7.31633	1.18366e-29		PUV_RS04075	gene818	3.57286	0.000402157												PUV_RS04935	gene990	4.79752	0.00464702		PUV_RS01625	gene326	3.67561	0.00247991		PUV_RS04575	gene918	4.76954	9.69947e-36
PUV_RS03615	gene726	3.24135	2.11369e-41		PUV_RS00165	gene32	3.22297	0.0180498		PUV_RS00395	gene78	1.59235	9.1068e-06		PUV_RS12715	gene2545	6.59909	1.26385e-05		PUV_RS04080	gene819	2.40794	0.0132039												PUV_RS04940	gene991	6.40896	2.09983e-05		PUV_RS01630	gene327	3.99703	4.37446e-88		PUV_RS00465	gene92	7.43395	3.1567e-178
PUV_RS03620	gene727	4.86138	6.15064e-96		PUV_RS01595	gene320	2.53308	0.00401325		PUV_RS03895	gene782	2.11001	7.42476e-10		PUV_RS12720	gene2546	5.41546	1.2286e-05		PUV_RS00415	gene82	3.49579	0.0391975												PUV_RS04945	gene992	3.04392	0.00116714		PUV_RS01635	gene328	3.52116	3.02636e-63		PUV_RS00470	gene93	7.32978	1.18215e-122
PUV_RS03625	gene728	6.24809	7.34615e-240		PUV_RS01600	gene321	5.01181	0.0016928		PUV_RS03900	gene783	2.13236	8.13552e-30		PUV_RS12725	gene2547	6.4482	3.04899e-24		PUV_RS04085	gene820	3.90972	4.3547e-05												PUV_RS04950	gene993	4.13097	7.70448e-06		PUV_RS01655	gene332	2.32762	1.07802e-40		PUV_RS04635	gene930	3.30593	0.00602426
PUV_RS03630	gene729	5.68082	0		PUV_RS01620	gene325	6.15955	3.71336e-05		PUV_RS03905	gene784	1.4824	5.31418e-10		PUV_RS12755	gene2553	1.76278	4.49729e-10		PUV_RS04125	gene828	1.92491	0.00794808												PUV_RS04970	gene997	4.82038	7.55704e-30		PUV_RS01680	gene337	3.12662	1.21712e-120		PUV_RS04640	gene931	5.94878	0.000115429
PUV_RS03635	gene730	4.83056	0		PUV_RS01630	gene327	7.15932	7.47568e-09		PUV_RS03920	gene787	1.30972	0.00251373		PUV_RS12765	gene2555	2.37563	2.70498e-35		PUV_RS00420	gene83	4.82654	0.00437577												PUV_RS04975	gene998	3.63458	9.74289e-14		PUV_RS01735	gene348	2.44319	1.77172e-105		PUV_RS04645	gene932	3.35961	4.15924e-06
PUV_RS03640	gene731	5.99203	0		PUV_RS01635	gene328	4.72541	1.00895e-13		PUV_RS00400	gene79	1.36658	0.00979912		PUV_RS12800	gene2562	4.7493	1.78187e-26		PUV_RS04135	gene830	2.4193	0.00136891												PUV_RS04980	gene999	4.15664	2.67229e-23		PUV_RS01740	gene349	3.04672	1.13032e-14		PUV_RS00475	gene94	7.06993	1.33333e-211
PUV_RS03655	gene734	6.69832	6.34507e-294		PUV_RS01640	gene329	2.12936	0.0313941		PUV_RS03940	gene791	1.71112	6.38646e-24		PUV_RS01280	gene257	1.3552	0.0163323		PUV_RS04140	gene831	2.08698	0.0405123																	PUV_RS01745	gene350	2.31669	0.000432514		PUV_RS04685	gene940	3.25594	1.49415e-24
PUV_RS03660	gene735	6.88024	5.40151e-91		PUV_RS01655	gene332	2.62178	5.87222e-20		PUV_RS03945	gene792	1.67091	2.22396e-10		PUV_RS12865	gene2575	3.90809	4.64928e-51		PUV_RS04150	gene833	2.60511	0.0360029																	PUV_RS01760	gene353	1.91212	0.00398951		PUV_RS04705	gene944	4.28718	1.74343e-10
PUV_RS03665	gene736	5.23079	1.62468e-100		PUV_RS01665	gene334	4.588	0.00558917		PUV_RS03950	gene793	1.55827	7.50236e-06		PUV_RS12870	gene2576	3.92402	1.1079e-82		PUV_RS00425	gene84	7.2182	9.97198e-07																	PUV_RS01765	gene354	5.19751	3.98811e-128		PUV_RS00480	gene95	3.77857	2.71756e-06
PUV_RS03670	gene737	2.83632	9.92195e-21		PUV_RS01765	gene354	4.71658	4.24039e-38		PUV_RS03955	gene794	1.14024	0.0330774		PUV_RS12875	gene2577	5.74532	8.42664e-35		PUV_RS04185	gene840	2.56169	0.013951																	PUV_RS01810	gene363	2.44973	7.85294e-24		PUV_RS04745	gene952	6.45424	0
PUV_RS03675	gene738	4.61212	4.07594e-95		PUV_RS01810	gene363	1.67425	0.00244664		PUV_RS00045	gene8	1.83435	4.24756e-17		PUV_RS01285	gene258	2.46165	5.48792e-19		PUV_RS04195	gene842	2.34191	0.0011534																	PUV_RS01815	gene364	3.67008	2.26931e-155		PUV_RS04755	gene954	3.85261	3.73731e-55
PUV_RS03680	gene739	4.2394	0.0047397		PUV_RS01815	gene364	2.23498	9.79176e-12		PUV_RS00405	gene80	2.19424	4.89932e-12		PUV_RS12980	gene2598	3.08649	0.00658811		PUV_RS04200	gene843	3.59409	8.99302e-09																	PUV_RS01870	gene376	1.71355	0.0275518		PUV_RS00485	gene96	6.02497	4.28915e-19
PUV_RS00375	gene74	5.44532	1.28773e-105		PUV_RS01885	gene379	2.25537	0.000311452		PUV_RS04055	gene814	1.57216	3.3592e-13		PUV_RS12985	gene2599	6.10759	7.92451e-24		PUV_RS04205	gene844	3.25055	0.0203888																	PUV_RS01875	gene377	2.25829	2.13845e-09		PUV_RS04820	gene967	1.67325	0.0289569
PUV_RS00380	gene75	4.83065	1.47674e-53		PUV_RS00195	gene38	3.71323	1.47179e-17		PUV_RS04120	gene827	1.34637	0.0219508		PUV_RS13075	gene2617	4.19204	2.08621e-48		PUV_RS04210	gene845	4.40845	0.0118443																	PUV_RS01885	gene379	2.18634	3.48355e-13		PUV_RS04825	gene968	1.52554	0.000393183
PUV_RS03775	gene758	3.45332	0.00117248		PUV_RS01890	gene380	2.38229	0.0405034		PUV_RS04135	gene830	1.22882	0.0278097		PUV_RS01360	gene273	7.30481	2.64517e-29		PUV_RS00430	gene85	5.72499	0.000312057																	PUV_RS00195	gene38	3.13031	4.54181e-65		PUV_RS00490	gene97	6.11988	4.02569e-96
PUV_RS03780	gene759	2.74598	0.0490156		PUV_RS01895	gene381	3.00499	4.91535e-19		PUV_RS04175	gene838	2.27464	3.09161e-40		PUV_RS01365	gene274	5.49988	3.42512e-134		PUV_RS04280	gene859	2.41841	0.018839																	PUV_RS01890	gene380	2.87066	6.9368e-07		PUV_RS04835	gene970	5.90088	3.54824e-227
PUV_RS03800	gene763	6.11946	0		PUV_RS01900	gene382	3.02777	6.2742e-10		PUV_RS04180	gene839	2.26594	3.23292e-38		PUV_RS01370	gene275	5.58478	0		PUV_RS00435	gene86	5.80588	0.000275167																	PUV_RS01895	gene381	1.48099	7.44155e-07		PUV_RS04865	gene976	2.1893	0.000525815
PUV_RS00390	gene77	2.0333	2.30219e-19		PUV_RS01905	gene383	2.25089	4.46593e-05		PUV_RS04195	gene842	1.89314	7.4512e-27		PUV_RS01375	gene276	5.8123	0		PUV_RS00440	gene87	6.87247	1.15185e-05																	PUV_RS01900	gene382	3.11589	3.71091e-45		PUV_RS04870	gene977	3.26942	9.54735e-123
PUV_RS03865	gene776	1.9401	0.000599175		PUV_RS01910	gene384	3.75641	0.0387959		PUV_RS04230	gene849	3.6836	9.43623e-70		PUV_RS01455	gene292	2.48184	1.64113e-09		PUV_RS04370	gene877	2.45039	0.0406693																	PUV_RS01905	gene383	1.75183	1.28229e-07		PUV_RS00495	gene98	6.48634	2.2689e-83
PUV_RS03925	gene788	3.34945	1.79943e-09		PUV_RS01920	gene386	1.9712	5.11214e-08		PUV_RS04260	gene855	2.24885	6.71791e-19		PUV_RS01530	gene307	1.62849	0.032454		PUV_RS04375	gene878	4.51205	0.00947277																	PUV_RS01910	gene384	2.11893	0.0300949		PUV_RS04895	gene982	5.15307	6.88599e-33
PUV_RS03935	gene790	1.59931	0.0493591		PUV_RS00200	gene39	1.8652	0.0439832		PUV_RS04270	gene857	2.09349	6.58928e-37		PUV_RS01535	gene308	2.06723	0.0317338		PUV_RS04505	gene905	6.26334	4.94345e-05																	PUV_RS01920	gene386	2.59292	2.81398e-58		PUV_RS04900	gene983	7.79973	4.14147e-100
PUV_RS03960	gene795	4.92323	1.12411e-25		PUV_RS01985	gene399	2.80083	2.31911e-53		PUV_RS04275	gene858	1.92513	6.75236e-73		PUV_RS01550	gene311	3.55016	0.000407133		PUV_RS04510	gene906	5.43752	0.000802735																	PUV_RS01985	gene399	5.1758	0		PUV_RS04910	gene985	5.13664	5.88144e-11
PUV_RS03965	gene796	3.68525	1.52864e-19		PUV_RS00025	gene4	4.01958	6.57505e-12		PUV_RS04280	gene859	2.29677	1.48454e-31		PUV_RS00175	gene34	1.56164	0.000232945		PUV_RS04520	gene908	4.26491	0.0170026																	PUV_RS00025	gene4	2.76737	1.31545e-32		PUV_RS04920	gene987	8.30622	1.33388e-113
PUV_RS03970	gene797	3.40062	0.000213331		PUV_RS00205	gene40	4.87422	3.32546e-07		PUV_RS04285	gene860	1.43623	0.00292258		PUV_RS01730	gene347	1.28106	0.0298568		PUV_RS04525	gene909	3.90754	0.0144601																	PUV_RS00205	gene40	4.44867	1.51266e-51		PUV_RS00500	gene99	6.09691	1.11091e-50
PUV_RS03975	gene798	2.7768	2.06477e-06		PUV_RS01990	gene400	2.92598	2.75824e-83		PUV_RS04325	gene868	1.68126	3.2691e-11		PUV_RS00180	gene35	1.85154	3.91387e-06		PUV_RS04530	gene910	5.29798	0.00113684																	PUV_RS01990	gene400	5.52632	0
PUV_RS03980	gene799	2.2776	0.00853687		PUV_RS02025	gene407	4.28767	0.0144058		PUV_RS04355	gene874	1.43342	0.000280594		PUV_RS01775	gene356	1.83552	3.57406e-17		PUV_RS04540	gene912	4.57826	0.00187277																	PUV_RS01995	gene401	4.20752	1.26106e-56
PUV_RS04005	gene804	1.32281	0.00264929		PUV_RS02030	gene408	3.55438	1.12763e-53		PUV_RS04410	gene885	2.0858	3.84438e-06		PUV_RS01780	gene357	1.47058	3.20325e-06		PUV_RS04620	gene927	2.06351	2.76579e-05																	PUV_RS02000	gene402	2.5972	1.118e-17
PUV_RS04010	gene805	4.52474	1.7445e-101		PUV_RS02035	gene409	4.01347	0.0225553		PUV_RS04450	gene893	2.27297	1.61591e-12		PUV_RS01800	gene361	6.89364	3.25958e-114		PUV_RS04625	gene928	1.70688	0.00023359																	PUV_RS02100	gene422	1.7303	8.94181e-06
PUV_RS04015	gene806	8.37666	0		PUV_RS02050	gene412	1.99263	0.00592782		PUV_RS00050	gene9	1.6834	3.48531e-12		PUV_RS01805	gene362	1.57672	0.000844265		PUV_RS04680	gene939	5.11139	0.00197738																	PUV_RS02110	gene424	1.9292	1.64656e-07
PUV_RS04020	gene807	5.40738	5.43755e-06		PUV_RS02055	gene413	2.22462	0.0352949		PUV_RS04485	gene901	1.82092	0.0127758		PUV_RS01825	gene366	2.05599	2.51277e-08		PUV_RS04695	gene942	1.85459	0.00352224																	PUV_RS02150	gene432	1.88181	0.000553543
PUV_RS04090	gene821	5.19135	0.0324798		PUV_RS02100	gene422	4.50829	1.42353e-08		PUV_RS04505	gene905	2.47994	1.66378e-24		PUV_RS01830	gene367	1.65901	7.12656e-05		PUV_RS04745	gene952	2.92808	7.93463e-78																	PUV_RS02155	gene433	1.77517	0.00495063
PUV_RS04095	gene822	5.18123	0		PUV_RS02110	gene424	1.86708	0.0206521		PUV_RS04510	gene906	1.88818	7.40374e-09		PUV_RS01850	gene372	4.12209	1.89184e-18		PUV_RS04780	gene959	3.16665	0.00937135																	PUV_RS02160	gene434	1.91975	0.00211088
PUV_RS04100	gene823	4.51179	2.69586e-205		PUV_RS02115	gene425	3.78822	0.0378812		PUV_RS04580	gene919	2.06757	1.28126e-08		PUV_RS01860	gene374	2.36658	0.0038747		PUV_RS04785	gene960	6.30468	3.96643e-05																	PUV_RS02175	gene437	1.91794	0.00372071
PUV_RS04105	gene824	1.8581	2.12439e-17		PUV_RS02145	gene431	3.43032	0.0358543		PUV_RS04585	gene920	1.94988	1.67484e-18		PUV_RS01925	gene387	3.99246	0.0151855		PUV_RS04790	gene961	7.77267	7.47334e-08																	PUV_RS02180	gene438	3.1196	2.36894e-11
PUV_RS04110	gene825	3.36143	4.09065e-88		PUV_RS02155	gene433	2.49481	0.000160584		PUV_RS04590	gene921	2.29221	3.05717e-35		PUV_RS01930	gene388	6.6622	7.30897e-11		PUV_RS04795	gene962	6.63199	1.12226e-05																	PUV_RS02185	gene439	1.53151	2.04601e-05
PUV_RS04115	gene826	2.97788	1.38082e-50		PUV_RS02160	gene434	2.36051	0.0145774		PUV_RS04595	gene922	2.77239	1.56828e-95		PUV_RS01935	gene389	2.79872	2.43772e-09		PUV_RS04800	gene963	3.53	0.00795747																	PUV_RS02245	gene451	2.21203	1.13374e-12
PUV_RS04160	gene835	2.37678	6.17667e-23		PUV_RS02175	gene437	3.03831	0.030048		PUV_RS04600	gene923	2.1281	2.77264e-27		PUV_RS01940	gene390	4.77326	1.82263e-116		PUV_RS04805	gene964	3.67758	0.000191957																	PUV_RS02285	gene459	4.42789	8.26623e-48
PUV_RS04165	gene836	2.70757	0.00729085		PUV_RS02180	gene438	4.34086	0.000198487		PUV_RS04605	gene924	2.07198	1.86001e-25		PUV_RS01945	gene391	5.62062	1.71438e-68		PUV_RS04810	gene965	3.1034	0.0113271																	PUV_RS00240	gene47	1.57969	0.0038943
PUV_RS04215	gene846	2.57309	0.000254494		PUV_RS02185	gene439	2.55359	1.92799e-21		PUV_RS04610	gene925	1.66439	2.866e-15		PUV_RS01955	gene393	4.01699	2.80225e-118		PUV_RS04850	gene973	1.75168	0.000655526																	PUV_RS00250	gene49	1.60213	0.000343857
PUV_RS04240	gene851	7.58827	2.7973e-80		PUV_RS02245	gene451	2.2366	0.000174308		PUV_RS04620	gene927	2.47319	6.18424e-61		PUV_RS01960	gene394	4.57094	1.87182e-67		PUV_RS04880	gene979	2.76109	1.30083e-05																	PUV_RS02485	gene499	1.73352	6.44087e-05
PUV_RS04245	gene852	1.90765	0.000168674		PUV_RS02250	gene452	3.52554	0.00124595		PUV_RS04625	gene928	2.25181	2.40659e-75		PUV_RS01965	gene395	3.69933	3.76452e-216		PUV_RS04885	gene980	3.54485	0.00188986																	PUV_RS00030	gene5	4.75659	5.61676e-165
PUV_RS04250	gene853	3.87445	5.55715e-159		PUV_RS02285	gene459	5.22421	2.07251e-27		PUV_RS04630	gene929	2.05697	1.17102e-34		PUV_RS01970	gene396	2.54255	5.44781e-88		PUV_RS04930	gene989	3.01285	4.01399e-16																	PUV_RS00255	gene50	3.50994	1.67446e-07
PUV_RS04255	gene854	1.96738	2.25964e-08		PUV_RS00240	gene47	1.62842	0.0144572		PUV_RS04655	gene934	2.41452	6.72173e-12		PUV_RS02005	gene403	4.19452	7.74252e-15		PUV_RS04935	gene990	4.80161	0.0044989																	PUV_RS02620	gene526	1.93826	3.89789e-23
PUV_RS04265	gene856	3.73061	8.35543e-261		PUV_RS00030	gene5	5.42415	3.5058e-40		PUV_RS04660	gene935	2.60963	7.26115e-42		PUV_RS02010	gene404	2.29085	9.37881e-16		PUV_RS04940	gene991	5.7357	1.18588e-07																	PUV_RS02625	gene527	2.36246	1.48364e-09
PUV_RS04290	gene861	1.96321	0.0282976		PUV_RS02520	gene506	4.37656	0.00937618		PUV_RS04690	gene941	1.41167	0.0106455		PUV_RS02015	gene405	2.17154	6.65563e-26		PUV_RS04945	gene992	3.82967	2.85695e-07																	PUV_RS02630	gene528	3.0165	6.29276e-48
PUV_RS04295	gene862	1.96302	0.0355467		PUV_RS02620	gene526	1.97088	3.28549e-08		PUV_RS04695	gene942	2.00247	1.19475e-48		PUV_RS02020	gene406	1.98984	1.03425e-14		PUV_RS04950	gene993	4.91689	2.70845e-16																	PUV_RS02635	gene529	2.41065	1.29896e-07
PUV_RS04300	gene863	2.85298	5.10821e-07		PUV_RS02625	gene527	2.1092	0.00265866		PUV_RS04715	gene946	1.91274	8.83725e-24		PUV_RS02035	gene409	2.42166	1.97149e-18		PUV_RS04970	gene997	2.42161	2.69646e-07																	PUV_RS02645	gene531	3.02614	4.17583e-07
PUV_RS04310	gene865	2.36175	1.27094e-29		PUV_RS02630	gene528	2.00343	1.81982e-06		PUV_RS04720	gene947	1.53996	0.00185224		PUV_RS02040	gene410	2.25926	2.42622e-10		PUV_RS04975	gene998	2.53447	3.5293e-09																	PUV_RS02650	gene532	4.35047	5.22789e-41
PUV_RS04315	gene866	2.18677	1.1069e-19		PUV_RS02640	gene530	5.54915	0.000316305		PUV_RS04725	gene948	1.36459	0.00250035		PUV_RS02045	gene411	2.61178	3.82454e-27		PUV_RS04980	gene999	2.27362	8.89833e-10																	PUV_RS02680	gene538	3.04784	1.62993e-50
PUV_RS04320	gene867	3.56424	5.7216e-129		PUV_RS02645	gene531	5.90817	9.3227e-05		PUV_RS04730	gene949	1.82703	1.01231e-07		PUV_RS02065	gene415	1.22089	0.00697262																						PUV_RS02710	gene544	3.51274	1.30267e-148
PUV_RS04335	gene870	1.814	6.14241e-07		PUV_RS02650	gene532	4.24099	2.46235e-05		PUV_RS04735	gene950	1.66668	5.74043e-07		PUV_RS02070	gene416	2.0231	5.10502e-09																						PUV_RS02740	gene551	1.6909	0.00173679
PUV_RS04340	gene871	2.40802	3.5303e-18		PUV_RS02655	gene533	2.88793	0.0202181		PUV_RS04760	gene955	2.22765	1.10397e-49		PUV_RS00215	gene42	1.88787	9.90284e-08																						PUV_RS02745	gene552	2.85267	6.62334e-41
PUV_RS04345	gene872	1.99001	3.46935e-11		PUV_RS02675	gene537	1.85392	0.00498605		PUV_RS04765	gene956	2.03329	4.39705e-18		PUV_RS00220	gene43	3.00545	2.17961e-30																						PUV_RS02775	gene558	2.07708	9.29473e-07
PUV_RS04385	gene880	1.98544	0.00121377		PUV_RS02680	gene538	3.7754	1.65482e-13		PUV_RS04770	gene957	1.50744	3.31255e-06		PUV_RS00225	gene44	2.88268	3.26562e-10																						PUV_RS02785	gene560	2.28528	0.0063603
PUV_RS04390	gene881	1.8397	0.000138437		PUV_RS02690	gene540	4.72614	0.00380345		PUV_RS04775	gene958	1.47416	2.13803e-07		PUV_RS02210	gene444	2.35445	9.15159e-08																						PUV_RS02805	gene564	1.93094	6.78178e-31
PUV_RS04405	gene884	3.98063	5.53305e-124		PUV_RS02710	gene544	1.90031	1.45535e-15		PUV_RS04810	gene965	1.57781	2.13522e-11		PUV_RS00230	gene45	3.09672	3.80598e-11																						PUV_RS02825	gene568	1.27227	0.00447204
PUV_RS04425	gene888	1.43446	0.0412379		PUV_RS02720	gene547	3.69842	0.000524891		PUV_RS04815	gene966	1.4723	0.000183318		PUV_RS02240	gene450	1.47285	5.86377e-09																						PUV_RS02830	gene569	4.69765	4.70758e-83
PUV_RS00460	gene91	8.87794	0		PUV_RS00280	gene55	3.97012	0.0240755		PUV_RS04840	gene971	1.30422	8.65363e-05		PUV_RS02265	gene455	1.85588	2.88729e-05																						PUV_RS02845	gene572	2.28109	0.00235038
PUV_RS04570	gene917	7.27586	4.00678e-117		PUV_RS02735	gene550	2.9978	0.0343427		PUV_RS04845	gene972	1.76873	8.59166e-14		PUV_RS02305	gene463	3.95395	8.0616e-09																						PUV_RS02860	gene575	4.06003	1.04807e-154
PUV_RS04575	gene918	4.94194	1.09142e-115		PUV_RS02740	gene551	4.0612	7.00598e-05		PUV_RS04850	gene973	1.87175	5.57922e-33		PUV_RS13115	gene465	5.58109	0																						PUV_RS02865	gene576	1.89963	2.67098e-06
PUV_RS00465	gene92	8.83238	0		PUV_RS02745	gene552	5.30463	1.95727e-19		PUV_RS04880	gene979	2.50529	5.43159e-62		PUV_RS02320	gene466	5.77583	0																						PUV_RS02870	gene577	4.43068	1.79125e-22
PUV_RS00470	gene93	8.34265	0		PUV_RS02775	gene558	1.72704	0.0150692		PUV_RS04885	gene980	2.01843	6.11883e-19		PUV_RS02325	gene467	6.1855	0																						PUV_RS02875	gene578	3.83039	3.12437e-15
PUV_RS04635	gene930	3.0975	1.65867e-05		PUV_RS02780	gene559	2.83815	1.23678e-05		PUV_RS04890	gene981	1.34017	0.000559593		PUV_RS02330	gene468	6.39312	0																						PUV_RS02880	gene579	2.63758	6.81636e-16
PUV_RS04640	gene931	2.5326	0.0206521		PUV_RS02785	gene560	2.90736	0.018809		PUV_RS04915	gene986	2.95093	1.8873e-43		PUV_RS02335	gene469	6.07408	0																						PUV_RS02905	gene584	2.02911	6.2446e-09
PUV_RS04645	gene932	3.00782	2.10036e-06		PUV_RS02800	gene563	1.39254	0.0416525		PUV_RS04970	gene997	2.68409	2.78325e-86		PUV_RS02340	gene470	6.21516	0																						PUV_RS02940	gene591	1.42309	0.000149218
PUV_RS04650	gene933	3.57085	1.57692e-05		PUV_RS02805	gene564	1.89673	1.4171e-24		PUV_RS04975	gene998	1.32035	2.47403e-06		PUV_RS02345	gene471	6.35683	0																						PUV_RS02960	gene595	4.33819	9.69402e-136
PUV_RS00475	gene94	8.53966	0		PUV_RS02830	gene569	5.40613	9.19856e-15		PUV_RS04980	gene999	1.54248	4.79908e-12		PUV_RS02350	gene472	6.72095	0																						PUV_RS02965	gene596	2.78169	1.89216e-20
PUV_RS04685	gene940	4.57372	2.45305e-301		PUV_RS02840	gene571	4.9653	6.78761e-06							PUV_RS02355	gene473	6.40564	0																						PUV_RS02975	gene598	3.67016	5.21562e-29
PUV_RS04700	gene943	3.31474	0.000404061		PUV_RS02860	gene575	6.33476	5.84789e-27							PUV_RS02360	gene474	6.24778	3.4212e-114																						PUV_RS02980	gene599	3.74822	2.93381e-38
PUV_RS04705	gene944	3.04581	3.03535e-06		PUV_RS02865	gene576	4.37233	3.28701e-25							PUV_RS02380	gene478	3.14785	0.0116931																						PUV_RS02985	gene600	5.10557	9.78254e-53
PUV_RS00480	gene95	2.41013	2.71795e-05		PUV_RS02870	gene577	3.03974	9.22755e-06							PUV_RS02385	gene479	4.6115	0.0011587																						PUV_RS02990	gene601	2.94177	0.00177865
PUV_RS04745	gene952	4.4833	1.46132e-224		PUV_RS02875	gene578	3.52797	8.09675e-05							PUV_RS02390	gene480	1.47236	2.23818e-05																						PUV_RS03000	gene603	3.7575	3.14551e-57
PUV_RS04750	gene953	3.58011	9.25462e-07		PUV_RS02880	gene579	4.02933	1.35715e-07							PUV_RS02395	gene481	5.21789	1.14288e-270																						PUV_RS03005	gene604	4.81081	0
PUV_RS04755	gene954	3.92117	9.57048e-81		PUV_RS02960	gene595	3.73218	2.93866e-25							PUV_RS02400	gene482	3.3475	1.3591e-17																						PUV_RS03010	gene605	4.97272	0
PUV_RS00485	gene96	7.46252	9.56902e-96		PUV_RS02965	gene596	4.3661	7.48672e-07							PUV_RS02405	gene483	3.64456	0.00151142																						PUV_RS03015	gene606	4.42523	0
PUV_RS00490	gene97	6.99703	0		PUV_RS02975	gene598	4.54234	6.57405e-05							PUV_RS02410	gene484	4.14748	0.000566632																						PUV_RS03020	gene607	5.2965	0
PUV_RS04835	gene970	5.81174	0		PUV_RS02980	gene599	5.52158	2.42526e-07							PUV_RS02415	gene485	1.94194	5.07706e-06																						PUV_RS03030	gene609	2.04453	0.000242204
PUV_RS04860	gene975	1.96182	1.82057e-06		PUV_RS02985	gene600	4.4564	3.83368e-07							PUV_RS02420	gene486	4.61044	0.00116367																						PUV_RS03040	gene611	1.87204	0.00718022
PUV_RS04865	gene976	3.34845	1.25717e-29		PUV_RS02990	gene601	4.25562	0.012559							PUV_RS02425	gene487	3.10786	7.6868e-13																						PUV_RS03055	gene614	3.10005	0.000553543
PUV_RS04870	gene977	4.54678	0		PUV_RS03000	gene603	5.06276	1.86799e-09							PUV_RS02430	gene488	2.91885	0.0349282																						PUV_RS03060	gene615	2.74008	1.92786e-14
PUV_RS00495	gene98	7.01579	0		PUV_RS03005	gene604	3.72294	2.98044e-71							PUV_RS02435	gene489	3.75245	3.34927e-101																						PUV_RS03075	gene618	3.26076	6.82937e-26
PUV_RS04895	gene982	6.59813	0		PUV_RS03010	gene605	3.78865	1.20268e-79							PUV_RS02440	gene490	5.03607	8.86059e-76																						PUV_RS03080	gene619	1.77932	2.757e-13
PUV_RS04900	gene983	8.44217	0		PUV_RS03015	gene606	3.35887	2.7088e-153							PUV_RS02445	gene491	4.75859	1.53262e-29																						PUV_RS03115	gene626	3.4282	5.92511e-13
PUV_RS04910	gene985	5.389	3.95119e-49		PUV_RS03020	gene607	2.59386	3.51881e-46							PUV_RS02450	gene492	3.39808	9.2955e-80																						PUV_RS03125	gene628	2.96885	2.4409e-39
PUV_RS04920	gene987	7.98988	0		PUV_RS00310	gene61	4.94233	0.0020232							PUV_RS02455	gene493	4.78869	2.25711e-230																						PUV_RS03130	gene629	4.62274	0
PUV_RS04925	gene988	3.94422	9.13151e-16		PUV_RS03040	gene611	4.98611	0.00176831							PUV_RS02460	gene494	5.98659	5.07439e-25																						PUV_RS03135	gene630	4.44162	2.04814e-261
PUV_RS00500	gene99	6.35256	8.13352e-241		PUV_RS03060	gene615	3.41771	1.32459e-05							PUV_RS02495	gene501	1.66136	0.00135212																						PUV_RS03170	gene637	1.76966	0.000447354
					PUV_RS03070	gene617	4.58826	0.00542079							PUV_RS02505	gene503	3.64553	2.51114e-148																						PUV_RS03195	gene642	2.06019	9.79283e-20
					PUV_RS03075	gene618	2.01242	0.000164536							PUV_RS02515	gene505	1.80879	3.42971e-06																						PUV_RS03200	gene643	1.55785	1.54815e-05
					PUV_RS03080	gene619	2.7906	2.33278e-16							PUV_RS02540	gene510	1.61797	5.79739e-05																						PUV_RS03245	gene652	4.52191	5.37804e-139
					PUV_RS03085	gene620	2.83924	6.72714e-09							PUV_RS02560	gene514	1.26584	0.029355																						PUV_RS03380	gene679	1.85467	1.27295e-21
					PUV_RS03115	gene626	3.70558	0.000676068							PUV_RS02565	gene515	3.10643	8.45694e-21																						PUV_RS03395	gene682	6.18174	4.28488e-262
					PUV_RS03125	gene628	2.27428	1.03323e-05							PUV_RS02570	gene516	1.94214	3.37547e-32																						PUV_RS00350	gene69	1.67592	0.014663
					PUV_RS03130	gene629	3.79481	7.75548e-61							PUV_RS02575	gene517	3.15869	1.32979e-123																						PUV_RS03445	gene692	2.75227	4.12782e-26
					PUV_RS03135	gene630	3.47622	3.86183e-43							PUV_RS02580	gene518	3.25944	3.11456e-200																						PUV_RS03450	gene693	2.62563	8.54363e-08
					PUV_RS03170	gene637	3.3283	0.000358238							PUV_RS02585	gene519	3.58835	8.31965e-232																						PUV_RS03465	gene696	4.0888	2.92792e-57
					PUV_RS00325	gene64	3.39622	3.88778e-06							PUV_RS02590	gene520	3.49548	1.50512e-159																						PUV_RS03470	gene697	4.19423	1.40044e-28
					PUV_RS03215	gene646	2.10097	1.86745e-05							PUV_RS02595	gene521	3.84041	1.09976e-177																						PUV_RS03485	gene700	1.96424	0.00273278
					PUV_RS00330	gene65	3.70528	0.0430168							PUV_RS02600	gene522	3.17796	4.75819e-36																						PUV_RS03490	gene701	2.05245	1.19476e-07
					PUV_RS03245	gene652	3.98095	1.53956e-100							PUV_RS02605	gene523	3.37893	4.95378e-118																						PUV_RS03520	gene707	1.47666	4.74668e-16
					PUV_RS03350	gene673	2.15558	0.00324861							PUV_RS02610	gene524	2.00483	2.28824e-30																						PUV_RS00360	gene71	3.45551	7.48143e-77
					PUV_RS03385	gene680	1.62119	0.0292093							PUV_RS02685	gene539	6.14827	4.49251e-44																						PUV_RS03535	gene710	2.59937	9.57084e-34
					PUV_RS03395	gene682	7.22065	4.91578e-09							PUV_RS00275	gene54	2.95296	1.61809e-35																						PUV_RS03540	gene711	3.3809	6.63269e-19
					PUV_RS03445	gene692	2.24209	0.000119635							PUV_RS02695	gene541	5.41436	7.11662e-140																						PUV_RS03545	gene712	3.23688	2.98751e-16
					PUV_RS03450	gene693	4.68754	0.00430107							PUV_RS02700	gene542	3.34116	2.04921e-56																						PUV_RS03550	gene713	1.49613	0.00216521
					PUV_RS03465	gene696	5.24782	7.0963e-14							PUV_RS13255	gene545	2.2551	2.24951e-28																						PUV_RS03585	gene720	2.05853	0.0335689
					PUV_RS03470	gene697	3.19817	8.82456e-07							PUV_RS02730	gene549	3.87365	6.93208e-42																						PUV_RS03645	gene732	4.77023	6.98117e-98
					PUV_RS03505	gene704	2.99078	0.0346995							PUV_RS00280	gene55	2.9778	1.27502e-71																						PUV_RS03650	gene733	2.03557	6.57698e-14
					PUV_RS03520	gene707	4.85729	3.69242e-170							PUV_RS02750	gene553	2.88734	1.08361e-56																						PUV_RS03710	gene745	4.18696	8.78849e-54
					PUV_RS00360	gene71	3.48004	5.94282e-16							PUV_RS02755	gene554	3.21146	6.41443e-06																						PUV_RS03715	gene746	3.38098	5.42809e-14
					PUV_RS03535	gene710	1.58087	0.0134832							PUV_RS02760	gene555	3.20334	6.09189e-08																						PUV_RS03755	gene754	3.29512	2.53033e-18
					PUV_RS03545	gene712	2.55685	0.002045							PUV_RS02765	gene556	4.60717	6.83485e-05																						PUV_RS03760	gene755	3.4881	1.14932e-30
					PUV_RS03645	gene732	3.82707	3.52105e-19							PUV_RS02770	gene557	8.30046	2.35986e-09																						PUV_RS03785	gene760	3.2176	6.03457e-46
					PUV_RS03710	gene745	4.70362	4.58326e-08							PUV_RS00285	gene56	3.04906	2.82808e-43																						PUV_RS03790	gene761	4.47894	3.78676e-275
					PUV_RS03715	gene746	2.36385	0.00498605							PUV_RS02790	gene561	1.7139	1.08071e-15																						PUV_RS03795	gene762	4.33681	0
					PUV_RS03755	gene754	4.9172	0.00218958							PUV_RS02815	gene566	2.06044	6.86894e-14																						PUV_RS03810	gene765	2.62418	8.36259e-30
					PUV_RS03760	gene755	3.63295	0.000866216							PUV_RS00290	gene57	2.67992	0.000212415																						PUV_RS03870	gene777	2.39044	4.88265e-36
					PUV_RS03785	gene760	3.38598	4.22488e-11							PUV_RS00295	gene58	3.27397	8.16413e-34																						PUV_RS00395	gene78	1.65558	0.0297396
					PUV_RS03790	gene761	3.72274	1.37827e-69							PUV_RS02900	gene583	6.09503	5.10301e-289																						PUV_RS03885	gene780	2.03469	0.0152104
					PUV_RS03795	gene762	3.90336	2.50302e-67							PUV_RS00300	gene59	3.66948	2.09743e-15																						PUV_RS03895	gene782	3.30985	8.64279e-16
					PUV_RS03805	gene764	2.33133	0.0487789							PUV_RS02935	gene590	3.35533	3.00236e-44																						PUV_RS03900	gene783	3.81532	3.70726e-69
					PUV_RS03810	gene765	2.01976	0.000107927							PUV_RS02950	gene593	3.8037	4.06736e-106																						PUV_RS03905	gene784	4.23062	9.68299e-68
					PUV_RS03870	gene777	3.21734	2.5278e-17							PUV_RS02955	gene594	3.82969	2.45742e-26																						PUV_RS03910	gene785	1.57856	0.00168235
					PUV_RS00395	gene78	3.24984	0.000451897							PUV_RS00305	gene60	3.49074	9.08261e-28																						PUV_RS03915	gene786	2.17508	5.38589e-10
					PUV_RS03900	gene783	2.99878	4.20811e-13							PUV_RS03025	gene608	1.69111	7.79791e-06																						PUV_RS03920	gene787	2.82184	3.08116e-31
					PUV_RS03905	gene784	5.76472	2.00533e-10							PUV_RS00310	gene61	3.31459	3.51076e-79																						PUV_RS00400	gene79	3.19223	3.07985e-13
					PUV_RS03910	gene785	3.47931	4.04953e-07							PUV_RS03045	gene612	2.30761	4.0958e-16																						PUV_RS03940	gene791	1.75639	9.32863e-16
					PUV_RS03915	gene786	3.06348	1.88042e-11							PUV_RS03050	gene613	1.74618	1.58777e-09																						PUV_RS03945	gene792	1.64417	1.43374e-08
					PUV_RS03920	gene787	3.47467	9.26645e-12							PUV_RS03065	gene616	3.48129	1.01476e-06																						PUV_RS03950	gene793	1.48443	7.46842e-05
					PUV_RS00400	gene79	3.01136	0.00473168							PUV_RS00315	gene62	3.35095	7.98321e-34																						PUV_RS00045	gene8	4.06427	5.98113e-133
					PUV_RS03940	gene791	2.96303	6.10509e-18							PUV_RS03090	gene621	2.03421	2.62457e-36																						PUV_RS00405	gene80	4.27235	2.21472e-22
					PUV_RS03945	gene792	2.68448	3.00185e-09							PUV_RS03145	gene632	3.29178	0.000860186																						PUV_RS03985	gene800	2.73055	1.63652e-15
					PUV_RS03950	gene793	2.74144	3.36924e-14							PUV_RS03155	gene634	6.57138	1.04943e-10																						PUV_RS00410	gene81	1.98827	0.0423394
					PUV_RS03955	gene794	1.55436	0.000209267							PUV_RS03160	gene635	6.66114	1.80681e-302																						PUV_RS04055	gene814	3.33756	2.68283e-193
					PUV_RS00045	gene8	2.56486	6.22961e-34							PUV_RS03205	gene644	2.31872	9.61023e-11																						PUV_RS04060	gene815	1.59351	2.07141e-06
					PUV_RS00405	gene80	5.56217	2.88078e-05							PUV_RS13125	gene649	3.45445	4.25076e-144																						PUV_RS04065	gene816	1.74432	7.14094e-08
					PUV_RS04055	gene814	3.19232	1.87033e-59							PUV_RS03235	gene650	4.11382	2.10407e-179																						PUV_RS04070	gene817	2.0903	9.25882e-34
					PUV_RS04060	gene815	3.34343	3.15505e-11							PUV_RS03240	gene651	3.05198	1.83121e-41																						PUV_RS04120	gene827	1.547	3.74679e-06
					PUV_RS04065	gene816	3.10776	2.06206e-09							PUV_RS03280	gene659	3.93326	2.44721e-08																						PUV_RS04135	gene830	2.65533	1.81658e-31
					PUV_RS04070	gene817	3.65539	1.09709e-27							PUV_RS03285	gene660	4.11407	4.23634e-08																						PUV_RS04145	gene832	1.88686	0.000673688
					PUV_RS04075	gene818	2.75425	0.0155331							PUV_RS03290	gene661	3.93958	2.39374e-66																						PUV_RS04175	gene838	2.83886	3.54046e-29
					PUV_RS04080	gene819	2.92847	0.000256081							PUV_RS03295	gene662	2.22831	1.27748e-14																						PUV_RS04180	gene839	2.60383	2.89571e-18
					PUV_RS04135	gene830	3.64812	9.4931e-11							PUV_RS03325	gene668	3.82816	5.06928e-302																						PUV_RS04195	gene842	3.1167	1.03241e-52
					PUV_RS04145	gene832	3.43697	0.000524891							PUV_RS03330	gene669	3.52218	2.20982e-111																						PUV_RS04205	gene844	2.51954	3.36529e-10
					PUV_RS04150	gene833	2.98781	0.00505972							PUV_RS03345	gene672	1.37564	6.64053e-06																						PUV_RS04230	gene849	4.04533	1.57049e-41
					PUV_RS04175	gene838	4.31998	8.49049e-08							PUV_RS03365	gene676	2.17291	1.43117e-23																						PUV_RS04260	gene855	1.7784	3.26485e-08
					PUV_RS04180	gene839	3.93998	3.39554e-07							PUV_RS03375	gene678	2.22444	3.41756e-09																						PUV_RS04270	gene857	2.50141	7.50742e-46
					PUV_RS00425	gene84	3.86566	0.0309276							PUV_RS03405	gene684	3.21992	2.1434e-143																						PUV_RS04275	gene858	2.14406	2.35579e-58
					PUV_RS04195	gene842	4.23504	9.89383e-18							PUV_RS03415	gene686	1.44293	0.00103356																						PUV_RS04280	gene859	3.18168	4.36707e-39
					PUV_RS04200	gene843	2.53538	0.000788793							PUV_RS03430	gene689	7.01195	3.8631e-65																						PUV_RS00435	gene86	2.34053	0.00539422
					PUV_RS04205	gene844	4.15832	0.000409441							PUV_RS03435	gene690	7.3616	0																						PUV_RS04325	gene868	2.32612	2.41566e-17
					PUV_RS04210	gene845	4.90174	0.00224508							PUV_RS03440	gene691	6.53104	0																						PUV_RS00440	gene87	2.74449	7.0708e-08
					PUV_RS04230	gene849	6.0855	4.91943e-05							PUV_RS03495	gene702	3.73541	2.58646e-33																						PUV_RS04355	gene874	1.84997	6.15453e-13
					PUV_RS04270	gene857	1.90543	2.79467e-14							PUV_RS03505	gene704	2.01481	4.52546e-16																						PUV_RS04410	gene885	3.77122	1.07209e-06
					PUV_RS04280	gene859	4.71519	4.28953e-12							PUV_RS03515	gene706	3.47802	3.88327e-189																						PUV_RS00050	gene9	3.4042	6.69234e-70
					PUV_RS00435	gene86	5.66637	0.000246838							PUV_RS03525	gene708	2.71979	4.01762e-06																						PUV_RS13140	gene900	1.32848	0.0462952
					PUV_RS00440	gene87	7.04517	2.95762e-06							PUV_RS03555	gene714	6.3823	4.03683e-152																						PUV_RS04505	gene905	5.92507	4.75015e-90
					PUV_RS04355	gene874	1.98145	1.49133e-05							PUV_RS03560	gene715	5.63295	8.77038e-289																						PUV_RS04510	gene906	4.33758	1.00589e-23
					PUV_RS04375	gene878	4.58466	0.00549766							PUV_RS03565	gene716	4.62413	3.26724e-264																						PUV_RS04585	gene920	2.83403	4.95325e-15
					PUV_RS04400	gene883	2.11832	0.0242437							PUV_RS03570	gene717	4.52039	1.9558e-105																						PUV_RS04590	gene921	2.54166	1.14129e-10
					PUV_RS04455	gene894	4.03444	0.0242437							PUV_RS03575	gene718	2.75545	1.19371e-16																						PUV_RS04595	gene922	4.37495	7.49909e-172
					PUV_RS13130	gene897	4.32621	0.0115882							PUV_RS13085	gene72	3.82095	7.50707e-64																						PUV_RS04600	gene923	2.68879	2.54438e-18
					PUV_RS00050	gene9	1.34078	0.00864996							PUV_RS03585	gene720	1.30717	0.027209																						PUV_RS04605	gene924	2.27573	5.357e-27
					PUV_RS04505	gene905	8.74328	2.67983e-10							PUV_RS03590	gene721	1.94485	2.04266e-20																						PUV_RS04610	gene925	1.70804	1.80416e-06
					PUV_RS04510	gene906	7.3257	3.32546e-07							PUV_RS03595	gene722	2.39036	6.6927e-29																						PUV_RS04620	gene927	3.02639	3.25201e-86
					PUV_RS04595	gene922	1.79006	3.15505e-11							PUV_RS03620	gene727	2.89126	1.65851e-30																						PUV_RS04625	gene928	4.16558	3.50179e-224
					PUV_RS04610	gene925	1.8839	0.000240255							PUV_RS03625	gene728	3.77605	7.66021e-76																						PUV_RS04630	gene929	2.04226	7.1554e-16
					PUV_RS04620	gene927	4.5367	1.84643e-51							PUV_RS03630	gene729	3.20202	1.27652e-84																						PUV_RS04655	gene934	4.72988	9.35929e-07
					PUV_RS04625	gene928	3.95869	3.60183e-64							PUV_RS03635	gene730	2.75738	6.69824e-137																						PUV_RS04660	gene935	3.80548	1.96003e-26
					PUV_RS04630	gene929	2.76676	4.33246e-11							PUV_RS03640	gene731	3.78242	3.20459e-167																						PUV_RS04665	gene936	2.2233	0.000882855
					PUV_RS04660	gene935	4.37121	0.000154786							PUV_RS03655	gene734	2.58017	5.49383e-25																						PUV_RS04680	gene939	1.91924	0.0131271
					PUV_RS04680	gene939	5.96389	7.67555e-05							PUV_RS03660	gene735	1.76062	0.0151855																						PUV_RS04690	gene941	1.71947	0.0217989
					PUV_RS04695	gene942	3.85706	1.87394e-27							PUV_RS03670	gene737	1.69519	5.39478e-06																						PUV_RS04695	gene942	2.86652	6.49542e-69
					PUV_RS04715	gene946	1.94445	2.5969e-06							PUV_RS03675	gene738	3.94809	1.03286e-84																						PUV_RS04715	gene946	2.82311	1.22887e-44
					PUV_RS04760	gene955	2.98345	1.39726e-09							PUV_RS03680	gene739	2.81304	0.0411281																						PUV_RS04725	gene948	3.08449	1.68804e-12
					PUV_RS04765	gene956	2.57922	6.77986e-06							PUV_RS00375	gene74	3.33787	6.58256e-38																						PUV_RS04730	gene949	3.46245	5.69456e-53
					PUV_RS04780	gene959	3.06406	0.0101							PUV_RS03685	gene740	2.61916	0.0491133																						PUV_RS04735	gene950	3.82016	2.5866e-14
					PUV_RS04785	gene960	6.76875	3.3235e-06							PUV_RS03700	gene743	1.30293	0.00897229																						PUV_RS04760	gene955	2.87335	1.53451e-37
					PUV_RS04790	gene961	7.80651	2.92602e-08							PUV_RS03705	gene744	1.30053	0.002871																						PUV_RS04765	gene956	2.66195	8.95379e-22
					PUV_RS04795	gene962	7.0949	7.97311e-07							PUV_RS00380	gene75	2.41264	3.92127e-11																						PUV_RS04770	gene957	2.40919	5.23296e-08
					PUV_RS04800	gene963	4.52847	6.9167e-05							PUV_RS03735	gene750	1.47853	0.0270616																						PUV_RS04775	gene958	1.86269	0.000130951
					PUV_RS04805	gene964	4.35822	8.31055e-07							PUV_RS03740	gene751	1.64518	0.000419468																						PUV_RS04780	gene959	3.12768	2.6567e-10
					PUV_RS04810	gene965	4.68121	1.25766e-06							PUV_RS03770	gene757	3.58685	7.11823e-14																						PUV_RS04785	gene960	3.92117	4.76645e-41
					PUV_RS04815	gene966	3.89869	0.000187817							PUV_RS03775	gene758	4.19311	3.28084e-12																						PUV_RS04790	gene961	3.34814	7.35802e-23
					PUV_RS04830	gene969	3.2467	0.0156308							PUV_RS03780	gene759	2.65554	0.000586651																						PUV_RS04795	gene962	2.66759	7.7913e-13
					PUV_RS04840	gene971	2.81999	2.45172e-07							PUV_RS03800	gene763	4.77478	0																						PUV_RS04800	gene963	2.57684	5.81881e-09
					PUV_RS04845	gene972	3.52142	1.48678e-05							PUV_RS03815	gene766	1.42083	0.0267837																						PUV_RS04810	gene965	3.28598	1.60817e-31
					PUV_RS04850	gene973	3.62344	2.89007e-39							PUV_RS00390	gene77	1.33617	0.000860186																						PUV_RS04815	gene966	3.29517	9.02405e-15
					PUV_RS04880	gene979	5.26638	9.34728e-30							PUV_RS03845	gene772	1.48872	0.0235528																						PUV_RS04830	gene969	3.14467	9.87719e-10
					PUV_RS04885	gene980	5.56328	1.56452e-09							PUV_RS03860	gene775	2.45534	1.0958e-06																						PUV_RS04840	gene971	2.29039	3.49472e-18
					PUV_RS04890	gene981	3.17713	8.23588e-06							PUV_RS03865	gene776	3.25365	1.30895e-51																						PUV_RS04845	gene972	3.58597	1.5631e-26
					PUV_RS04915	gene986	3.85331	0.00159105							PUV_RS03925	gene788	3.38993	1.25056e-21																						PUV_RS04850	gene973	3.76146	3.80894e-216
					PUV_RS04930	gene989	4.07373	4.14396e-37							PUV_RS03935	gene790	2.34481	3.65195e-22																						PUV_RS04880	gene979	5.42935	1.38979e-213
					PUV_RS04935	gene990	5.78811	0.000140869							PUV_RS03960	gene795	5.72531	7.12085e-57																						PUV_RS04885	gene980	3.88474	8.06384e-60
					PUV_RS04940	gene991	5.99077	9.42364e-09							PUV_RS03965	gene796	4.2978	5.60321e-60																						PUV_RS04915	gene986	4.2056	9.49346e-16
					PUV_RS04945	gene992	3.93815	4.31477e-08							PUV_RS03970	gene797	5.25273	5.30666e-29																						PUV_RS04930	gene989	1.78175	7.24474e-29
					PUV_RS04950	gene993	4.3095	3.46628e-12							PUV_RS03975	gene798	5.95839	5.01728e-131																						PUV_RS04935	gene990	3.0289	2.59425e-10
					PUV_RS04970	gene997	5.1057	3.66713e-56							PUV_RS03980	gene799	4.18133	1.17797e-45																						PUV_RS04940	gene991	2.4768	1.7001e-27
					PUV_RS04975	gene998	3.85483	2.0081e-30							PUV_RS04010	gene805	2.94323	2.81399e-33																						PUV_RS04945	gene992	2.57486	1.54216e-15
					PUV_RS04980	gene999	3.8161	1.65018e-45							PUV_RS04015	gene806	6.75727	0																						PUV_RS04950	gene993	1.38313	0.00345676
															PUV_RS04020	gene807	3.78115	0.00100971																						PUV_RS04970	gene997	4.97567	0
															PUV_RS04085	gene820	5.93833	5.35651e-55																						PUV_RS04975	gene998	2.98682	2.24225e-87
															PUV_RS04095	gene822	2.49621	1.02511e-70																						PUV_RS04980	gene999	3.15315	8.13658e-136
															PUV_RS04110	gene825	1.90045	8.16049e-19
															PUV_RS04115	gene826	1.79377	6.18904e-11
															PUV_RS00420	gene83	3.45289	2.86249e-14
															PUV_RS04160	gene835	2.4586	4.93458e-56
															PUV_RS04165	gene836	2.50842	1.97135e-05
															PUV_RS00425	gene84	3.35255	3.25308e-53
															PUV_RS04190	gene841	3.48867	0.0147237
															PUV_RS04215	gene846	2.80407	2.15612e-15
															PUV_RS00430	gene85	3.38108	1.53521e-24
															PUV_RS04240	gene851	7.2705	2.22112e-73
															PUV_RS04250	gene853	1.52972	9.81641e-08
															PUV_RS04295	gene862	2.58986	2.74838e-15
															PUV_RS04300	gene863	3.49585	6.18037e-33
															PUV_RS04305	gene864	2.42536	1.15308e-06
															PUV_RS04440	gene891	3.71552	0.0270721
															PUV_RS04445	gene892	4.06355	2.09462e-10
															PUV_RS04520	gene908	2.22812	4.24136e-09
															PUV_RS00460	gene91	8.68763	0
															PUV_RS04530	gene910	1.74517	1.92011e-07
															PUV_RS04540	gene912	2.23932	9.36063e-17
															PUV_RS04550	gene914	1.47121	0.000476283
															PUV_RS04570	gene917	6.97009	2.23724e-116
															PUV_RS04575	gene918	4.40738	5.06161e-109
															PUV_RS00465	gene92	8.53075	0
															PUV_RS00470	gene93	8.01568	0
															PUV_RS04635	gene930	3.89234	6.9915e-25
															PUV_RS04640	gene931	3.26668	2.06455e-12
															PUV_RS04645	gene932	3.79419	3.39018e-29
															PUV_RS04650	gene933	2.56796	0.000139036
															PUV_RS00475	gene94	8.76817	0
															PUV_RS04685	gene940	1.69532	3.44749e-15
															PUV_RS04700	gene943	3.73491	4.21862e-12
															PUV_RS04705	gene944	4.58424	8.88913e-48
															PUV_RS00480	gene95	2.08479	1.70408e-07
															PUV_RS04740	gene951	6.83904	4.8049e-06
															PUV_RS04745	gene952	7.41139	0
															PUV_RS04750	gene953	4.53742	6.76294e-27
															PUV_RS04755	gene954	2.94181	2.75014e-46
															PUV_RS00485	gene96	7.2247	3.39471e-97
															PUV_RS04820	gene967	2.35225	3.8417e-21
															PUV_RS00490	gene97	6.82357	0
															PUV_RS04835	gene970	4.40885	1.33306e-192
															PUV_RS04865	gene976	1.34325	0.0380322
															PUV_RS04870	gene977	2.36453	1.80738e-114
															PUV_RS00495	gene98	6.80208	0
															PUV_RS04895	gene982	3.09064	3.49091e-59
															PUV_RS04900	gene983	5.72267	1.82179e-190
															PUV_RS04910	gene985	4.89748	3.13778e-53
															PUV_RS04920	gene987	7.07927	5.61621e-293
															PUV_RS04925	gene988	2.80724	6.78617e-12
															PUV_RS00500	gene99	6.26018	1.87937e-268
[truncated: 8 more columns]
