# Supplementary material for: Molecular causes of an evolutionary shift along the parasitism–mutualism continuum in a bacterial symbiont
Source: Proc Natl Acad Sci U S A. 2020 Aug 19;117(35):21658–66. doi: 10.1073/pnas.2005536117 (PMC7474615; doi:10.1073/pnas.2005536117)
Supplement: Supplementary File [file pnas.2005536117.sd06.xlsx]

## Sheet: Sheet1
Dataset S6. Summary of all 354 and 248 differentially expressed genes in HT and VT, respectively.
Differentially expressed in HT						Differentially expressed in VT
NCBI locus tag	Gene ID	Gene name/ comments	RefSeq	Pfam domains, families, repeats (bit score >=25)		NCBI locus tag	Gene ID	Gene name/ comments	RefSeq	Pfam domains, families, repeats (bit score >=25)
PUV_RS00135	gene26		hypothetical protein	Glyco_transf_6		PUV_RS00135	gene26		hypothetical protein	Glyco_transf_6
PUV_RS00815	gene162		NA	NA		PUV_RS01175	gene236	bkdB-A	2-oxo acid dehydrogenase subunit E2	E3_binding
PUV_RS01160	gene233		hypothetical protein	Ank_2		PUV_RS01270	gene255		aminopeptidase N	Peptidase_M1
PUV_RS01175	gene236	bkdB-A	2-oxo acid dehydrogenase subunit E2	E3_binding		PUV_RS01355	gene272		alanyl-tRNA synthetase	tRNA_SAD
PUV_RS01270	gene255		aminopeptidase N	Peptidase_M1		PUV_RS01365	gene274		6-phosphogluconate dehydrogenase	NAD_binding_11
PUV_RS01275	gene256		hypothetical protein	NA		PUV_RS01375	gene276		hypothetical protein	DUF818
PUV_RS01350	gene271		transcription-repair coupling factor	Helicase_C		PUV_RS01380	gene277		hypothetical protein	NA
PUV_RS01355	gene272		alanyl-tRNA synthetase	tRNA_SAD		PUV_RS01385	gene278		hypothetical protein	NA
PUV_RS01365	gene274		6-phosphogluconate dehydrogenase	NAD_binding_11		PUV_RS01635	gene328		molecular chaperone DnaK	HSP70
PUV_RS01375	gene276		hypothetical protein	DUF818		PUV_RS01655	gene332		glutamyl-tRNA synthetase	tRNA-synt_1c
PUV_RS01380	gene277		hypothetical protein	NA		PUV_RS01695	gene340		histidine kinase	HAMP
PUV_RS01385	gene278		hypothetical protein	NA		PUV_RS01715	gene344		protein-L-isoaspartate O-methyltransferase	PCMT
PUV_RS01635	gene328		molecular chaperone DnaK	HSP70		PUV_RS01720	gene345		hypothetical protein	Glyco_trans_1_2
PUV_RS01640	gene329		CDP-diacylglycerol--glycerol-3-phosphate 3-phosphatidyltransferase	CDP-OH_P_transf		PUV_RS01730	gene347		hypothetical protein	NA
PUV_RS01650	gene331		membrane protein	SNARE_assoc		PUV_RS01735	gene348		transcript cleavage factor	GreA_GreB_N
PUV_RS01655	gene332		glutamyl-tRNA synthetase	tRNA-synt_1c		PUV_RS01740	gene349		non-canonical purine NTP pyrophosphatase	Ham1p_like
PUV_RS01665	gene334		hypothetical protein	NA		PUV_RS01745	gene350		hypothetical protein	NYN_YacP
PUV_RS01675	gene336		hypothetical protein	NA		PUV_RS01760	gene353		hypothetical protein	NAGPA
PUV_RS01690	gene339		hypothetical protein	Competence		PUV_RS01765	gene354		hypothetical protein	NA
PUV_RS01695	gene340		histidine kinase	HAMP		PUV_RS01770	gene355		hypothetical protein	NA
PUV_RS01700	gene341		Xaa-Pro aminopeptidase	Creatinase_N		PUV_RS01775	gene356		hypothetical protein	NA
PUV_RS01705	gene342		DNA mismatch repair protein MutL	HATPase_c_3		PUV_RS01780	gene357		hypothetical protein	NA
PUV_RS01715	gene344		protein-L-isoaspartate O-methyltransferase	PCMT		PUV_RS01785	gene358		hypothetical protein	Pyr_redox_3
PUV_RS01720	gene345		hypothetical protein	Glyco_trans_1_2		PUV_RS01790	gene359		glycerol-3-phosphate acyltransferase	Acyltransferase
PUV_RS01730	gene347		hypothetical protein	NA		PUV_RS01810	gene363		hypothetical protein	NA
PUV_RS01735	gene348		transcript cleavage factor	GreA_GreB_N		PUV_RS01875	gene377		lipid-A-disaccharide synthase	LpxB
PUV_RS01740	gene349		non-canonical purine NTP pyrophosphatase	Ham1p_like		PUV_RS01890	gene380		hypothetical protein	NA
PUV_RS01745	gene350		hypothetical protein	NYN_YacP		PUV_RS01895	gene381		poly(A) polymerase	PolyA_pol_RNAbd
PUV_RS01765	gene354		hypothetical protein	NA		PUV_RS01900	gene382	tyrP-3	tyrosine transporter	Trp_Tyr_perm
PUV_RS01770	gene355		hypothetical protein	NA		PUV_RS01905	gene383		hypothetical protein	Helicase_C
PUV_RS01775	gene356		hypothetical protein	NA		PUV_RS01920	gene386		ribosome-associated GTPase EngA	MMR_HSR1
PUV_RS01780	gene357		hypothetical protein	NA		PUV_RS02110	gene424		hypothetical protein	APH
PUV_RS01785	gene358		hypothetical protein	Pyr_redox_3		PUV_RS02220	gene446		tRNA threonylcarbamoyladenosine biosynthesis protein YwlC	SUA5
PUV_RS01790	gene359		glycerol-3-phosphate acyltransferase	Acyltransferase		PUV_RS02225	gene447		cysteine desulfurase	Aminotran_5
PUV_RS01810	gene363		hypothetical protein	NA		PUV_RS02230	gene448		Fe-S cluster assembly protein SufD	UPF0051
PUV_RS01825	gene366		hypothetical protein	NA		PUV_RS02240	gene450		cysteine desulfurase activator complex subunit SufB	UPF0051
PUV_RS01875	gene377		lipid-A-disaccharide synthase	LpxB		PUV_RS02245	gene451		ribosomal large subunit pseudouridine synthase A	S4
PUV_RS01890	gene380		hypothetical protein	NA		PUV_RS02460	gene494		hypothetical protein	NA
PUV_RS01895	gene381		poly(A) polymerase	PolyA_pol_RNAbd		PUV_RS02485	gene499		hypothetical protein	NA
PUV_RS01900	gene382	tyrP-3	tyrosine transporter	Trp_Tyr_perm		PUV_RS02505	gene503		hypothetical protein	Ank_2
PUV_RS01905	gene383		hypothetical protein	Helicase_C		PUV_RS02700	gene542		hypothetical protein	NA
PUV_RS01920	gene386		ribosome-associated GTPase EngA	MMR_HSR1		PUV_RS02730	gene549		hypothetical protein	NA
PUV_RS02110	gene424		hypothetical protein	APH		PUV_RS02735	gene550		protoporphyrinogen oxidase	Amino_oxidase
PUV_RS02145	gene431		transpeptidase	YkuD		PUV_RS02750	gene553		hypothetical protein	NA
PUV_RS02190	gene440		acetyl-CoA carboxylase subunit beta	Carboxyl_trans		PUV_RS02785	gene560		hypothetical protein	NA
PUV_RS02195	gene441		deoxyuridine 5'-triphosphate nucleotidohydrolase	dUTPase		PUV_RS02900	gene583		hypothetical protein	NA
PUV_RS02200	gene442		PTS sugar transporter subunit IIA	PTS_EIIA_2		PUV_RS02935	gene590		hypothetical protein	Na_H_Exchanger
PUV_RS02205	gene443		PTS sugar transporter subunit IIA	HTH_17		PUV_RS02940	gene591	alsT-3	sodium/alanine symporter protein	Na_Ala_symp
PUV_RS02210	gene444		hypothetical protein	Elongin_A		PUV_RS02950	gene593		DNA polymerase II	Acyl-CoA_dh_N
PUV_RS02220	gene446		tRNA threonylcarbamoyladenosine biosynthesis protein YwlC	SUA5		PUV_RS02965	gene596		hypothetical protein	NA
PUV_RS02225	gene447		cysteine desulfurase	Aminotran_5		PUV_RS02985	gene600		hypothetical protein	NA
PUV_RS02230	gene448		Fe-S cluster assembly protein SufD	UPF0051		PUV_RS02990	gene601		hypothetical protein	NA
PUV_RS02240	gene450		cysteine desulfurase activator complex subunit SufB	UPF0051		PUV_RS03000	gene603		hypothetical protein	Ank
PUV_RS02245	gene451		ribosomal large subunit pseudouridine synthase A	S4		PUV_RS03005	gene604		30S ribosomal protein S12	Ribosom_S12_S23
PUV_RS02435	gene489	put. T3S protein (locus 3)	hypothetical protein	NA		PUV_RS03010	gene605		30S ribosomal protein S7	Ribosomal_S7
PUV_RS02460	gene494		hypothetical protein	NA		PUV_RS03040	gene611		biotin--[acetyl-CoA-carboxylase] synthetase	BPL_C
PUV_RS02495	gene501		hypothetical protein	NA		PUV_RS03045	gene612	ppdK	pyruvate phosphate dikinase	PPDK_N
PUV_RS02500	gene502		hypothetical protein	NA		PUV_RS03060	gene615		hypothetical protein	DUF4143
PUV_RS02505	gene503		hypothetical protein	Ank_2		PUV_RS03075	gene618		hypothetical protein	NA
PUV_RS02660	gene534		hypothetical protein	NA		PUV_RS03080	gene619		peptidase	Peptidase_S49
PUV_RS02700	gene542		hypothetical protein	NA		PUV_RS03335	gene670		23S RNA pseudouridylate synthase	S4
PUV_RS02730	gene549		hypothetical protein	NA		PUV_RS03395	gene682		hypothetical protein	NA
PUV_RS02735	gene550		protoporphyrinogen oxidase	Amino_oxidase		PUV_RS03405	gene684		hypothetical protein	NA
PUV_RS02750	gene553		hypothetical protein	NA		PUV_RS03615	gene726		hypothetical protein	AMP-binding_C
PUV_RS02785	gene560		hypothetical protein	NA		PUV_RS03620	gene727		hypothetical protein	NA
PUV_RS02900	gene583		hypothetical protein	NA		PUV_RS03635	gene730	sctV	Low calcium response locus protein D	FHIPEP
PUV_RS02935	gene590		hypothetical protein	Na_H_Exchanger		PUV_RS03640	gene731	sctU	type III secretion system protein	Bac_export_2
PUV_RS02940	gene591	alsT-3	sodium/alanine symporter protein	Na_Ala_symp		PUV_RS03645	gene732		GTP-binding protein	MMR_HSR1
PUV_RS02950	gene593		DNA polymerase II	Acyl-CoA_dh_N		PUV_RS03650	gene733		50S rRNA methyltransferase	THUMP
PUV_RS02965	gene596		hypothetical protein	NA		PUV_RS03655	gene734		hypothetical protein	NA
PUV_RS02985	gene600		hypothetical protein	NA		PUV_RS03665	gene736		hypothetical protein	NA
PUV_RS02990	gene601		hypothetical protein	NA		PUV_RS03700	gene743		hypothetical protein	NA
PUV_RS03000	gene603		hypothetical protein	Ank		PUV_RS03710	gene745		hypothetical protein	NA
PUV_RS03005	gene604		30S ribosomal protein S12	Ribosom_S12_S23		PUV_RS03715	gene746		chromosome partitioning protein	ParBc
PUV_RS03010	gene605		30S ribosomal protein S7	Ribosomal_S7		PUV_RS03755	gene754		hypothetical protein	NA
PUV_RS03040	gene611		biotin--[acetyl-CoA-carboxylase] synthetase	BPL_C		PUV_RS03760	gene755		hypothetical protein	NA
PUV_RS03045	gene612	ppdK	pyruvate phosphate dikinase	PPDK_N		PUV_RS03785	gene760		dimethylallyladenosine tRNA methylthiotransferase	TRAM
PUV_RS03060	gene615		hypothetical protein	DUF4143		PUV_RS03800	gene763		hypothetical protein	NA
PUV_RS03075	gene618		hypothetical protein	NA		PUV_RS03810	gene765		hypothetical protein	NA
PUV_RS03080	gene619		peptidase	Peptidase_S49		PUV_RS04065	gene816		hypothetical protein	NA
PUV_RS03335	gene670		23S RNA pseudouridylate synthase	S4		PUV_RS04070	gene817		hypothetical protein	Toluene_X
PUV_RS03395	gene682		hypothetical protein	NA		PUV_RS04085	gene820		oxidoreductase	adh_short
PUV_RS03405	gene684		hypothetical protein	NA		PUV_RS04095	gene822		protein smf	DNA_processg_A
PUV_RS03595	gene722		hypothetical protein	DnaJ		PUV_RS04100	gene823		DNA topoisomerase I	zf-C4_Topoisom
PUV_RS03610	gene725		hypothetical protein	adh_short_C2		PUV_RS04110	gene825		hypothetical protein	DUF2263
PUV_RS03615	gene726		hypothetical protein	AMP-binding_C		PUV_RS04115	gene826		hypothetical protein	NA
PUV_RS03620	gene727		hypothetical protein	NA		PUV_RS04120	gene827		cytidine deaminase	dCMP_cyt_deam_1
PUV_RS03635	gene730	sctV	Low calcium response locus protein D	FHIPEP		PUV_RS04810	gene965		hypothetical protein	NA
PUV_RS03640	gene731	sctU	type III secretion system protein	Bac_export_2		PUV_RS04900	gene983		hypothetical protein	NA
PUV_RS03645	gene732		GTP-binding protein	MMR_HSR1		PUV_RS04910	gene985		hypothetical protein	NA
PUV_RS03650	gene733		50S rRNA methyltransferase	THUMP		PUV_RS04915	gene986		hypothetical protein	F-box-like
PUV_RS03655	gene734		hypothetical protein	NA		PUV_RS04925	gene988		hypothetical protein	NA
PUV_RS03665	gene736		hypothetical protein	NA		PUV_RS05090	gene1021		hypothetical protein	Ank_2
PUV_RS03670	gene737		hypothetical protein	NA		PUV_RS05100	gene1023		hypothetical protein	NA
PUV_RS03700	gene743		hypothetical protein	NA		PUV_RS05105	gene1025		hypothetical protein	NA
PUV_RS03710	gene745		hypothetical protein	NA		PUV_RS05115	gene1027		hypothetical protein	Ank_2
PUV_RS03715	gene746		chromosome partitioning protein	ParBc		PUV_RS05135	gene1031		aquaporin	MIP
PUV_RS03735	gene750		hypothetical protein	NA		PUV_RS05170	gene1038		hypothetical protein	NA
PUV_RS03740	gene751		hypothetical protein	BatD		PUV_RS05195	gene1043		hypothetical protein	NA
PUV_RS03745	gene752		hypothetical protein	TPR_1		PUV_RS05210	gene1046	glgP_1	glycogen phosphorylase	Phosphorylase
PUV_RS03755	gene754		hypothetical protein	NA		PUV_RS05215	gene1047		hypothetical protein	Ank_2
PUV_RS03760	gene755		hypothetical protein	NA		PUV_RS05220	gene1048		hypothetical protein	Ank_2
PUV_RS03770	gene757		ribonucleoside-triphosphate reductase%2C adenosylcobalamin-dependent	Ribonuc_red_lgC		PUV_RS05225	gene1049	cystein-rich
PUV_RS03785	gene760		dimethylallyladenosine tRNA methylthiotransferase	TRAM		PUV_RS05300	gene1063		hypothetical protein	Peptidase_M3_N
PUV_RS03800	gene763		hypothetical protein	NA		PUV_RS05320	gene1067		hypothetical protein	NA
PUV_RS03810	gene765		hypothetical protein	NA		PUV_RS05325	gene1068		hypothetical protein	NA
PUV_RS03815	gene766		FAD-dependent oxidoreductase	NAD_binding_8		PUV_RS05350	gene1073		signal peptidase I	Peptidase_S24
PUV_RS04065	gene816		hypothetical protein	NA		PUV_RS05365	gene1076		nicotinate phosphoribosyltransferase	NAPRTase
PUV_RS04070	gene817		hypothetical protein	Toluene_X		PUV_RS05370	gene1077		isochorismatase	Isochorismatase
PUV_RS04075	gene818	glgC	glucose-1-phosphate adenylyltransferase	NTP_transferase		PUV_RS05380	gene1079		cation transporter	ZT_dimer
PUV_RS04080	gene819		phosphoesterase	Metallophos		PUV_RS05430	gene1089		hypothetical protein	NA
PUV_RS04085	gene820		oxidoreductase	adh_short		PUV_RS05450	gene1093		hypothetical protein	NA
PUV_RS04090	gene821		hypothetical protein	NA		PUV_RS05465	gene1096		hypothetical protein	NA
PUV_RS04095	gene822		protein smf	DNA_processg_A		PUV_RS05470	gene1097		nucleoside diphosphate kinase	NDK
PUV_RS04100	gene823		DNA topoisomerase I	zf-C4_Topoisom		PUV_RS05485	gene1100	aceA	isocitrate lyase	ICL
PUV_RS04105	gene824		hypothetical protein	NA		PUV_RS05505	gene1104		hypothetical protein	Dodecin
PUV_RS04110	gene825		hypothetical protein	DUF2263		PUV_RS05515	gene1106		phenylalanine--tRNA ligase subunit beta	FDX-ACB
PUV_RS04115	gene826		hypothetical protein	NA		PUV_RS05540	gene1111		hypothetical protein	NA
PUV_RS04120	gene827		cytidine deaminase	dCMP_cyt_deam_1		PUV_RS05550	gene1113		hypothetical protein	NA
PUV_RS04125	gene828		hypothetical protein	Glyco_trans_1_2		PUV_RS05555	gene1114		hypothetical protein	NA
PUV_RS04200	gene843	pgi	glucose-6-phosphate isomerase	PGI		PUV_RS05645	gene1131		hypothetical protein	F-box-like
PUV_RS04810	gene965		hypothetical protein	NA		PUV_RS05815	gene1165		succinate-semialdehyde dehydrogenase	Aldedh
PUV_RS04900	gene983		hypothetical protein	NA		PUV_RS05820	gene1166		hypothetical protein	ABM
PUV_RS04910	gene985		hypothetical protein	NA		PUV_RS05850	gene1172		ferredoxin	Fer2
PUV_RS04915	gene986		hypothetical protein	F-box-like		PUV_RS05855	gene1173		prolipoprotein diacylglyceryl transferase	LGT
PUV_RS04925	gene988		hypothetical protein	NA		PUV_RS06055	gene1213		protein ndvB	Glycoamylase
PUV_RS05090	gene1021		hypothetical protein	Ank_2		PUV_RS06065	gene1215		hypothetical protein	NA
PUV_RS05095	gene1022		hypothetical protein	NA		PUV_RS06090	gene1220		hypothetical protein	NA
PUV_RS05100	gene1023		hypothetical protein	NA		PUV_RS06365	gene1275		hypothetical protein	Aminotran_1_2
PUV_RS05105	gene1025		hypothetical protein	NA		PUV_RS06520	gene1306		hypothetical protein	NA
PUV_RS05115	gene1027		hypothetical protein	Ank_2		PUV_RS06540	gene1308		hypothetical protein	NA
PUV_RS05125	gene1029		hypothetical protein	TauE		PUV_RS06565	gene1313		integrase	Phage_integrase
PUV_RS05135	gene1031		aquaporin	MIP		PUV_RS06590	gene1318		hypothetical protein	NA
PUV_RS05150	gene1034		hypothetical protein	F-box-like		PUV_RS06595	gene1319		hypothetical protein	F-box
PUV_RS05155	gene1035		hypothetical protein	NA		PUV_RS06605	gene1321		transposase	DDE_Tnp_Tn3
PUV_RS05160	gene1036		hypothetical protein	Methyltransf_21		PUV_RS06650	gene1329		3%2C4-dihydroxy-2-butanone 4-phosphate synthase	GTP_cyclohydro2
PUV_RS05170	gene1038		hypothetical protein	NA		PUV_RS06655	gene1330		6%2C7-dimethyl-8-ribityllumazine synthase	DMRL_synthase
PUV_RS05190	gene1042		amino acid ABC transporter substrate-binding protein	SBP_bac_3		PUV_RS06660	gene1331		oxidoreductase	DoxX
PUV_RS05195	gene1043		hypothetical protein	NA		PUV_RS06665	gene1332		hypothetical protein	Sel1
PUV_RS05210	gene1046	glgP_1	glycogen phosphorylase	Phosphorylase		PUV_RS06670	gene1333		hypothetical protein	NA
PUV_RS05215	gene1047		hypothetical protein	Ank_2		PUV_RS06675	gene1334		hypothetical protein	2OG-FeII_Oxy_5
PUV_RS05220	gene1048		hypothetical protein	Ank_2		PUV_RS06680	gene1335		hypothetical protein	Sel1
PUV_RS05225	gene1049	cystein-rich				PUV_RS06685	gene1336		hypothetical protein	NA
PUV_RS05300	gene1063		hypothetical protein	Peptidase_M3_N		PUV_RS06720	gene1343		hypothetical protein	NA
PUV_RS05320	gene1067		hypothetical protein	NA		PUV_RS06730	gene1345		hypothetical protein	NA
PUV_RS05325	gene1068		hypothetical protein	NA		PUV_RS06755	gene1350		RNA-binding protein	S1
PUV_RS05350	gene1073		signal peptidase I	Peptidase_S24		PUV_RS06785	gene1356	put. Inc	hypothetical protein	NA
PUV_RS05355	gene1074		hypothetical protein	NA		PUV_RS07030	gene1405		hypothetical protein	DUF3638
PUV_RS05365	gene1076		nicotinate phosphoribosyltransferase	NAPRTase		PUV_RS07070	gene1413		hypothetical protein	NA
PUV_RS05370	gene1077		isochorismatase	Isochorismatase		PUV_RS07815	gene1563		hypothetical protein	NA
PUV_RS05380	gene1079		cation transporter	ZT_dimer		PUV_RS07890	gene1578		hypothetical protein	NA
PUV_RS05385	gene1080		hypothetical protein	Chalcone_3		PUV_RS07895	gene1579		hypothetical protein	NA
PUV_RS05430	gene1089		hypothetical protein	NA		PUV_RS07945	gene1589		lysyl-tRNA synthetase	tRNA_anti-codon
PUV_RS05435	gene1090		hypothetical protein	Peptidase_S10		PUV_RS07950	gene1590		hypothetical protein	NA
PUV_RS05450	gene1093		hypothetical protein	NA		PUV_RS07955	gene1591		hypothetical protein	NA
PUV_RS05455	gene1094	chemotaxis protein				PUV_RS07960	gene1592		hypothetical protein	NA
PUV_RS05465	gene1096		hypothetical protein	NA		PUV_RS07965	gene1593	sctJ-2	type III secretion protein	YscJ_FliF
PUV_RS05470	gene1097		nucleoside diphosphate kinase	NDK		PUV_RS07975	gene1595		hypothetical protein	NA
PUV_RS05485	gene1100	aceA	isocitrate lyase	ICL		PUV_RS08015	gene1603		hypothetical protein	NA
PUV_RS05500	gene1103		DNA-binding protein	Ferritin		PUV_RS08050	gene1610	tyrP-4	amino acid transporter	Trp_Tyr_perm
PUV_RS05505	gene1104		hypothetical protein	Dodecin		PUV_RS08055	gene1611		hypothetical protein	DUF2760
PUV_RS05515	gene1106		phenylalanine--tRNA ligase subunit beta	FDX-ACB		PUV_RS08115	gene1623		ABC transporter permease	MacB_PCD
PUV_RS05540	gene1111		hypothetical protein	NA		PUV_RS08130	gene1626		superoxide dismutase	Sod_Fe_C
PUV_RS05545	gene1112		hypothetical protein	NA		PUV_RS08135	gene1627	ccp	cytochrome c peroxidase	CCP_MauG
PUV_RS05550	gene1113		hypothetical protein	NA		PUV_RS08140	gene1628		hypothetical protein	NA
PUV_RS05555	gene1114		hypothetical protein	NA		PUV_RS08280	gene1656		hypothetical protein	APH
PUV_RS05645	gene1131		hypothetical protein	F-box-like		PUV_RS08285	gene1657		FAD-dependent oxidoreductase	Amino_oxidase
PUV_RS05810	gene1164		NA	NA		PUV_RS08290	gene1658		hypothetical protein	NA
PUV_RS05815	gene1165		succinate-semialdehyde dehydrogenase	Aldedh		PUV_RS08340	gene1668		hypothetical protein	Acetyltransf_1
PUV_RS05820	gene1166		hypothetical protein	ABM		PUV_RS08345	gene1669		hypothetical protein	NA
PUV_RS05825	gene1167		hypothetical protein	DUF296		PUV_RS08350	gene1670		hypothetical protein	Methyltransf_25
PUV_RS05835	gene1169		oxidoreductase	adh_short		PUV_RS08355	gene1671		swarming motility protein	DUF1768
PUV_RS05850	gene1172		ferredoxin	Fer2		PUV_RS08435	gene1687		hypothetical protein	NA
PUV_RS05855	gene1173		prolipoprotein diacylglyceryl transferase	LGT		PUV_RS08440	gene1688		Bcr/CflA family drug resistance efflux transporter	MFS_1
PUV_RS05865	gene1175		adenosylhomocysteinase	AdoHcyase		PUV_RS08450	gene1690		hypothetical protein	NA
PUV_RS06055	gene1213		protein ndvB	Glycoamylase		PUV_RS08455	gene1691	mntR	transcriptional regulator	Fe_dep_repress
PUV_RS06065	gene1215		hypothetical protein	NA		PUV_RS08465	gene1693		ABC transporter ATP-binding protein	ABC_tran
PUV_RS06080	gene1218		hypothetical protein	NA		PUV_RS08470	gene1694	ftsX	hypothetical protein	FtsX
PUV_RS06090	gene1220		hypothetical protein	NA		PUV_RS08490	gene1698		hypothetical protein	MarC
PUV_RS06360	gene1274		bis(5'-nucleosyl)-tetraphosphatase	NUDIX		PUV_RS08495	gene1699		membrane protein	MarC
PUV_RS06365	gene1275		hypothetical protein	Aminotran_1_2		PUV_RS08500	gene1700		tRNA pseudouridine synthase A	PseudoU_synth_1
PUV_RS06520	gene1306		hypothetical protein	NA		PUV_RS08505	gene1701		hypothetical protein	DUF368
PUV_RS06540	gene1308		hypothetical protein	NA		PUV_RS08560	gene1712		hypothetical protein	NA
PUV_RS06590	gene1318		hypothetical protein	NA		PUV_RS08585	gene1717		cation transporter	ACR_tran
PUV_RS06595	gene1319		hypothetical protein	F-box		PUV_RS08625	gene1725		hypothetical protein	NA
PUV_RS06605	gene1321		transposase	DDE_Tnp_Tn3		PUV_RS08630	gene1726		hypothetical protein	NA
PUV_RS06660	gene1331		oxidoreductase	DoxX		PUV_RS08635	gene1727		hypothetical protein	Methyltransf_25
PUV_RS06665	gene1332		hypothetical protein	Sel1		PUV_RS08650	gene1730		hypothetical protein	Sel1
PUV_RS06670	gene1333		hypothetical protein	NA		PUV_RS08655	gene1731		deoxyribodipyrimidine photolyase	DNA_photolyase
PUV_RS06675	gene1334		hypothetical protein	2OG-FeII_Oxy_5		PUV_RS08660	gene1732		hypothetical protein	NA
PUV_RS06685	gene1336		hypothetical protein	NA		PUV_RS08665	gene1733		methionine aminopeptidase	SEC-C
PUV_RS06720	gene1343		hypothetical protein	NA		PUV_RS08670	gene1734		hypothetical protein	NA
PUV_RS06730	gene1345		hypothetical protein	NA		PUV_RS08675	gene1735		pyridine nucleotide transhydrogenase	Pyr_redox_dim
PUV_RS06755	gene1350		RNA-binding protein	S1		PUV_RS08690	gene1738		hypothetical protein	NA
PUV_RS06780	gene1355		hypothetical protein	Thioredox_DsbH		PUV_RS08700	gene1740		methionyl-tRNA synthetase	Anticodon_1
PUV_RS06785	gene1356	put. Inc	hypothetical protein	NA		PUV_RS08740	gene1748		hypothetical protein	NA
PUV_RS07030	gene1405		hypothetical protein	DUF3638		PUV_RS08765	gene1753		50S ribosomal protein L19	Ribosomal_L19
PUV_RS07070	gene1413		hypothetical protein	NA		PUV_RS08790	gene1758		peptide chain release factor 1	RF-1
PUV_RS07815	gene1563		hypothetical protein	NA		PUV_RS08890	gene1778		ATP-dependent DNA helicase	UvrD_C
PUV_RS07890	gene1578		hypothetical protein	NA		PUV_RS08975	gene1795		hypothetical protein	NA
PUV_RS07895	gene1579		hypothetical protein	NA		PUV_RS08985	gene1797		UDP-glucose 6-dehydrogenase	UDPG_MGDP_dh_C
PUV_RS07940	gene1588		hypothetical protein	NA		PUV_RS08995	gene1799		exopolysaccharide biosynthesis protein	Bac_transf
PUV_RS07945	gene1589		lysyl-tRNA synthetase	tRNA_anti-codon		PUV_RS09050	gene1810		hypothetical protein	DUF2179
PUV_RS07950	gene1590		hypothetical protein	NA		PUV_RS09055	gene1811		electron transporter	DUF1730
PUV_RS07955	gene1591		hypothetical protein	NA		PUV_RS09060	gene1812		decarboxylase	Lysine_decarbox
PUV_RS07960	gene1592		hypothetical protein	NA		PUV_RS09160	gene1832		16S rRNA (cytosine(1402)-N(4))-methyltransferase	Methyltransf_5
PUV_RS07965	gene1593	sctJ-2	type III secretion protein	YscJ_FliF		PUV_RS09180	gene1836	chemotaxis protein
PUV_RS07970	gene1594		hypothetical protein	DUF308		PUV_RS09230	gene1846		hypothetical protein	NA
PUV_RS07975	gene1595		hypothetical protein	NA		PUV_RS09235	gene1847	chemotaxis protein
PUV_RS08005	gene1601		ATPase	PIN_4		PUV_RS09250	gene1850		DNA-directed RNA polymerase subunit beta'	RNA_pol_Rpb1_2
PUV_RS08010	gene1602		hypothetical protein	NA		PUV_RS09255	gene1851		DNA-directed RNA polymerase subunit beta	RNA_pol_Rpb2_45
PUV_RS08015	gene1603		hypothetical protein	NA		PUV_RS09270	gene1854		50S ribosomal protein L1	Ribosomal_L1
PUV_RS08050	gene1610	tyrP-4	amino acid transporter	Trp_Tyr_perm		PUV_RS09295	gene1859		elongation factor Tu	GTP_EFTU_D2
PUV_RS08055	gene1611		hypothetical protein	DUF2760		PUV_RS09440	gene1888		hypothetical protein	NA
PUV_RS08100	gene1620		hypothetical protein	OEP		PUV_RS09445	gene1889		hypothetical protein	NA
PUV_RS08105	gene1621		hypothetical protein	HlyD_D23		PUV_RS09450	gene1890		4'-phosphopantetheinyl transferase	ACPS
PUV_RS08115	gene1623		ABC transporter permease	MacB_PCD		PUV_RS09455	gene1891		hypothetical protein	NA
PUV_RS08120	gene1624		hypothetical protein	cNMP_binding		PUV_RS09560	gene1912		hypothetical protein	NA
PUV_RS08130	gene1626		superoxide dismutase	Sod_Fe_C		PUV_RS09600	gene1920		DNA mismatch repair protein MutS	MutS_II
PUV_RS08135	gene1627	ccp	cytochrome c peroxidase	CCP_MauG		PUV_RS10060	gene2013		hypothetical protein	NA
PUV_RS08140	gene1628		hypothetical protein	NA		PUV_RS10100	gene2021		oxidoreductase	Aldo_ket_red
PUV_RS08145	gene1629		hypothetical protein	NA		PUV_RS10270	gene2055		hypothetical protein	NA
PUV_RS08280	gene1656		hypothetical protein	APH		PUV_RS10285	gene2058	phosphoketolase	phosphoketolase	XFP
PUV_RS08285	gene1657		FAD-dependent oxidoreductase	Amino_oxidase		PUV_RS10330	gene2067		hypothetical protein	NA
PUV_RS08290	gene1658		hypothetical protein	NA		PUV_RS10380	gene2077		aldo/keto reductase	NA
PUV_RS08300	gene1660		membrane protein	ABC2_membrane_3		PUV_RS11185	gene2238		hypothetical protein	NA
PUV_RS08305	gene1661		multidrug ABC transporter ATP-binding protein	ABC_tran		PUV_RS11335	gene2269	transcriptional regulator	hypothetical protein	Response_reg
PUV_RS08320	gene1664		NAD-dependent dehydratase	NAD_binding_10		PUV_RS11340	gene2270		RNA polymerase sigma-54 factor	Sigma54_AID
PUV_RS08325	gene1665		hydroxyacid dehydrogenase	ADH_zinc_N		PUV_RS11345	gene2271	putative Inc (CT642)	hypothetical protein	NA
PUV_RS08335	gene1667		aldehyde oxidase	Aldo_ket_red		PUV_RS11405	gene2283		hypothetical protein	DUF1768
PUV_RS08340	gene1668		hypothetical protein	Acetyltransf_1		PUV_RS11465	gene2295	uppP	hypothetical protein	BacA
PUV_RS08345	gene1669		hypothetical protein	NA		PUV_RS11470	gene2296	ftsK	cell division protein FtsK	FtsK_4TM
PUV_RS08350	gene1670		hypothetical protein	Methyltransf_25		PUV_RS11495	gene2301		molecular chaperone DnaJ	DnaJ_CXXCXGXG
PUV_RS08355	gene1671		swarming motility protein	DUF1768		PUV_RS11700	gene2342		hypothetical protein	NA
PUV_RS08430	gene1686		ATPase AAA	HHH_5		PUV_RS11705	gene2343		hypothetical protein	NA
PUV_RS08435	gene1687		hypothetical protein	NA		PUV_RS11710	gene2344		hypothetical protein	NA
PUV_RS08440	gene1688		Bcr/CflA family drug resistance efflux transporter	MFS_1		PUV_RS11720	gene2346		hypothetical protein	FGE-sulfatase
PUV_RS08450	gene1690		hypothetical protein	NA		PUV_RS12090	gene2420	glmM	phosphoglucosamine mutase	PGM_PMM_IV
PUV_RS08455	gene1691	mntR	transcriptional regulator	Fe_dep_repress		PUV_RS12095	gene2421		hypothetical protein	F-box-like
PUV_RS08460	gene1692		hypothetical protein	VKOR		PUV_RS12100	gene2422		hypothetical protein	NA
PUV_RS08465	gene1693		ABC transporter ATP-binding protein	ABC_tran		PUV_RS12270	gene2456		ATPase	KdpA
PUV_RS08470	gene1694	ftsX	hypothetical protein	FtsX		PUV_RS12300	gene2462		glycosyltransferase	Glycos_transf_2
PUV_RS08490	gene1698		hypothetical protein	MarC		PUV_RS12315	gene2465		CDP-glucose 4%2C6-dehydratase	GDP_Man_Dehyd
PUV_RS08495	gene1699		membrane protein	MarC		PUV_RS12335	gene2469		hypothetical protein	Hydantoinase_A
PUV_RS08500	gene1700		tRNA pseudouridine synthase A	PseudoU_synth_1		PUV_RS12345	gene2471		lysyl-tRNA synthetase	tRNA-synt_2
PUV_RS08505	gene1701		hypothetical protein	DUF368		PUV_RS12365	gene2475		hypothetical protein	HIT
PUV_RS08535	gene1707		hypothetical protein	NA		PUV_RS12415	gene2485	nuoG	NADH-quinone oxidoreductase subunit G	Molydop_binding
PUV_RS08560	gene1712		hypothetical protein	NA		PUV_RS13165	gene1307		NA	NA
PUV_RS08565	gene1713		short-chain dehydrogenase	adh_short
PUV_RS08570	gene1714		NADP-dependent aryl-alcohol dehydrogenase	Aldo_ket_red
PUV_RS08575	gene1715		hypothetical protein	OEP
PUV_RS08580	gene1716		hypothetical protein	HlyD_D23
PUV_RS08585	gene1717		cation transporter	ACR_tran
PUV_RS08625	gene1725		hypothetical protein	NA
PUV_RS08630	gene1726		hypothetical protein	NA
PUV_RS08635	gene1727		hypothetical protein	Methyltransf_25
PUV_RS08645	gene1729		redoxin	Redoxin
PUV_RS08650	gene1730		hypothetical protein	Sel1
PUV_RS08655	gene1731		deoxyribodipyrimidine photolyase	DNA_photolyase
PUV_RS08660	gene1732		hypothetical protein	NA
PUV_RS08665	gene1733		methionine aminopeptidase	SEC-C
PUV_RS08670	gene1734		hypothetical protein	NA
PUV_RS08675	gene1735		pyridine nucleotide transhydrogenase	Pyr_redox_dim
PUV_RS08690	gene1738		hypothetical protein	NA
PUV_RS08700	gene1740		methionyl-tRNA synthetase	Anticodon_1
PUV_RS08740	gene1748		hypothetical protein	NA
PUV_RS08755	gene1751		hypothetical protein	CBS
PUV_RS08765	gene1753		50S ribosomal protein L19	Ribosomal_L19
PUV_RS08790	gene1758		peptide chain release factor 1	RF-1
PUV_RS08890	gene1778		ATP-dependent DNA helicase	UvrD_C
PUV_RS08900	gene1780		hypothetical protein	DUF559
PUV_RS08955	gene1791		hypothetical protein	NA
PUV_RS08975	gene1795		hypothetical protein	NA
PUV_RS08985	gene1797		UDP-glucose 6-dehydrogenase	UDPG_MGDP_dh_C
PUV_RS09005	gene1801		hypothetical protein	NA
PUV_RS09050	gene1810		hypothetical protein	DUF2179
PUV_RS09055	gene1811		electron transporter	DUF1730
PUV_RS09060	gene1812		decarboxylase	Lysine_decarbox
PUV_RS09105	gene1821	BCAA transporter-4	branched-chain amino acid transporter	Branch_AA_trans
PUV_RS09120	gene1824		hypothetical protein	NA
PUV_RS09160	gene1832		16S rRNA (cytosine(1402)-N(4))-methyltransferase	Methyltransf_5
PUV_RS09180	gene1836	chemotaxis protein
PUV_RS09230	gene1846		hypothetical protein	NA
PUV_RS09235	gene1847	chemotaxis protein
PUV_RS09250	gene1850		DNA-directed RNA polymerase subunit beta'	RNA_pol_Rpb1_2
PUV_RS09255	gene1851		DNA-directed RNA polymerase subunit beta	RNA_pol_Rpb2_45
PUV_RS09270	gene1854		50S ribosomal protein L1	Ribosomal_L1
PUV_RS09295	gene1859		elongation factor Tu	GTP_EFTU_D2
PUV_RS09440	gene1888		hypothetical protein	NA
PUV_RS09445	gene1889		hypothetical protein	NA
PUV_RS09450	gene1890		4'-phosphopantetheinyl transferase	ACPS
PUV_RS09455	gene1891		hypothetical protein	NA
PUV_RS09560	gene1912		hypothetical protein	NA
PUV_RS09600	gene1920		DNA mismatch repair protein MutS	MutS_II
PUV_RS10060	gene2013		hypothetical protein	NA
PUV_RS10070	gene2015		hypothetical protein	NA
PUV_RS10075	gene2016		sulfatase	FGE-sulfatase
PUV_RS10080	gene2017		arylsulfatase	Sulfatase
PUV_RS10090	gene2019		thioredoxin peroxidase	AhpC-TSA
PUV_RS10100	gene2021		oxidoreductase	Aldo_ket_red
PUV_RS10105	gene2022		membrane protein	DUF202
PUV_RS10110	gene2023		capsular polysaccharide biosynthesis protein	PGA_cap
PUV_RS10260	gene2053		hypothetical protein	Patatin
PUV_RS10270	gene2055		hypothetical protein	NA
PUV_RS10285	gene2058	phosphoketolase	phosphoketolase	XFP
PUV_RS10330	gene2067		hypothetical protein	NA
PUV_RS10380	gene2077		aldo/keto reductase	NA
PUV_RS11135	gene2228		NmrA family transcriptional regulator	NA
PUV_RS11175	gene2236		short-chain dehydrogenase	adh_short
PUV_RS11190	gene2239		NADPH:quinone reductase	ADH_N
PUV_RS11335	gene2269	transcriptional regulator	hypothetical protein	Response_reg
PUV_RS11340	gene2270		RNA polymerase sigma-54 factor	Sigma54_AID
PUV_RS11345	gene2271	putative Inc (CT642)	hypothetical protein	NA
PUV_RS11395	gene2281	uhpC-2	MFS transporter	MFS_1
PUV_RS11405	gene2283		hypothetical protein	DUF1768
PUV_RS11415	gene2285		hypothetical protein	OEP
PUV_RS11420	gene2286		hypothetical protein	HlyD_D23
PUV_RS11430	gene2288		macrolide ABC transporter permease	FtsX
PUV_RS11465	gene2295	uppP	hypothetical protein	BacA
PUV_RS11470	gene2296	ftsK	cell division protein FtsK	FtsK_4TM
PUV_RS11495	gene2301		molecular chaperone DnaJ	DnaJ_CXXCXGXG
PUV_RS11700	gene2342		hypothetical protein	NA
PUV_RS11705	gene2343		hypothetical protein	NA
PUV_RS11710	gene2344		hypothetical protein	NA
PUV_RS11720	gene2346		hypothetical protein	FGE-sulfatase
PUV_RS11725	gene2347		hypothetical protein	NA
PUV_RS11835	gene2369	put. Inc	hypothetical protein	PTPlike_phytase
PUV_RS12075	gene2417		hypothetical protein	NA
PUV_RS12080	gene2418		hypothetical protein	NA
PUV_RS12090	gene2420	glmM	phosphoglucosamine mutase	PGM_PMM_IV
PUV_RS12095	gene2421		hypothetical protein	F-box-like
PUV_RS12100	gene2422		hypothetical protein	NA
PUV_RS12250	gene2452		hypothetical protein	OEP
PUV_RS12255	gene2453		two-component system sensor histidine kinase KdpD	HATPase_c
PUV_RS12265	gene2455		potassium-transporting ATPase subunit B	Hydrolase
PUV_RS12270	gene2456		ATPase	KdpA
PUV_RS12275	gene2457		hypothetical protein	NA
PUV_RS12300	gene2462		glycosyltransferase	Glycos_transf_2
PUV_RS12315	gene2465		CDP-glucose 4%2C6-dehydratase	GDP_Man_Dehyd
PUV_RS12335	gene2469		hypothetical protein	Hydantoinase_A
PUV_RS12345	gene2471		lysyl-tRNA synthetase	tRNA-synt_2
PUV_RS12365	gene2475		hypothetical protein	HIT
PUV_RS12380	gene2478	nuoN	NADH-quinone oxidoreductase subunit N	Proton_antipo_M
PUV_RS12385	gene2479	nuoM	NADH-quinone oxidoreductase subunit M	Proton_antipo_M
PUV_RS12390	gene2480	nuoL	NADH-quinone oxidoreductase subunit L	Proton_antipo_N
PUV_RS12415	gene2485	nuoG	NADH-quinone oxidoreductase subunit G	Molydop_binding
PUV_RS12420	gene2486	nuoF	NADH-quinone oxidoreductase subunit F	SLBB
PUV_RS12425	gene2487	nuoE	NADH-quinone oxidoreductase subunit NuoE	2Fe-2S_thioredx
PUV_RS12430	gene2488	nuoD	NADH-quinone oxidoreductase subunit D	Complex1_49kDa
PUV_RS12435	gene2489	nuoC	NADH-quinone oxidoreductase subunit C	Complex1_30kDa
PUV_RS12450	gene2492		hypothetical protein	Lysine_decarbox
PUV_RS13150	gene1024		hypothetical protein	NA
PUV_RS13165	gene1307		NA	NA
PUV_RS13200	gene1718		NTP pyrophosphohydrolase	NUDIX
