# Supplementary material for: Molecular causes of an evolutionary shift along the parasitism–mutualism continuum in a bacterial symbiont
Source: Proc Natl Acad Sci U S A. 2020 Aug 19;117(35):21658–66. doi: 10.1073/pnas.2005536117 (PMC7474615; doi:10.1073/pnas.2005536117)
Supplement: Supplementary File [file pnas.2005536117.sd07.xlsx]

## Sheet: Sheet1
Dataset S7. Summary of all 112 and 8 uniquely differentially expressed genes in HT and VT, respectively.
NCBI locus tag	Gene ID	Gene name/ comments	RefSeq	Pfam domains, families, repeats (bit score >=25)	Unique to which regime?
PUV_RS00815	gene162		NA	NA	HT
PUV_RS01160	gene233		hypothetical protein	Ank_2	HT
PUV_RS01275	gene256		hypothetical protein	NA	HT
PUV_RS01350	gene271	transcription-repair coupling factor	transcription-repair coupling factor	Helicase_C,DEAD,TRCF,CarD_CdnL_TRCF	HT
PUV_RS01640	gene329	CDP-diacylglycerol--glycerol-3-phosphate 3-phosphatidyltransferase	CDP-diacylglycerol--glycerol-3-phosphate 3-phosphatidyltransferase	CDP-OH_P_transf	HT
PUV_RS01650	gene331	membrane protein	membrane protein	SNARE_assoc	HT
PUV_RS01665	gene334		hypothetical protein	NA	HT
PUV_RS01675	gene336		hypothetical protein	NA	HT
PUV_RS01690	gene339		hypothetical protein	Competence	HT
PUV_RS01700	gene341	Xaa-Pro aminopeptidase	Xaa-Pro aminopeptidase	Creatinase_N,Peptidase_M24	HT
PUV_RS01705	gene342	DNA mismatch repair protein MutL	DNA mismatch repair protein MutL	HATPase_c_3,MutL_C,DNA_mis_repair	HT
PUV_RS01825	gene366		hypothetical protein	NA	HT
PUV_RS02145	gene431	transpeptidase	transpeptidase	YkuD	HT
PUV_RS02190	gene440	acetyl-CoA carboxylase subunit beta	acetyl-CoA carboxylase subunit beta	Carboxyl_trans	HT
PUV_RS02195	gene441	deoxyuridine 5'-triphosphate nucleotidohydrolase	deoxyuridine 5'-triphosphate nucleotidohydrolase	dUTPase	HT
PUV_RS02200	gene442	PTS sugar transporter subunit IIA	PTS sugar transporter subunit IIA	PTS_EIIA_2	HT
PUV_RS02205	gene443	PTS sugar transporter subunit IIA	PTS sugar transporter subunit IIA	HTH_17,PTS_EIIA_2	HT
PUV_RS02210	gene444		hypothetical protein	Elongin_A,F-box-like	HT
PUV_RS02495	gene501		hypothetical protein	NA	HT
PUV_RS02500	gene502		hypothetical protein	NA	HT
PUV_RS02660	gene534		hypothetical protein	NA	HT
PUV_RS03595	gene722		hypothetical protein	DnaJ	HT
PUV_RS03610	gene725	SDR family oxidoreductase	hypothetical protein	adh_short_C2	HT
PUV_RS03670	gene737		hypothetical protein	NA	HT
PUV_RS03735	gene750		hypothetical protein	NA	HT
PUV_RS03740	gene751		hypothetical protein	BatD	HT
PUV_RS03745	gene752		hypothetical protein	TPR_1	HT
PUV_RS03770	gene757	ribonucleoside-triphosphate reductase, adenosylcobalamin-dependent	ribonucleoside-triphosphate reductase%2C adenosylcobalamin-dependent	Ribonuc_red_lgC	HT
PUV_RS03815	gene766	FAD-dependent oxidoreductase	FAD-dependent oxidoreductase	NAD_binding_8	HT
PUV_RS04075	gene818	glgC, glucose-1-phosphate adenylyltransferase	glucose-1-phosphate adenylyltransferase	NTP_transferase	HT
PUV_RS04080	gene819	phosphoesterase	phosphoesterase	Metallophos	HT
PUV_RS04090	gene821		hypothetical protein	NA	HT
PUV_RS04105	gene824		hypothetical protein	NA	HT
PUV_RS04125	gene828		hypothetical protein	Glyco_trans_1_2	HT
PUV_RS04200	gene843	pgi, glucose-6-phosphate isomerase	glucose-6-phosphate isomerase	PGI	HT
PUV_RS05095	gene1022		hypothetical protein	NA	HT
PUV_RS05125	gene1029		hypothetical protein	TauE	HT
PUV_RS05150	gene1034		hypothetical protein	F-box-like	HT
PUV_RS05155	gene1035		hypothetical protein	NA	HT
PUV_RS05160	gene1036		hypothetical protein	Methyltransf_21	HT
PUV_RS05190	gene1042		amino acid ABC transporter substrate-binding protein	SBP_bac_3	HT
PUV_RS05355	gene1074		hypothetical protein	NA	HT
PUV_RS05385	gene1080		hypothetical protein	Chalcone_3	HT
PUV_RS05435	gene1090		hypothetical protein	Peptidase_S10	HT
PUV_RS05455	gene1094	chemotaxis protein	chemotaxis protein	HAMP,MCPsignal	HT
PUV_RS05500	gene1103	DNA starvation/stationary phase protection protein	DNA-binding protein	Ferritin	HT
PUV_RS05545	gene1112		hypothetical protein	NA	HT
PUV_RS05810	gene1164		NA	NA	HT
PUV_RS05825	gene1167		hypothetical protein	DUF296	HT
PUV_RS05835	gene1169	oxidoreductase	oxidoreductase	adh_short	HT
PUV_RS05865	gene1175	adenosylhomocysteinase	adenosylhomocysteinase	AdoHcyase	HT
PUV_RS06080	gene1218		hypothetical protein	NA	HT
PUV_RS06360	gene1274	bis(5'-nucleosyl)-tetraphosphatase	bis(5'-nucleosyl)-tetraphosphatase	NUDIX	HT
PUV_RS06780	gene1355		hypothetical protein	Thioredox_DsbH	HT
PUV_RS07940	gene1588		hypothetical protein	NA	HT
PUV_RS07970	gene1594		hypothetical protein	DUF308	HT
PUV_RS08005	gene1601	ATPase	ATPase	PIN_4	HT
PUV_RS08010	gene1602		hypothetical protein	NA	HT
PUV_RS08100	gene1620		hypothetical protein	OEP	HT
PUV_RS08105	gene1621		hypothetical protein	HlyD_D23	HT
PUV_RS08120	gene1624		hypothetical protein	cNMP_binding	HT
PUV_RS08145	gene1629		hypothetical protein	NA	HT
PUV_RS08300	gene1660	membrane protein	membrane protein	ABC2_membrane_3	HT
PUV_RS08305	gene1661	multidrug ABC transporter ATP-binding protein	multidrug ABC transporter ATP-binding protein	ABC_tran	HT
PUV_RS08320	gene1664	NAD-dependent dehydratase	NAD-dependent dehydratase	NAD_binding_10	HT
PUV_RS08325	gene1665	hydroxyacid dehydrogenase	hydroxyacid dehydrogenase	ADH_zinc_N	HT
PUV_RS08335	gene1667	aldehyde oxidase	aldehyde oxidase	Aldo_ket_red	HT
PUV_RS08430	gene1686	ATPase AAA	ATPase AAA	HHH_5	HT
PUV_RS08460	gene1692		hypothetical protein	VKOR	HT
PUV_RS08535	gene1707		hypothetical protein	NA	HT
PUV_RS08565	gene1713	short-chain dehydrogenase	short-chain dehydrogenase	adh_short	HT
PUV_RS08570	gene1714	NADP-dependent aryl-alcohol dehydrogenase	NADP-dependent aryl-alcohol dehydrogenase	Aldo_ket_red	HT
PUV_RS08575	gene1715		hypothetical protein	OEP	HT
PUV_RS08580	gene1716		hypothetical protein	HlyD_D23	HT
PUV_RS08645	gene1729		redoxin	Redoxin	HT
PUV_RS08755	gene1751		hypothetical protein	CBS	HT
PUV_RS08900	gene1780		hypothetical protein	DUF559	HT
PUV_RS08955	gene1791		hypothetical protein	NA	HT
PUV_RS09005	gene1801		hypothetical protein	NA	HT
PUV_RS09105	gene1821	BCAA transporter-4, branched-chain amino acid transporter	branched-chain amino acid transporter	Branch_AA_trans	HT
PUV_RS09120	gene1824		hypothetical protein	NA	HT
PUV_RS10070	gene2015		hypothetical protein	NA	HT
PUV_RS10075	gene2016	sulfatase	sulfatase	FGE-sulfatase	HT
PUV_RS10080	gene2017	arylsulfatase	arylsulfatase	Sulfatase	HT
PUV_RS10090	gene2019	thioredoxin peroxidase	thioredoxin peroxidase	AhpC-TSA	HT
PUV_RS10105	gene2022	membrane protein	membrane protein	DUF202	HT
PUV_RS10110	gene2023	capsular polysaccharide biosynthesis protein	capsular polysaccharide biosynthesis protein	PGA_cap	HT
PUV_RS10260	gene2053		hypothetical protein	Patatin	HT
PUV_RS11135	gene2228		NmrA family transcriptional regulator	NA	HT
PUV_RS11175	gene2236	short-chain dehydrogenase/reductase	short-chain dehydrogenase	adh_short	HT
PUV_RS11190	gene2239	NADPH:quinone reductase	NADPH:quinone reductase	ADH_N	HT
PUV_RS11395	gene2281	uhpC-2, MFS transporter	MFS transporter	MFS_1	HT
PUV_RS11415	gene2285		hypothetical protein	OEP	HT
PUV_RS11420	gene2286		hypothetical protein	HlyD_D23	HT
PUV_RS11430	gene2288	macrolide ABC transporter permease	macrolide ABC transporter permease	FtsX	HT
PUV_RS11725	gene2347		hypothetical protein	NA	HT
PUV_RS12075	gene2417		hypothetical protein	NA	HT
PUV_RS12080	gene2418		hypothetical protein	NA	HT
PUV_RS12250	gene2452		hypothetical protein	OEP	HT
PUV_RS12255	gene2453	two-component sensor histidine kinase	two-component system sensor histidine kinase KdpD	HATPase_c	HT
PUV_RS12265	gene2455	potassium-transporting ATPase subunit B	potassium-transporting ATPase subunit B	Hydrolase	HT
PUV_RS12275	gene2457		hypothetical protein	NA	HT
PUV_RS12380	gene2478	nuoN, NADH-quinone oxidoreductase subunit N	NADH-quinone oxidoreductase subunit N	Proton_antipo_M	HT
PUV_RS12385	gene2479	nuoM, NADH-quinone oxidoreductase subunit M	NADH-quinone oxidoreductase subunit M	Proton_antipo_M	HT
PUV_RS12390	gene2480	nuoL, NADH-quinone oxidoreductase subunit L	NADH-quinone oxidoreductase subunit L	Proton_antipo_N	HT
PUV_RS12420	gene2486	nuoF, NADH-quinone oxidoreductase subunit F	NADH-quinone oxidoreductase subunit F	SLBB	HT
PUV_RS12425	gene2487	nuoE, NADH-quinone oxidoreductase subunit E	NADH-quinone oxidoreductase subunit E	2Fe-2S_thioredx	HT
PUV_RS12430	gene2488	nuoD, NADH dehydrogenase (quinone) subunit D	NADH-quinone oxidoreductase subunit D	Complex1_49kDa	HT
PUV_RS12435	gene2489	nuoC, NADH-quinone oxidoreductase subunit C	NADH-quinone oxidoreductase subunit C	Complex1_30kDa	HT
PUV_RS12450	gene2492		hypothetical protein	Lysine_decarbox	HT
PUV_RS13150	gene1024		hypothetical protein	NA	HT
PUV_RS13200	gene1718	NTP pyrophosphohydrolase	NTP pyrophosphohydrolase	NUDIX	HT
PUV_RS01760	gene353		hypothetical protein	NAGPA	VT
PUV_RS02485	gene499		hypothetical protein	NA	VT
PUV_RS06680	gene1335		hypothetical protein	Sel1	VT
PUV_RS08995	gene1799		exopolysaccharide biosynthesis protein	Bac_transf	VT
PUV_RS11185	gene2238		hypothetical protein	NA	VT
PUV_RS06655	gene1330		6,7-dimethyl-8-ribityllumazine synthase	DMRL_synthase	VT
PUV_RS06650	gene1329		bifunctional 3,4-dihydroxy-2-butanone 4-phosphate synthase	GTP_cyclohydro2,DHBP_synthase	VT
PUV_RS06565	gene1313		integrase	Phage_integrase	VT
