# Supplementary material for: Molecular causes of an evolutionary shift along the parasitism–mutualism continuum in a bacterial symbiont
Source: Proc Natl Acad Sci U S A. 2020 Aug 19;117(35):21658–66. doi: 10.1073/pnas.2005536117 (PMC7474615; doi:10.1073/pnas.2005536117)
Supplement: Supplementary File [file pnas.2005536117.sd08.xlsx]

## Sheet: Fig. 4D
Dataset S8. All individual log2 fold changes of genes that were differentially expressed between released EBs and the 2 hpi (false discovery rate of 0.05) for those metabolic pathways and T3SS loci with marked differences between the HT and VT treatments.
	Respiration	logFC				Fatty acid biosynthesis	logFC				Pyruvate / propanoate metabolism	logFC
		HT	VT				HT	VT				HT	VT
	alsT	-2.70674	-1.78548			fabZ	2.03612	0			adhA	3.02858	0
	menB	2.74864	0			fabG	-2.06469	0			pdhC	3.04834	0
	nqrB	4.5429	0			fabF	-1.34481	0			pdhB	4.32043	5.44425
	nqrC	6.55848	0			fabD	-1.48471	0			pdhA	5.72835	0
	nqrD	5.15489	0			accA	-1.78542	0			xpkA	-2.65924	0
	nqrE	5.63384	0			accD	-1.58282	0			prpB	3.42283	0
	ntpK	1.80334	0								prpC	3.46506	0
	atpI	2.38271	0								prpD	4.26058	0
	atpB-AA	2.65177	0			Glycolysis / gluconeogenesis	logFC
	atpA-A	3.65852	2.79967				HT	VT
	atpE-A	2.51516	0			gpmA	1.61951	0			Sensing & signal transduction	logFC
	atpD	5.35796	0			pgi	3.59409	0				HT	VT
	atpG	4.11075	0			pckG	5.7357	0			RhoGAP	-1.66416	0
	atpA	4.34703	0			pfp	2.91308	0			put. ptpC	-2.65137	0
	atpH	4.03842	0			uhpC-1	-2.52862	0			cheW1	0	1.5564
	atpE	4.99673	0			pgk	4.42413	0			cheR	4.81951	0
	atpB	4.24755	0			fbaB	2.2984	0			cheW2	4.22103	0
	nuoN	6.01745	0								pknL	-3.37365	-1.78184
	nuoM	4.11043	0								phoH	1.78908	0
	nuoL	5.52501	0			Pentose phosp. pathway	logFC				cNMP binding	4.0975	0
	nuoJ	4.0069	0				HT	VT			put. nR3	-2.00131	0
	nuoI	4.82245	0			tkt	4.12138	0			hyp. protein	2.47416	0
	nuoH	4.09998	0			pgi	3.59409	0			rsbU	3.12375	0
	nuoG	3.83104	2.73152			zwf	2.76308	0			kdpD	3.42133	0
	nuoF	6.88315	0			pgd	4.27246	4.87113			hyp. protein	-1.37121	1.48972
	nuoE	3.92842	0			tal	-1.42388	0			resE	-2.87177	-1.77962
	nuoD	5.3953	0
	nuoC	4.45841	0
	nuoB	6.79811	0			TCA & glyoxylate bypass	logFC				Type III secretion system	logFC
	nuoA	6.51264	0				HT	VT				HT	VT
	ccoO	2.56769	0			sdhC	4.27902	0			hyp. protein	-2.1706	0
	ccoN	2.3777	0			sdhA	6.94793	0			hyp. protein	-2.51443	0
	put. ccoP	1.86658	0			sdhB	3.46279	0			hyp. protein	-2.07995	0
	petB	2.96978	0			icd	2.11733	0			lcrH-3/scc2	-2.37508	0
	petC	2.28211	0			acn	7.6464	0			copB	-2.07055	0
	nqrF	1.81583	0			aceA	2.50243	0			sycD/lcrH-1	-1.72199	0
	sdhC	4.27902	0			mls	1.69192	0			hyp. protein	-1.4156	1.71492
	sdhA	6.94793	0			sucB	2.3971	0			hyp. protein	-1.32122	1.72283
	sdhB	3.46279	0			gltA	2.49911	0			scc4/sycH-1	0	1.91707
	cyoE	3.46591	0			sucD	2.58329	0			hyp. protein (PX )	-1.51517	0
	cyoD	3.97479	0			sucC	4.13738	0			hyp. protein	-2.20025	0
	cyoC	5.8937	0								hyp. protein	-2.19752	0
	cyoB	8.25692	0								hyp. protein	-2.31713	0
	cyoA	5.45221	0			Amino acid transport	logFC				hyp. protein	-2.71973	0
	cydB	6.30468	0				HT	VT			hyp. protein	-2.02395	0
	cydA	7.77267	0			put. brnq1	-1.5087	0			sycE	-1.59815	0
						put. aaxC	-3.37521	-1.75097			hyp. protein	-1.94654	0
						put. brnq2	3.81201	0			hyp. protein (PX )	-1.6669	0
	Amino acid metabolism	logFC				gltP-1	6.35381	0			sctD	-2.47013	0
		HT	VT			appA	2.55948	0			sctE	-2.43923	0
	tdh	0	-1.45406			alsT-4	-3.19967	-1.69406			sctF	-2.77836	0
	kbl	2.23653	0			alsT-5	-2.63954	0			sctG	-2.59679	0
	astC	3.27248	0			alsT-2	-1.88385	0			hyp. protein	-2.35043	0
	mao	5.01486	0			put. brnq	-2.45464	0			sctN	-1.9026	0
	bkdB-A	6.16258	0			tyrP-1	-1.58017	0			sctO	-2.76512	0
	bkdB	5.07145	0			put. brnq3	-1.39399	0			hyp. protein	-2.15437	0
	bkdA	5.08432	0								sctQ	-1.64029	0
	liuB	-3.75072	0								pkn5	-2.04716	0
	liuA	-3.6464	0			Nucleotide transport	logFC				scc1	-2.47205	0
	putA	0	1.59623				HT	VT			copN/sctW	-2.4788	0
	gltP-3	-1.60772	0			ntt-4	-1.65431	0			sctV	-2.07319	0
	gluA	-1.92332	0			ntt-5	-1.61578	0			sctU	-2.20961	0
	ald	5.15041	0			ntt-1	-2.14893	-1.83008			hyp. protein	0	1.89751
	speB	3.60975	0			ntt-3	-2.49372	-2.12007			sycD/lcrH-3	-1.91461	0
	speA	3.16309	0			ntt-2	-2.63862	0			hyp. protein	-2.27636	0
	glyA	2.01789	0								chaperone Mcsc	-2.27148	0
	proA	3.249	0								cesT	0	1.40586
	gdhA	2.33075	0								put. cl. II chaperone	0	1.96963
