# Supplementary material for: Molecular causes of an evolutionary shift along the parasitism–mutualism continuum in a bacterial symbiont
Source: Proc Natl Acad Sci U S A. 2020 Aug 19;117(35):21658–66. doi: 10.1073/pnas.2005536117 (PMC7474615; doi:10.1073/pnas.2005536117)
Supplement: Supplementary File [file pnas.2005536117.sd09.xlsx]

## Sheet: Sheet1
Dataset S9. Summary of overrepresented functional categories (FDR < 0.05) among differentially expressed genes between two consecutive time points for each treatment.
HT				VT
	Overrepresented functions	FDR			Overrepresented functions	FDR
2 hpi VS 24 hpi				2 hpi VS 24 hpi
Upregulated at 2 hpi	signal transduction mechanisms (COG T)	0.0461243		Upregulated at 2 hpi	cell cycle control, cell division, chromosome partitioning (COG D)	0.01059
Upregulated at 24 hpi	translation, ribosomal structure and biogenesis (COG J)	4.62719e-22			DNA repair exonuclease SbcCD ATPase subunit [Replication, recombination and repair] (COG0419)	0.0174849
	nucleotide transport and metabolism (COG F)	0.00964283			uncharacterized conserved protein [Function unknown] (COG4642)	0.0174849
	post-translational modification, protein turnover, and chaperones (COG O)	0.020715			chromosome segregation ATPase [Cell cycle control, cell division, chromosome partitioning] (COG1196)	0.0174849
	cell wall/membrane/envelope biogenesis (COG M)	0.0280828
	coenzyme transport and metabolism (COG H)	0.0447167		Upregulated at 24 hpi	translation, ribosomal structure and biogenesis (COG J)	2.03995e-36
					post-translational modification, protein turnover, and chaperones (COG O)	0.0462062
	structural constituent of ribosome (GO:0003735)	9.93918e-23
	translation (GO:0006412)	9.93918e-23			structural constituent of ribosome (GO:0003735)	9.07285e-38
	ribosome (GO:0005840)	2.30327e-15			translation (GO:0006412)	1.33708e-37
	small ribosomal subunit (GO:0015935)	0.0206199			ribosome (GO:0005840)	4.78966e-30
					small ribosomal subunit (GO:0015935)	0.0022071
	ribosome - Genetic Information Processing; Translation (map03010)	3.03052e-23			RNA binding (GO:0003723)	0.00381156
	aminoacyl-tRNA biosynthesis - Genetic Information Processing; Translation (map00970)	0.000323075			GTP binding (GO:0005525)	0.00872428
	biosynthesis of secondary metabolites (map01110)	0.0150718			rRNA binding (GO:0019843)	0.0262542
					large ribosomal subunit (GO:0015934)	0.029179
					ATP binding (GO:0005524)	0.0353572
24 hpi VS EBs					protein folding (GO:0006457)	0.049233
Upregulated at 24 hpi	translation, ribosomal structure and biogenesis (COG J)	2.06436e-49
					ribosome - Genetic Information Processing; Translation (map03010)	1.43591e-38
	structural constituent of ribosome (GO:0003735)	3.02688e-33			aminoacyl-tRNA biosynthesis - Genetic Information Processing; Translation(map00970)	2.35355e-07
	translation (GO:0006412)	3.96551e-33			protein export (map03060)	0.0113072
	ribosome (GO:0005840)	5.36052e-24			purine metabolism(map00230)	0.0275106
	RNA binding (GO:0003723)	6.80612e-09			quorum sensing (map02024)	0.0441565
	cytoplasm (GO:0005737)	1.42488e-05			pyrimidine metabolism(map00240)	0.0461477
	ATP binding (GO:0005524)	3.48206e-05
	small ribosomal subunit (GO:0015935)	0.00320846
	GTP binding (GO:0005525)	0.0118121		24 hpi VS EBs
	pseudouridine synthesis (GO:0001522)	0.0262389		Upregulated at 24 hpi	translation, ribosomal structure and biogenesis (COG J)	9.00912e-36
	pseudouridine synthase activity (GO:0009982)	0.0262389			coenzyme transport and metabolism (COG H)	0.00987772
	rRNA binding (GO:0019843)	0.036785
	large ribosomal subunit (GO:0015934)	0.0380839			structural constituent of ribosome (GO:0003735)	8.88978e-29
					translation (GO:0006412)	1.82331e-28
	ribosome - Genetic Information Processing; Translation (map03010)	4.79048e-34			ribosome (GO:0005840)	1.0784e-20
	aminoacyl-tRNA biosynthesis - Genetic Information Processing; Translation (map00970)	4.293e-12			RNA binding (GO:0003723)	2.40787e-06
	pyrimidine metabolism (map00240)	0.00148512			cytoplasm (GO:0005737)	0.000543442
	mismatch repair (map03430)	0.0021783			ATP binding (GO:0005524)	0.00455989
	RNA degradation (map03018)	0.0197305			small ribosomal subunit (GO:0015935)	0.0136984
	terpenoid backbone biosynthesis (map00900)	0.0197305
	DNA replication (map03030)	0.0197305			ribosome - Genetic Information Processing; Translation (map03010)	1.40694e-29
	purine metabolism (map00230)	0.0351095			aminoacyl-tRNA biosynthesis - Genetic Information Processing; Translation (map00970)	1.31224e-08
Upregulated in EBs	energy Production and Conversion (COG C)	2.03168e-06		Upregulated in EBs	cell motility (COG N)	0.000928641
	defense mechanisms (COG V)	3.1777e-05			signal transduction mechanisms (COG T)	0.00538307
	signal transduction mechanisms (COG T)	0.00107875
	cell motility (COG N)	0.00413513
	inorganic ion transport and metabolism (COG P)	0.0347567		EBs VS 2 hpi
				Upregulated in EBs	/
	outer membrane protein TolC [Cell wall/membrane/envelope biogenesis] (COG1538)	0.00138438
				Upregulated at 2 hpi	translation, ribosomal structure and biogenesis (COG J)	0.0484075
	oxidation-reduction process (GO:0055114)	0.00260236
	oxidoreductase activity (GO:0016491)	0.00334445			structural constituent of ribosome (GO:0003735)	0.00359621
	NADH dehydrogenase (ubiquinone) activity (GO:0008137)	0.00839264			translation (GO:0006412)	0.00359621
	signal transduction (GO:0007165)	0.0113825
	ATP synthesis coupled proton transport (GO:0015986)	0.0113825			ribosome - Genetic Information Processing; Translation (map03010)	0.000661679
	chemotaxis (GO:0006935)	0.0364888
	obsolete signal transducer activity (GO:0004871)	0.0366846
	lipid binding (GO:0008289)	0.0398965
	transporter activity (GO:0005215)	0.0457667
	oxidative phosphorylation - Metabolism; Energy metabolism (map00190)	6.94355e-08
	two-component signal transduction systems - Environmental Information Processing; Signal transduction (map02020)	0.00034317
	butanoate metabolism (map00650)	0.00337723
	outer membrane efflux proteins (OEP)	0.00160501
	barrel-sandwich domain of CusB or HlyD membrane-fusion (HlyD_D23)	0.017244
EBs VS 2 hpi
Upregulated in EBs	energy Production and Conversion (COG C)	1.05058e-16
	post-translational modification, protein turnover, and chaperones (COG O)	0.0158125
	NADH dehydrogenase (ubiquinone) activity (GO:0008137)	0.00177324
	oxidative phosphorylation - Metabolism; Energy metabolism (map00190)	2.98012e-16
	citrate cycle (TCA cycle) (map00020)	0.000450376
	microbial metabolism in diverse environments (map01120)	0.00504465
	carbon metabolism (map01200)	0.00504465
	cationic antimicrobial peptide (CAMP) resistance (map01503)	0.0095685
	glucagon signaling pathway (map04922)	0.028005
	biosynthesis of secondary metabolites (map01110)	0.0318345
	glycolysis / Gluconeogenesis (map00010)	0.043797
	FoxO signaling pathway (map04068)	0.0465142
Upregulated at 2 hpi	Replication, recombination and repair (COG L)	0.0221872
