# Supplementary material for: Molecular causes of an evolutionary shift along the parasitism–mutualism continuum in a bacterial symbiont
Source: Proc Natl Acad Sci U S A. 2020 Aug 19;117(35):21658–66. doi: 10.1073/pnas.2005536117 (PMC7474615; doi:10.1073/pnas.2005536117)
Supplement: Supplementary File [file pnas.2005536117.sd10.xlsx]

## Sheet: Sheet1
Dataset S10. RNA-Seq and read mapping statistics.
	HT			VT
	2 hpi	24 hpi	EBs	2 hpi	24 hpi	EBs
Total reads*	35.6 + 2.5	23.4 + 0.5	14.5 + 1.4	36.6 + 1.9	23.4 + 1.2	15.3 + 0.2
Reads after cleaning*†	34.9 + 2.4	23.0 + 0.7	14.2 + 1.2	35.9 + 1.4	23.2 + 1.2	14.0 + 1.3
Mapped to genome*‡	0.57 + 0.06	3.5 + 0.4	11.4 + 0.7	0.14 + 0.02	0.55 + 0.05	9.8 + 0.5
% of cleaned	1.7 + 0.3	15.2 + 1.7	80.3 + 2.2	0.38 + 0.07	2.4 + 0.2	70.1 + 6.9
Mapped to predicted genes*	0.38 + 0.04	3.1 + 0.4	8.0 + 0.4	0.09 + 0.01	0.50 + 0.04	5.7 + 0.4
% of mapped	66.9 + 0.5	89.3 + 0.7	70.1 + 0.5	68.1 + 1.5	90.2 + 0.1	58.2 + 1.6
Mapped to IGRs and antisense*	0.19 + 0.02	0.31 + 0.05	3.3 + 0.2	0.04 + 0.01	0.04 + 0.003	4.1 + 0.03
% of mapped	32.8 + 0.5	8.8 + 0.7	29.3 + 0.5	31.6 + 1.5	8.1 + 0.1	41.6 + 1.6
Mapped to rRNA genes	10.3 + 3.1	21.0 + 6.2	338 + 207	5.0 + 3.5	2.7 + 0.6	316 + 55
% of mapped	0.002 + 0.001	0.001 + 0.0001	0.003 + 0.002	0.003 + 0.002	0.0005 + 0.0001	0.003 + 0.001
All numbers are means and standard deviations of three biological replicates.
* Numbers multiplied by 106.
† The read lengths are 39 bp.
‡ Ambiguously mapped reads removed.
Abbreviations: hpi, hours post infection; EBs, elementary bodies; IGRs, intergenic regions
